# Supplementary material for: Melanoma Proteomics Unveiled: Harmonizing Diverse Data Sets for Biomarker Discovery and Clinical Insights via MEL-PLOT
Source: J Proteome Res. 2025 May 5;24(6):3117–28. doi: 10.1021/acs.jproteome.4c00749 (PMC12150306; doi:10.1021/acs.jproteome.4c00749)
Supplement: Supplementary file 2 [file pr4c00749_si_002.xlsx]

## Sheet: S3_mappingTable
Table S1 - Mapping table listing the UniProt IDs assigned to the cohorts
	Cero	Segundo	Cuarto
P04217	1	1	1
P01023	1	1	1
P04217-2	0	1	0
A8K2U0	1	1	1
Q9NRG9	1	1	1
Q9NPC4	0	1	1
Q86V21	1	1	1
Q6PD74	1	1	1
Q2M2I8	1	1	1
P22760	0	0	1
Q9H7C9	1	1	1
Q8N5Z0	0	1	1
Q13685	1	1	1
Q9Y312	1	1	1
P49588	1	1	1
Q5JTZ9	1	1	1
Q9BTE6	1	1	1
Q9NRN7	1	1	1
Q9UDR5	1	1	1
Q9NY61	1	1	1
P80404	1	1	1
Q4L235	0	1	0
O95477	1	1	1
Q8N139	1	1	1
O94911-1	1	0	0
P08183	1	1	1
Q9NRK6	1	1	1
Q86UK0	0	0	1
Q9NP58	1	1	1
Q9BZC7	0	1	1
O75027	1	1	1
Q99758	0	1	0
Q9NUT2	1	1	1
Q8WWZ7	0	1	0
Q8IZY2	0	1	1
P33527	1	1	1
O94911-3	0	1	1
O15438	1	1	1
O15439	1	1	1
P33897	1	1	1
Q8IUA7	0	1	0
P28288	1	1	1
P61221	1	1	1
Q8NE71	1	1	1
O95342	0	1	0
Q9UG63	1	1	1
P21439-2	0	1	0
Q5T3U5	0	1	1
Q9NUQ8	1	1	1
Q2M3G0	0	1	0
Q92887	0	1	1
Q9NUJ1	1	1	1
Q8NFV4	1	1	1
Q8N2K0	1	1	1
O15440	0	1	1
Q7L211	1	1	0
Q9NP78	0	1	0
Q09428	0	0	1
Q96IU4	1	1	1
O95870	1	1	1
Q5VST6	1	1	1
O14678	0	1	1
Q8WTS1	1	1	1
Q9BV23	1	1	1
Q8IZP0	1	0	1
Q9NYB9	1	1	1
O60706-2	0	1	0
Q9P2A4	1	1	1
Q7Z7G0	1	1	1
Q9UBJ2	0	1	0
P00519	1	1	1
P42684	1	1	1
P28288-3	0	1	0
O14639	1	1	1
Q6UXT9	0	1	1
Q12979	1	1	1
Q9P1F3	1	1	1
Q96GS6	0	1	1
Q15018	1	1	1
Q9ULW3	1	1	1
Q6PCB6	0	1	1
Q8N961	1	1	1
P45844-5	0	1	0
P08910	0	1	1
P09110	1	1	1
Q9UNQ0	0	1	0
Q8WU67	0	1	1
P42765	1	1	1
Q8TB40	0	1	1
Q13085	1	1	1
O00763	1	1	1
Q6JQN1	1	1	1
Q709F0	1	1	1
Q9BUJ0	0	1	0
Q8IZP0-2	0	0	1
Q9UKU7	1	1	1
Q9H845	1	1	1
P11310	1	1	1
P16219	1	1	1
P45954	1	1	1
P49748	1	1	1
P16112	1	0	1
O94929-3	0	1	1
Q15027	1	1	1
Q15057	1	1	1
P24752	1	1	1
Q6UWZ7	0	1	1
Q9BWD1	1	1	1
Q9H3P7	1	1	1
Q8IZP0-6	0	1	0
Q5T8D3	1	1	1
Q8IZP0-9	0	1	0
Q9BR61	1	1	1
P12821	1	1	1
Q9UKV3	1	1	1
Q16570	1	0	0
Q9NX38	0	1	0
P53396	1	1	1
P21399	1	1	1
Q99798	1	1	1
P42684-5	0	1	0
Q86TX2	1	1	1
Q8WXI4	1	1	0
O14639-6	0	1	0
Q9NPJ3	1	1	1
Q6H8Q1	0	1	0
P49753	1	1	0
O94929-2	0	1	0
O00154	1	1	1
O00154-4	1	0	0
O14734	1	1	1
Q12979-2	0	1	0
Q9Y305	1	1	1
Q12979-3	0	1	0
Q15067-2	1	1	1
Q96P50	0	1	1
Q99424	1	1	1
O15254	1	1	1
P24666	1	1	1
P24666-2	1	1	1
Q969K4	0	1	0
Q8NC06-2	0	1	1
P11117	1	1	1
P15309	1	1	1
A6QL63	0	1	0
P13686	1	1	1
Q96AP0	0	1	1
Q9NPH0	1	1	1
P68133	1	1	1
Q8TDN7	0	0	1
P60709	1	1	1
Q562R1	1	1	1
Q9UKV3-5	0	1	1
P63261	1	0	1
P63267	1	0	1
P53396-2	0	1	1
O96019	1	1	1
P12814	1	1	0
P28330	0	1	0
P12814-3	1	1	0
P35609	1	1	1
Q8WXI4-2	0	1	1
Q08043	1	1	0
O43707	1	1	1
Q9NZ32	1	1	1
P16112-2	0	1	0
P61163	1	1	1
P42025	1	1	1
P61160	1	1	1
P61158	1	1	1
Q9P1U1	1	1	1
Q9H9F9	1	1	1
Q03154	1	1	1
P07311	1	1	1
P14621	1	1	1
Q5T8D3-3	0	1	0
Q96GR2	1	1	1
Q96CM8	1	1	1
Q8N6N7	0	1	0
Q6ZNF0	0	1	1
Q4G176	1	1	1
P33121	1	1	1
P33121-3	1	1	0
P22303	0	1	0
O95573	1	1	1
P68032	0	0	1
O60488	1	1	1
Q9ULC5	1	1	1
Q9UKU0-1	1	1	0
Q9NUB1	1	1	1
Q9H568	0	1	1
Q9NR19	1	1	1
Q5BKX5	0	1	1
Q9H6R3	1	1	1
P12814-2	0	0	1
P00813	1	1	1
Q9NZK5	1	1	1
O14672	1	1	1
O43707-2	0	1	1
Q13444	1	1	0
P78536	1	1	1
Q8N9L9	0	1	0
O75173	1	1	1
Q6UY14	1	1	1
O75689	1	1	1
P55265	1	1	1
P55265-2	1	0	0
P78563	1	1	1
Q9GZN1	0	1	1
Q86TW2	1	1	1
Q9H981	0	1	1
Q7Z695	1	1	1
P36896	0	1	1
P35611	1	0	1
P35612	1	1	1
Q9UEY8-2	1	1	0
P48960	1	1	1
Q9Y653	1	1	1
Q8WXG9	1	0	0
P07327	1	0	0
P62736	0	1	0
P00325	1	1	1
P00326	1	1	0
P11766	1	1	1
P28332	1	0	0
Q53FZ2	0	1	1
P40394	1	0	0
Q9BV57	1	1	1
Q15848	1	1	0
Q15847	1	1	0
Q9GZN8	1	1	1
P55263	1	1	1
Q6DHV7	0	1	1
Q9H2P0	1	1	1
Q96SZ5	1	1	1
Q13444-12	0	0	1
Q9BRR6	1	1	1
P54922	1	1	1
Q9H013	0	0	1
Q9NX46	1	1	1
P78325	0	1	1
P08913	1	1	1
Q13443	0	1	1
Q16186	1	1	1
Q9UHI8	0	1	1
P30566	1	1	1
Q8N142	1	1	1
Q9UNA0	0	1	1
P30520	1	1	1
Q9P2N4	0	1	1
Q8IUX7	1	1	1
Q04771	0	1	0
Q8N6G6	0	1	1
Q8N556	1	1	1
Q8N4X5	1	1	1
Q8NER5	0	1	0
P55196	1	1	0
P27037	0	1	0
Q9NPF8	0	1	1
Q8WV93	1	1	1
P37023	0	1	0
Q8NB90	1	1	1
Q9BVQ7	1	1	1
Q96HD9	0	1	0
Q9BUB4	0	1	1
Q9Y4W6	1	1	1
Q7Z6V5	0	1	1
P43652	1	1	1
Q96EY9	0	1	1
Q63HM1	1	1	1
Q6ULP2	1	1	0
P20933	1	1	1
Q3MIX3	0	1	1
Q99490	1	1	0
Q08462	0	0	1
Q96P47	1	1	1
O60266	0	1	1
P52594	1	1	1
O43306	0	1	1
O95081	1	1	1
P51828	0	1	1
Q53H12	1	1	1
O60503	0	1	1
P35573	1	1	1
Q9UL18	1	1	1
Q9UKV8	1	1	1
Q6NUN0	0	1	0
Q9UEY8	0	1	1
Q9H9G7	1	1	1
Q8IWK6	0	1	1
Q99943	1	1	1
Q9BY15	0	1	1
Q9NRZ7	1	1	1
Q9NUQ2	1	1	1
O00116	1	1	1
Q86Y34	0	1	1
O00468-6	1	1	1
Q86SQ4	0	1	1
P01019	1	1	1
O95490	0	1	1
Q6RW13	1	1	1
O43184	0	1	0
Q8WYP5	1	1	1
P23526	1	1	1
Q13444-9	0	1	0
Q8IWW8-2	0	0	1
O43865	1	1	1
Q96HN2	1	1	1
Q9P0K1	0	1	0
Q09666	1	1	1
O75077	0	1	0
Q8IVF2-3	1	0	0
Q9UKQ2	0	1	0
P35869	1	1	1
O95433	1	1	1
P02765	1	1	1
O15204	0	1	0
Q9NZD4	1	1	0
Q96BJ3	1	1	1
P58397	0	1	0
P55008	1	1	1
Q8TE58	0	1	0
Q9BQI0	1	1	1
Q8TE57	0	1	0
O95831	1	1	1
Q8TE56	0	1	0
Q9BRQ8	1	1	1
O95450	0	1	0
Q9NVV5-1	1	0	0
Q12904	1	1	1
Q13155	1	1	1
Q9UKP4	0	1	0
Q8TED9	0	1	1
O00170	1	1	1
P00568	1	1	1
P55196-1	0	1	1
P54819	1	1	0
Q86TH1	0	1	0
P55196-3	0	0	1
Q9UIJ7	1	1	1
P82987	0	1	0
P51825	0	0	1
P27144	1	1	1
P51826	0	1	1
Q9Y6K8	1	1	1
Q6ZMM2	0	1	0
Q9UHB7	0	1	1
Q9Y3D8	1	1	1
Q92667	1	1	1
Q02952	1	1	1
Q12802	1	1	1
Q02040	1	1	1
Q9NS39	0	1	0
O43823	1	1	1
Q9ULX6	1	1	1
Q99996-1	1	0	0
Q9UPQ3	0	1	1
Q7Z591	1	1	0
Q99490-2	0	1	1
P14550	1	1	1
P15121	1	1	1
Q5U5Z8	0	0	1
O60218	1	1	1
P52895	1	1	0
P42330	1	1	1
Q8N302	0	1	1
P51857	1	1	0
Q96JD6	1	0	0
P35611-4	0	1	0
O43488	1	1	1
P35611-6	0	1	0
Q9BSE5	0	1	1
O95154	1	1	0
Q6ZNB7	0	1	1
P31749	1	1	1
P35612-9	0	1	0
Q96B36	1	1	1
P31751	1	1	1
Q9Y243	1	1	1
Q96PE1	0	1	0
P13716	1	1	1
O15120	0	1	1
P02768	1	1	1
O14514	0	1	0
Q13740	1	0	1
Q14246	0	1	0
Q9NRZ5	0	1	1
Q8IZ83	1	1	1
Q9UHX3	0	1	0
P54886	1	1	1
P00352	1	1	1
P47895	1	1	1
Q8IZF2	0	1	0
P30837	1	1	1
Q9UPW5-3	0	0	1
O75891	1	1	1
Q8IZP9	0	1	0
Q3SY69	1	1	1
Q6RW13-2	0	1	1
P05091	1	1	1
Q8IZF4	0	1	0
P30838	1	1	1
P51648	1	1	1
O94910	0	1	0
P43353	1	1	1
P30038	1	1	1
Q9HBW9	0	1	0
Q96HN2-2	0	1	1
P51649	1	1	1
Q5TGY3	0	1	1
Q02252	1	1	1
P49419-2	1	1	1
Q8IVF2	0	1	1
P49189	1	1	1
Q8IWW8	0	1	0
P04075	1	0	1
P09972	1	1	1
Q9BT22	1	1	1
Q96A54	0	1	0
Q5BKT4	1	1	1
Q2TAA5	1	1	1
Q9BV10	1	1	1
Q9NP73-2	1	1	0
P35318	0	1	0
Q9H553	1	1	1
Q9NVV5	0	0	1
Q92685	1	1	1
Q6IQ32	0	1	0
Q9Y673	1	1	1
Q9Y672	1	1	1
Q9BVK2	1	1	0
Q9NX04	0	1	1
Q9H6U8	1	1	1
Q8NDY3	0	1	0
Q96IF1	0	1	1
Q9NXW9	1	1	1
Q3LIE5	0	1	0
Q6P6C2	1	1	1
P54819-2	0	0	1
Q9BT30	1	1	1
O75342	1	0	1
P18825	0	1	0
P16050	1	1	1
O15296	1	1	1
P09917	1	1	1
P20292	1	1	1
O43572	0	1	1
Q9BYJ1	1	0	1
Q9UKA4	0	1	1
P05186	1	1	1
Q6ZN18	0	1	0
Q96Q42	1	1	1
Q86V81	1	1	1
Q9UHK6	1	1	1
Q13023	0	1	1
P02760	1	1	1
Q8N4X5-4	0	1	0
Q9P0M2	0	1	1
Q9Y303	1	1	1
Q9UKV5	1	1	1
Q4VCS5	1	1	1
P51825-2	0	1	0
Q99996	0	1	1
P23109	1	1	0
Q01433	1	1	1
Q01432	1	1	1
P49418	1	1	0
Q86W34	1	1	1
Q9H1A4	1	1	1
Q8NHP1	0	0	1
Q9UM13	1	1	1
Q9UJX6	1	1	1
Q9UJX5	1	1	1
Q9UJX4	1	1	1
Q9UJX3	1	1	1
P03950	1	1	1
P13196	0	1	1
Q9UKU9	1	1	1
P22557	0	0	1
Q9BY76	1	1	1
O43827	1	1	1
Q15109	0	1	0
P16157	1	0	1
Q01484	1	0	1
Q01484-2	1	1	0
Q12955	1	1	0
Q9P2R3	1	1	1
Q9HCJ1	1	1	1
Q8IWZ3	1	0	1
Q86XL3	1	1	1
Q8IV38	1	1	1
Q8IZ07	1	1	1
Q6ZTN6	1	0	0
Q9HCK5	0	1	0
O75179	1	1	1
Q5VYY1	1	1	1
Q8TF21	1	0	0
Q96NW4	1	1	1
O15084-1	1	1	0
Q8N8A2	1	1	1
Q6NXT1	1	1	1
O95994	0	1	0
P05062	0	1	1
Q92625	1	1	1
Q8TD06	0	1	0
Q7Z6G8	1	0	0
A6NFN9-3	1	0	0
Q9H8Y5	1	1	1
Q9UPW5	0	1	0
Q9NQW6	1	1	1
Q9NW15	1	1	1
Q9NP73	0	1	1
Q4KMQ2	1	0	1
Q96F25	0	1	1
P39687	1	1	1
Q92688	1	1	1
Q9BTT0	1	1	1
P15144	1	1	1
Q9BQD7	1	1	0
Q9H6X2	1	1	1
Q9UM73	0	1	1
P04083	1	1	1
Q09666-2	0	1	0
Q13686	0	1	1
Q9UJ72	1	0	0
Q6NS38	0	1	1
P50995	1	1	1
Q96Q83	0	1	1
P07355	1	1	1
P12429	1	1	1
P09525	1	1	1
Q3KRA9	0	1	1
P08758	1	1	1
P08133	1	1	1
Q96BT7	0	1	1
P20073	1	1	1
P13928	1	1	1
Q5VT79	1	1	1
Q16853	1	1	1
O14862	0	1	0
Q06278	1	1	1
Q10567	1	1	1
Q10567-3	1	1	0
Q13155-2	0	1	0
O43747	1	1	1
O75843	1	1	1
Q15699	0	1	1
Q9BXS5	1	1	1
Q9Y6Q5	1	0	1
P61966	1	1	1
P56377	1	1	1
Q9C0C7	0	1	1
O95782	1	1	1
O94973	1	1	1
O94973-2	1	1	0
Q9Y4X0	0	1	1
P63010	1	1	1
Q6DCA0	0	1	1
Q96CW1	1	1	1
P53680	1	1	1
Q8IY63	0	1	1
O00203	1	1	1
Q13367	1	1	1
O14617-5	1	1	0
Q12802-4	0	1	0
P48728	0	1	1
Q9Y2T2	1	1	1
P53677	1	1	1
P24588	0	1	0
Q92572	1	1	1
P59780	1	1	1
Q9Y6B7	1	1	1
Q9UPM8	1	1	1
Q9Y587	1	1	0
Q2VPB7	1	1	1
Q99996-6	0	1	0
Q9NUS5	1	1	1
Q9NQ31	0	1	0
Q9UNK9	0	1	1
O43299	1	1	1
Q53H80	0	1	0
Q5VTE6	0	1	1
O14727	1	1	1
Q7Z5R6	1	1	1
P02743	1	1	1
Q86XS5	0	0	1
P13798	1	1	1
Q8NI99	0	1	1
P27695	1	1	1
Q04828	0	1	0
Q9BZZ5-2	1	1	1
Q96GX9	1	1	1
Q9HDC9	1	1	1
P17516	0	1	0
Q12955-5	0	0	1
P02647	1	1	1
Q495B1-1	0	0	1
P02652	1	1	0
P06727	1	1	1
P04114	1	1	1
Q9UH17	1	1	1
Q9P2G1	0	1	1
Q9NRW3	1	1	1
Q8IUX4	1	1	1
Q9HC16	1	1	1
Q9H8T0-2	0	1	0
Q6UB99	0	1	1
Q0VD83	1	1	1
P02654	1	1	1
Q6ZTN6-3	0	1	1
P02655	1	1	0
Q6P6B7	0	1	1
P02656	1	1	0
Q13740-2	0	1	0
P55056	1	1	0
P05090	1	1	1
P02649	1	1	1
P54886-2	0	1	0
O15084	0	1	1
Q13790	1	1	0
Q8N283	0	1	1
P02749	1	1	0
O94788	0	1	0
Q6AI12	0	1	1
O14791	1	1	1
Q9BQE5	1	1	1
Q86W74	0	1	1
O95236	1	1	0
Q9ULJ7	0	1	1
O95445	1	1	1
Q9BUR5	1	1	1
Q96BM1	0	0	1
Q6UXV4	1	1	1
P05067	1	1	1
Q9UKG1	1	1	1
Q8NEU8	1	1	1
Q5XXA6	0	1	1
P07741	1	1	1
Q7Z2E3	1	1	1
Q32M45	0	1	1
P29972	1	1	1
P49419	0	1	0
Q92482	1	0	1
Q9HCE9	0	1	1
P55064	1	0	1
A1A5B4	0	1	1
O60306	1	1	1
P49189-3	0	1	0
P10398	1	1	1
P04075-2	0	1	0
Q96P48	1	1	1
Q8WWN8	1	1	1
Q9BTT0-3	0	1	1
P48444	1	1	1
P61204	1	0	1
P18085	1	1	1
P58335-4	0	1	1
P84085	1	1	1
P62330	1	1	1
Q8N6T3	1	1	1
Q8N6H7	1	1	1
Q9NP61	1	1	1
Q9Y6D6	1	1	1
P09525-2	0	0	1
Q9Y6D5	1	1	1
Q5TH69	1	1	1
P53367	1	1	1
P08133-2	0	0	1
P53367-2	1	1	0
P53365	1	1	1
Q13795	1	1	0
P05089	1	1	1
O76027	0	1	1
P78540	1	1	1
Q9NWB6	1	1	1
Q8N6M6	0	0	1
Q07960	1	1	1
Q8IWW6	1	1	0
Q63HQ0	0	1	1
Q53QZ3	1	1	1
Q68EM7	1	1	1
Q8N392	1	1	1
Q8TCU4	0	1	0
O43747-2	0	0	1
P42331	1	1	1
P42331-4	1	1	0
Q6ZUM4	1	1	1
Q52LW3	1	1	1
Q7Z6I6	1	1	1
Q96QP1	0	1	0
Q9NRY4	1	1	1
Q96L96	0	1	0
Q96PC3	0	0	1
P98171	1	1	1
Q92619	1	1	1
Q13017	1	1	1
Q9BRR9-2	1	1	1
P52565	1	1	1
P52566	1	1	1
Q92888	1	0	1
O15013	1	1	1
P17707	0	1	0
O14617	0	0	1
Q9HCE6	1	1	1
Q96NU7	0	1	0
O15085	1	1	1
Q9NZN5	1	1	0
Q9Y303-3	0	1	0
Q96PE2	1	1	1
Q6ZSZ5	1	1	1
Q86SJ2	0	1	0
Q92974	1	1	1
A1IGU5	1	1	1
O00189	0	1	1
Q8TER5	1	1	1
Q8IY45	0	1	0
Q15052	1	1	1
Q9H0R1	0	1	1
Q14155-1	1	1	1
O14497	1	1	1
Q9Y2J4	0	1	0
Q8NFD5	1	1	1
Q68CP9	1	1	1
Q02410	0	1	1
Q8IVW6	1	1	1
O96018	0	1	1
P29374	1	1	1
Q9Y4X5	1	1	1
Q92870	0	1	1
O95376	1	1	1
P04745	0	1	0
P25054	0	1	1
P40616	1	1	1
Q8N8L6	1	1	1
Q9NXU5	1	1	1
P36404	1	1	1
Q9NYG5	0	1	0
Q96BI3-3	0	0	1
P36405	1	1	1
Q9BS18	0	1	0
Q9H0F7	1	1	1
Q96DE5	0	1	0
Q15041	1	1	0
Q06481	0	1	1
Q66PJ3	1	1	0
O75915	1	1	1
Q8N6S5	1	1	1
Q9UJX4-3	0	1	0
Q96BM9	1	1	1
Q9NVJ2	1	1	1
Q9NVT9	1	1	1
Q8N2F6	1	1	1
Q6NXE6	1	1	1
Q15389	0	1	0
Q8IUR7	1	1	1
O15123	0	1	0
Q7Z3E5	1	1	1
O95841	0	1	0
Q9P291	1	1	1
Q7L311	1	1	1
Q9UH62	1	1	1
Q5T2E6	1	1	1
Q9H993	1	1	1
P16157-14	0	1	0
O95236-2	0	0	1
Q92747	1	1	1
P16157-17	0	1	0
Q9BWW8	0	1	1
O15143	1	1	1
O15144	1	1	1
O15145	1	1	1
Q9NU02	0	1	0
P59998	1	1	1
O15511	1	1	1
Q9P2R3-2	0	1	0
Q9BPX5	1	1	1
Q7Z6K5-2	1	1	1
Q8IWZ3-2	0	1	0
P56211	1	1	0
Q8IWZ3-6	0	1	0
P49407	1	1	1
P32121	1	1	1
Q8N5I2	1	1	1
P15289	1	1	1
Q9H9E1	0	1	0
P15848	1	1	1
Q15327	0	1	0
P51689	1	1	1
Q9NXR5	0	1	0
P51690	1	1	1
Q9HBK9	1	1	1
Q6UB98	0	1	0
Q8WUF8	0	1	1
Q13510	1	1	1
Q9ULH1	1	1	1
Q8N6S4	0	1	0
O43150	1	1	1
Q96DX5	1	1	0
Q8N9N2-2	1	1	1
Q9H1I8	1	1	1
Q9GZV1	0	1	0
Q8N3C0	1	1	1
Q8NF67	0	1	0
Q9UBL3	1	1	1
P04424	1	1	1
Q9UPS8	0	1	0
O95671	1	1	1
P08243	1	1	1
P45381	1	1	1
Q12797	1	1	1
Q9BXX2	0	1	0
Q12797-3	1	1	0
Q8IZT6	1	1	0
A6QL64	0	1	0
Q9BXN1	1	1	1
Q53RE8	0	1	0
Q53RT3	1	1	1
Q9BZE9	1	1	1
A1A4S6	0	1	1
Q7L266	1	1	1
Q8N8A2-2	0	1	0
Q8IWW6-3	0	1	1
P00966	1	1	1
Q5TZF3	0	1	0
Q8NBU5	1	1	1
Q6PL18	1	1	1
Q8WVL7	0	1	0
Q68EM7-2	0	1	1
Q9NVI7	1	0	0
Q5T9A4	1	1	1
Q8NB46	0	1	0
Q5T5U3	0	1	1
O95260-2	1	1	0
Q8N264	0	1	1
P17544-1	1	0	0
O94817	1	1	0
Q6ZW76	0	1	0
Q9UNA1	0	1	1
Q676U5	1	1	1
Q68DC2	0	1	0
Q2TAZ0	1	1	1
Q9P2N2	0	1	1
Q96BY7	1	1	1
Q9NT62	1	1	1
Q9Y4P1	1	1	1
Q2M1Z3	0	1	1
Q9H1Y0	1	1	1
A7KAX9	0	1	1
O95352	1	1	1
Q4KMQ2-2	0	1	0
Q7Z3C6	1	1	1
P31939	1	1	1
A6NI28	0	1	1
Q8WXF7	1	1	1
P23352	0	1	0
Q8NHH9	1	1	1
Q6DD88	1	1	1
O43182	0	1	1
Q13315	1	1	1
P54259	1	1	1
O00244	1	1	0
P98196	1	1	1
Q9Y2G3	1	1	1
Q8NB49	1	0	1
Q9HD20	1	1	1
Q9NQ11	1	1	1
O15085-2	0	1	1
Q4VNC1	1	0	0
P27216	0	1	0
Q9NZN5-2	0	1	1
P05023	1	1	1
Q5VV41	0	1	1
P50993	1	1	0
A6NMY6	0	1	0
Q13733	1	0	0
P05026	1	1	1
P14415	1	1	1
Q96DR7	0	1	1
P54709	1	1	1
Q8N1W1	0	1	1
O14983	1	1	0
P16615	1	1	1
Q93084-1	1	0	0
Q12774	0	1	1
P20020	1	1	1
Q01814	1	0	0
P28039	0	1	0
Q16720	1	1	1
P19801	0	1	0
P23634	1	1	1
P98194	1	0	1
P20648	1	1	0
Q99856	0	1	1
P25705	1	1	0
P06576	1	1	1
P36542	1	1	1
Q4LE39	0	1	1
P30049	1	1	1
Q14865	0	1	1
Q9UII2	1	1	1
P56385	1	1	1
P56134	1	1	1
Q96B23	0	1	1
O75964	1	1	1
P56377-2	0	1	0
P56378	1	1	1
Q96PC3-4	0	1	0
Q96IX5	1	1	1
Q3SXY8	0	1	1
P24539	1	1	1
Q8N8R7	0	1	1
O75947	1	1	0
P18859	1	1	1
P48047	1	1	1
P00846	1	1	0
P56559	0	1	1
Q15904	1	1	1
Q96KC2	0	1	1
O75787	1	1	1
Q93050-1	1	1	0
O14617-2	0	1	0
Q15041-2	0	0	1
Q9Y487	1	1	1
Q66PJ3-2	0	1	1
Q9HBG4	1	1	1
P27449	1	1	0
P61421	1	1	1
P38606	1	1	1
P15313	1	0	0
P21281	1	1	1
P21283	1	1	1
Q96C12	0	1	1
Q8NEY4	1	1	0
Q9Y5K8	1	1	1
P36543	1	1	1
Q8IUR7-6	0	1	1
Q16864	1	1	1
O75348	1	1	1
Q9UI12	1	1	1
Q04656	1	1	1
Q9Y2Q0-3	1	1	0
Q99767-2	0	1	0
Q9NTI2-1	1	0	0
O75110	1	1	1
O00213	0	1	0
P27540	0	1	1
O43861	1	1	1
Q9HBZ2	0	1	1
Q5TC12	1	1	1
Q8N5M1	1	1	1
Q6UW56	1	1	0
Q8J025	0	1	0
O75882	1	1	1
P46100	1	1	1
Q9UBB4	1	1	1
Q99700	1	1	1
Q9UBZ4	0	1	0
Q8WWM7	1	1	1
Q96BI3	0	1	0
P54252	1	1	1
Q8WW43	0	1	0
Q13825	1	1	1
Q9BZZ5	0	1	0
P49407-2	0	0	1
Q9Y679	1	1	1
Q9NQS1	1	1	1
Q8NBF6	1	1	1
Q8IW19	0	1	0
Q6E213	1	0	0
P30530	1	1	1
P25311	1	1	1
Q5FYB1	0	0	1
P20160	1	1	1
Q6UWY0	0	1	1
P61769	1	1	1
Q9P2W7	1	0	0
Q6Q788	0	1	0
Q9H2C2	0	1	1
O94766	1	1	1
O00192	0	1	1
Q6Y288	1	1	1
Q9Y235	0	1	0
P15291	1	1	1
P31941	0	1	0
O60513	1	1	0
Q9UBV7	1	1	1
O43505	1	1	1
Q96AK3	0	1	0
Q8TDY4	0	1	1
Q14032	1	1	1
Q9Y576	0	1	1
Q9NWV8	1	1	1
Q9NXR7-1	1	0	0
O14867	1	1	1
Q99933	1	1	0
Q9Y294	0	1	1
O95816	1	1	1
Q9NVP2	0	1	1
O95817	1	1	1
Q9NR48	0	1	1
O95429	1	1	1
Q9UL15	1	1	1
P42127	0	0	1
P46379	1	1	1
Q9UQB8	1	1	0
Q9UHR4	1	1	1
Q16611	1	1	1
O75531	1	1	1
Q8NDB2	1	1	1
Q92560	1	1	1
P80723	1	1	0
Q07812	1	1	1
Q9NRL2	1	1	1
Q9UIG0	1	1	1
Q92624	0	1	0
Q76L83	0	1	1
Q9UIF9	1	1	1
O75936	1	1	1
Q8NFJ9	1	1	1
Q9NVI7-2	0	1	1
Q9BXC9	1	1	1
Q8IWZ6	1	1	0
Q5SQI0	0	1	1
P50895	1	1	1
O95260	0	1	1
Q96GW7	1	1	1
P18846	0	1	1
Q9UHQ4	1	1	1
P15336	0	1	1
P51572	1	1	1
Q8WZ64	0	1	0
P17544	0	0	1
P56945	1	1	1
Q6VMQ6	0	1	1
O75934	1	1	1
Q8WWN8-2	0	1	0
Q9BSB4	0	1	1
Q9H6U6	1	1	1
O75143	0	0	1
P54687	1	1	1
Q6ZNE5	0	1	1
O15382	1	1	1
O15033	0	1	0
Q9P287	1	1	1
P84077	0	1	0
P06276	1	1	1
P12694	1	1	1
P21953	1	1	1
O14874	1	1	1
Q96DT6	0	1	1
O95999	1	1	1
Q9C0K0	1	1	1
P10415	1	1	1
Q07817	1	1	1
Q9BXK5	1	1	1
Q92843-2	1	0	0
Q8WUZ0	1	1	1
Q9NYF8	1	1	1
P11274	1	1	1
Q9Y276	1	1	1
Q02338	1	1	1
Q9BUT1	1	1	1
Q14457	1	1	1
O15155	1	1	0
Q9NYM9	1	1	1
Q6P4F7	0	1	0
Q9H7F0	0	1	1
P21810	1	1	1
Q96G01	1	1	1
Q8TD16	1	1	1
A1A5D9	1	0	1
P55957	1	1	1
Q9Y6H3	0	1	1
O00499	1	1	1
Q9UBW5	1	1	1
Q9P2F6	0	1	0
Q93084	0	0	1
Q9NQY0	1	1	1
Q9NR09	1	1	1
Q5T5U3-3	0	1	0
P51451	1	1	0
Q7Z5H3	0	1	0
Q13867	1	1	1
Q9P227	0	1	0
Q8WV28	1	1	0
P25705-2	0	0	1
P78537	1	1	1
Q6QNY1	1	1	0
Q6QNY0	1	1	1
Q9NUP1	1	1	1
P56381	0	1	1
Q8TDH9	1	1	1
Q9UL45	1	1	1
Q14667	1	1	1
P53004	1	1	1
P30043	1	1	1
P35226	1	1	1
O14559	0	1	0
Q9NSY1	1	1	1
Q14692	1	1	1
Q9C0H5	0	1	0
Q01954	1	0	0
Q12981	1	1	1
Q12982	1	0	1
Q12983	1	1	1
Q93050	0	0	1
Q7Z465	1	0	1
Q93050-3	0	1	1
Q8NFC6	1	1	1
P85298	0	1	0
Q9H3K6	1	1	1
Q53S33	1	1	1
Q14137	1	1	1
Q8N8Y2	0	1	1
Q969J3	1	1	1
Q92888-3	0	1	0
Q96GS4	1	1	1
P07738	1	1	1
Q86WA6	1	1	1
Q9HCE6-4	0	1	0
P17213	1	1	1
Q9NP55	1	0	0
O95861	1	1	1
Q9NX62	1	1	1
Q12830	1	1	1
O94989	0	1	0
P15056	1	1	1
Q9Y2Q0	0	0	1
Q7Z569	1	1	1
P98198	0	1	1
Q6PJG6	1	1	1
P46736-3	1	1	0
O95696	1	0	1
Q86VW2	0	1	0
P25440	1	1	1
Q15059	1	1	1
Q13535	0	1	1
O60885	1	1	1
Q9NR81	0	1	0
Q9H8M2	1	1	0
A5YM69	0	1	0
O95415	1	1	1
P54253	0	1	1
Q8WY22	1	1	1
Q9NR80-3	0	1	0
Q8TDN6	1	1	1
P0C7T5	0	1	1
Q8WUW1	1	1	1
Q5VW32	1	1	1
Q96G97	1	1	1
Q14155	0	1	0
Q9NW68	1	1	1
P35613-2	1	0	0
O43307	0	1	0
Q10588	1	1	1
Q9NWT8	0	1	1
Q10589	1	1	1
Q96GD4	0	1	1
O14981	1	1	1
Q9H0C5	1	1	1
P43251	1	1	1
P20290	1	1	1
Q96K17	1	1	1
Q9H6S1	0	1	1
Q06187	1	1	1
Q7Z6A9	1	1	0
Q7KYR7	1	1	1
Q8NCR0	0	1	1
O00481	1	1	1
Q96L58	0	1	1
P78410	1	1	1
Q96B23-2	0	1	0
O00478	1	1	1
O43684	1	1	0
Q00973	0	0	1
Q9BRD0	1	1	1
Q969Q4	0	1	0
Q6L9W6	0	1	1
O43709	1	0	1
P41223	1	1	1
O60512	0	1	1
Q13895	1	1	1
O43286	0	1	1
Q7L1Q6	1	1	1
Q9Y6E2	1	1	1
Q9Y2Y0	0	1	0
Q8IYJ2	1	0	0
Q9H0W9	1	1	1
O00193	1	1	1
Q9Y689	0	1	0
Q9NXR7	0	1	1
Q9H3H3	1	1	1
Q9Y5Z0	0	1	1
Q7Z7L8	1	1	1
E9PRG8	1	1	1
Q92934	0	1	1
Q9HB07	1	1	1
Q8WUR7	1	1	1
Q9C002	1	1	0
Q66PJ3-3	0	1	0
Q8IXM2	1	0	1
Q9HAS0	1	1	0
Q68DL7	1	0	0
Q9UQB8-5	0	1	1
Q9NSK7	1	1	1
Q9GZP8	1	0	0
Q6UXY1	0	1	1
A8MVS5	1	1	0
Q9UNZ5	1	1	1
Q8N2F6-2	0	1	0
Q9NS00	1	1	0
Q9BW04	1	1	1
Q8N9N5	0	1	1
Q6ZSJ8	1	1	1
Q9H6L4	0	1	0
Q8IYL3	1	1	0
Q9H425	1	1	1
Q9BU76	1	1	1
P02745	1	1	1
P02746	1	1	1
Q9BXH1	0	1	1
Q07021	1	1	0
P02747	1	1	1
Q6P1M9	0	1	0
Q9BXJ4-3	1	1	1
Q7L4S7	0	1	0
Q9BXJ0	1	1	1
Q96RK4	0	1	1
P00736	1	1	1
Q8N3I7	0	1	1
Q9NZP8	1	1	1
Q3SYG4	0	1	1
P09871	1	1	1
Q8WY36	0	1	1
P06681	1	1	1
Q86YS7	1	0	1
Q9BVC5	1	1	1
P01024	1	1	1
Q5JPI3	1	1	1
P0C0L4	1	1	1
O75815	0	1	1
P0C0L5	1	1	0
P04003	1	1	1
P20851	1	1	0
Q96KX1	1	0	0
P36575	0	1	0
P01031	1	1	1
P21730	1	1	1
Q7Z6I8	1	1	1
P13671	1	1	1
Q96B67	0	1	0
O95873	1	1	1
P10643	1	1	1
Q9BRJ6	1	1	1
P07357	1	1	1
Q96EG1	0	1	0
P07358	1	1	1
P07360	1	1	1
Q9H7E9	1	1	1
Q13508	0	1	0
Q92843	0	1	1
Q6P1X6	1	1	1
Q93070	0	1	0
P20749	0	1	1
P02748	1	1	1
Q4VC05	0	1	1
Q9NZ63	1	1	1
Q9BQE9	0	1	1
P00915	1	1	1
Q9ULX7	1	1	1
Q86UU0	0	1	1
P00918	1	1	1
P07451	1	1	1
A2AJT9	0	1	1
P22748	1	1	0
O43150-2	0	1	0
Q5H9F3	0	0	1
Q9Y2D0	1	1	1
P23280	1	0	0
P35219	1	1	1
Q8WXK3	0	1	0
Q9H8G2	1	1	0
Q9Y575	0	1	0
Q9Y376	1	1	1
Q9NWX5	0	1	0
Q9H9S4	1	1	0
Q9H672	0	1	0
Q5T5X7	0	1	1
Q00975	1	0	0
Q9H765	0	1	0
P54289	1	0	1
Q8WUQ7	1	1	1
Q96DX5-3	0	1	0
O14503	0	1	1
Q9HB71	1	1	1
Q93088	0	1	1
P27708	1	1	1
Q9BY67	1	1	1
Q8N126	1	1	0
Q9ULU8	1	0	0
Q9NZM4	0	1	1
P22676	1	1	0
Q9P1Z2	1	1	1
Q13137-4	1	0	0
Q05682	1	1	1
Q05682-3	1	1	1
Q13490	0	1	1
Q05682-4	1	0	1
L0R819	0	1	0
Q9HA72	1	1	1
Q9NWL6	0	1	0
Q96CA5	0	1	1
Q8N5C1	1	1	0
Q5R3K3	1	1	1
P0DP25	1	1	0
P27482	1	1	1
Q6ICH7	0	1	0
Q9NZT1	1	1	1
P27797	1	1	1
O43852	1	1	1
Q2LD37	0	1	1
O43852-4	1	1	0
Q14012	1	1	1
Q6BDS2	0	1	1
Q8IU85	1	1	1
A0JNW5	0	1	1
Q13557	1	0	1
Q2TB18	0	1	0
Q13555	1	0	1
Q8IXJ9	0	1	0
Q16566	1	1	1
Q9H2G9	0	1	1
P49913	1	1	1
Q9C0F0	0	1	0
Q08AD1	1	1	1
P13497	0	1	1
Q9P1Y5	1	0	0
Q86VP6	1	1	1
Q9ULI0	0	1	0
Q7Z5Y6	0	0	1
O75155	1	1	1
Q13873	0	1	1
Q8WVQ1	1	1	1
P27824	1	1	1
Q96QE3	0	1	0
P51813	0	1	1
Q01518	1	1	1
Q6ZN30	0	1	1
P40123	1	1	1
P40121	1	1	1
P07384	1	1	1
P17655	1	1	1
O15484	1	1	1
P18850	0	1	0
Q9Y6W3	1	1	1
Q99941	0	1	0
Q9UMX3	0	1	1
P04632	1	1	1
P17544-6	0	1	0
Q9Y3E2	0	1	1
Q96L46	1	1	1
Q14444	1	1	1
Q13938	1	1	0
P52907	1	1	1
O75143-2	0	1	0
P47755	1	1	1
P47756	1	1	1
Q96B45	0	1	1
P47756-2	1	1	1
Q9BXL7	1	1	1
Q2TAZ0-3	0	1	0
Q5EG05	1	0	0
Q96LW7-2	1	1	1
Q9Y2G2	1	0	0
Q8WYN0	0	1	0
Q9H257	1	1	1
Q9Y2V2	1	1	1
Q86X55	1	1	1
Q86TL0	0	1	0
Q5VZK9	1	1	1
Q6F5E8	1	1	1
P46736	0	1	1
P49589-3	1	1	1
Q9HA77	1	1	1
O15234	1	1	1
O14936	1	0	1
Q8WXD9	1	1	0
Q9NPI1	0	1	1
P29466	1	1	1
Q9H0E9-4	0	0	1
Q92851	1	0	0
Q92994	0	1	1
P31944	1	1	1
P42575	1	1	1
O60312	0	1	0
P42574	1	1	1
O94823	0	1	0
P49662	1	1	1
Q9P241	0	1	0
P55212	1	1	1
Q5PSV4	0	1	1
P55210	1	1	1
Q14790	1	0	1
Q8NB49-3	0	1	0
P55201	0	1	1
P31415	1	1	0
Q9ULD4	0	1	1
P20810-6	1	1	0
Q8IWQ3	0	0	1
P04040	1	1	1
Q03135	1	1	1
Q03135-2	1	1	0
P35613-3	0	0	1
P51636	1	1	0
P13637-3	0	1	0
Q6NZI2	1	1	1
O95810	1	1	1
Q969G5	1	1	1
Q13951	1	1	1
Q9BX70	0	1	1
Q13951-2	1	1	1
P22681	1	1	1
Q13191	1	1	1
P16615-2	0	1	0
P20290-2	0	0	1
Q75N03	1	1	1
P16615-3	0	1	0
P16152	1	1	1
Q93084-2	0	1	0
O75828	1	1	1
Q8N4T8	1	1	1
P0DN79	1	1	1
P83916	1	1	1
P98194-3	0	1	0
Q13185	1	1	1
P98194-7	0	1	0
Q9Y297	0	1	1
O00257	1	1	1
O60566	0	1	1
P45973	1	1	1
O43684-2	0	0	1
O95503	1	1	1
Q9HC52	1	1	1
Q6P1N0	1	1	1
P36542-2	0	1	0
Q5T0F9-2	1	1	0
Q8IX12	1	1	1
Q8N163	1	1	1
Q96NT0	1	1	1
Q8WUD4	1	1	1
Q96HB5	1	0	0
Q96CT7	1	1	1
Q96BQ5	1	1	1
Q8IYE1	1	0	0
Q9H6E4	1	1	1
Q9NQ89	0	1	1
Q6PK04	1	1	1
Q96C57	0	1	1
A6NNP5	1	0	0
Q6ZRI6	0	1	1
Q5BJE1	1	0	0
Q5T9S5	1	1	1
Q6ZW13	0	1	1
O60826	1	1	1
Q86WR0	1	1	1
Q2M2W7	0	1	1
Q4G0X9	1	0	0
Q9BSJ5	0	1	1
Q96MW1	1	1	1
Q32NC0	0	1	1
Q96A33	1	1	1
Q8IVM0	1	0	1
Q9UFG5	0	1	1
Q96ER9	1	1	1
Q8N9M1	0	1	1
Q16204	1	1	1
A2RUB6	1	1	0
Q96M83	1	0	0
Q8N9Z2	1	1	1
Q8NDD1	0	1	1
Q76M96	1	1	1
Q15834	1	1	0
Q9H246	0	1	1
Q9H6F5	1	1	1
A1L170	0	1	1
Q3V6T2	1	1	1
Q96A05	0	1	0
A6NC98	1	1	1
Q9BWL3	0	1	1
Q9Y3X0	1	1	1
Q8N6N3	0	1	1
Q9GZT6	1	1	1
O95670	0	1	0
Q7Z6B0	1	1	1
Q53HC0	1	1	0
Q567U6	1	1	1
P35670	0	1	0
Q9BXJ1	0	1	1
Q96F63	1	1	0
Q6ZUT6	1	1	1
Q9NTI2	0	1	0
Q16627	1	1	0
O43520	0	1	0
Q9BXI9	0	1	1
P55774	1	1	0
Q99731	1	1	1
O60423-1	0	1	0
O00585	1	1	1
Q8TF62	0	1	0
Q9BSQ5	1	1	1
O76076	1	1	1
Q9Y426	0	1	1
P14635	1	1	1
O14523	0	1	1
O95273	1	1	1
Q4AC94	0	1	1
O75909	1	1	1
Q6P4H8	0	1	0
O60563	1	1	1
Q8ND76	1	1	1
A6NCS6	0	0	1
Q8N7R7	1	1	1
Q8WXE1	0	1	0
Q9ULG6	1	1	0
Q16581	0	1	1
P32248	1	1	0
P78371	1	1	1
P49368	1	1	1
P50991	1	1	1
P48643	1	1	1
P40227	1	1	1
Q8NC54	0	1	1
Q92526	1	1	0
Q49AR2	0	1	1
Q99832	1	1	1
O15265	0	1	0
P50990	1	1	1
Q9ULK2	0	1	0
P86790	1	1	1
Q14CW9	0	1	0
Q7Z4R8	0	1	1
Q6YHK3	1	1	1
Q96GX2	0	1	0
Q5T0Z8	0	0	1
P08571	1	1	1
Q5SQH8-4	0	0	1
P48509	1	1	1
Q86VB7	1	1	1
O14965	0	1	0
Q9NR16	1	1	1
Q9BPX7	0	1	1
Q8N6Q3	1	1	1
Q99467	1	1	1
Q8WXX7	0	1	0
P15391	1	1	0
P06729	1	1	1
O75366	0	1	0
P41217	1	1	0
Q9UJ71	1	1	1
O15169	0	1	0
Q9NNX6	1	1	1
P20273	1	1	1
Q8IXQ3	0	1	1
P20963	1	1	1
Q9HCU0	1	1	1
Q5ZPR3	1	1	1
O43570	0	1	1
Q9Y5K6	1	1	1
O75752	0	1	0
Q8N1Q1	0	1	1
O95400	1	1	1
P20138	1	1	1
P28906	1	1	1
P16671	1	1	1
P11049	1	1	0
Q9NY97	0	1	0
P28907	1	1	1
Q8NFL0	0	1	0
Q16790	0	1	1
P04234	1	1	1
Q7Z7M8	0	1	0
P07766	1	1	1
Q6UX72	0	1	0
Q8TDN4	0	1	1
P09693	1	1	0
Q67FW5	0	1	0
Q5VU97	0	1	1
P01730	1	1	0
P25942	1	1	0
P54284	0	1	1
P16070	1	1	0
O60909	0	1	0
P15529	1	0	1
Q08722	1	1	1
P09326	1	1	1
P06127	1	1	1
Q9UBX8	0	1	0
Q8NFZ8	0	1	1
P19397	1	1	0
Q9ULU8-2	0	1	1
P08174-2	1	1	1
Q86UW7	0	0	1
P19256	1	1	1
Q9UPM9	0	1	0
P13987	1	1	0
Q9BPU9	0	1	0
Q13137	0	1	1
O43866	1	1	1
Q8WXS3	0	1	0
P30203	1	1	1
P08962	1	1	1
P34810	1	1	1
P21854	1	1	1
P56817	0	1	0
P04233-2	1	1	1
P0DP23	0	0	1
P04233-5	1	0	0
P11912	1	1	0
Q9BYV9	0	1	0
P40259	1	1	1
P60033	1	1	0
P27701	1	1	1
Q9UIB8	1	1	1
P01732	1	1	1
P21926	1	1	0
Q9NPY3	1	1	1
P14209	1	1	1
Q9P281	0	1	0
Q96RR4	0	0	1
P32320	1	1	1
Q8TBE0	0	1	0
P49069	0	1	1
Q8IWY9	1	1	1
O75794	1	1	0
Q5T5Y3	0	1	1
Q13042	1	1	1
Q9UJX2	1	1	1
P30260	1	1	1
P49427	1	1	1
Q13145	0	1	0
Q16543	1	1	1
O60508	1	1	1
P60953	1	1	1
Q8NDB2-4	0	1	0
Q5VT25	1	1	1
Q9Y5S2	1	1	1
Q00587	1	1	1
Q99728	0	1	0
O75808	0	1	1
Q9H3Q1	1	1	1
Q99459	1	1	1
Q6P1J9	1	1	1
Q9H5V8	1	1	1
P12830	1	1	1
P55287	1	1	1
Q9UIF8	0	1	0
P55290	1	1	1
Q13938-4	0	0	1
Q9H159	1	1	1
A8MTZ0	0	1	0
P19022	1	1	1
Q9BUW7	0	1	0
P22223	1	1	1
P33151	1	1	1
O14735	1	1	1
Q8TAM1	0	1	0
P06493	1	1	1
Q15131	1	1	1
Q9Y2G2-5	0	1	1
P21127	1	1	0
Q9NYV4	1	1	1
Q14004	1	1	1
Q00536	1	1	1
Q00537	1	1	1
Q8WY36-3	0	1	0
P24941	1	1	1
P49589-2	0	0	1
O14519	1	1	0
P11802	1	1	1
Q00535	1	1	1
Q96SZ6-3	1	1	0
Q96JB5	1	1	1
Q8WXE0	0	1	1
Q00534	1	1	1
O75363	0	1	0
P50613	1	1	1
Q92851-2	0	0	1
P50750	1	0	1
Q5VV42	1	1	1
Q9H6U6-7	0	1	0
P46527	1	1	1
Q8TDM0	0	1	0
P42771	1	1	1
Q9NXV6	1	1	1
P54687-4	0	1	0
Q96HQ2	1	1	1
P54687-5	0	1	0
O95674	1	1	1
Q15517	1	1	0
P55211	0	1	1
Q9UKY7	1	1	1
Q9P287-2	0	1	0
P20810-5	0	0	1
P13688	1	1	1
Q7Z5W3	0	1	0
Q8WTX7	0	1	1
P40199	1	1	1
P31997	1	1	1
P17676	1	1	1
Q03701	1	1	1
Q92879	1	1	1
O95319	1	0	1
Q9H165	0	1	0
Q9BZC1	1	0	0
Q8WUJ3	1	1	1
Q9UHN6	1	1	1
Q16548	0	1	0
Q8N111	1	1	0
P49450	1	1	1
O43521	0	1	0
P07199	1	1	1
Q9HB09	0	1	0
Q03188	1	1	1
P49454	1	1	1
Q7Z7K6	1	1	1
Q9UPN4	1	1	1
P41182	0	1	0
Q5SW79	1	1	1
Q9Y4F5	1	1	1
Q4VC05-2	0	1	0
Q9BV73	1	1	1
O15078	1	1	0
O95931	0	1	1
Q96MC4	1	0	0
O00512	0	1	0
Q9BYV8	1	1	1
Q86XR8	1	1	1
Q5T0F9	0	0	1
Q8IYX8	1	0	0
Q9NYF8-3	0	1	0
Q5JTW2	1	1	1
Q6P2H3	1	1	0
Q6W2J9	0	1	0
Q96A19	0	1	1
Q96ST8	1	1	0
Q5H9F3-3	0	1	0
Q68D86	0	1	1
Q8IW35	1	1	1
Q8NEF3	0	0	1
Q9Y6K0	1	1	0
Q96G23	1	1	1
Q8IWD4	0	1	1
Q9HA82	1	1	1
Q8N5B7	1	1	1
A6H8Y1	0	1	0
Q6ZMG9	1	1	1
Q96EE4	0	1	1
Q9Y5P4	1	1	0
P23141	1	1	1
P41208	1	1	1
P11597	1	1	0
Q9NZS9	0	1	0
Q9P0B6	0	1	1
Q9Y6A4	1	1	1
Q6PII3	0	1	1
P57076	1	1	1
Q7RTS1	0	1	0
O43822	1	0	1
Q96M91	1	0	0
Q9C0J9	0	1	0
A4QMS7	1	0	0
Q8IWP9	0	1	1
P00751	1	1	1
Q9H694	0	1	0
P00746	1	1	1
Q9UEE9	1	1	1
P08603	1	1	1
Q03591	1	1	1
Q6AI39	0	1	0
Q9P031	0	1	1
P36980	1	1	0
Q02985	1	1	1
Q9Y6R9	0	1	1
Q9BXR6	1	1	0
O00499-11	0	1	0
Q8IV32	0	1	1
P05156	1	1	1
P23528	1	1	1
Q96AQ1	0	0	1
Q9Y281	1	1	1
Q9H0W5	0	1	1
P27918	1	1	0
Q13489	0	1	0
Q9UFW8	1	1	1
O15392	0	1	0
Q8N4S0	0	1	1
Q9P2M7	1	1	1
A6NKD9	0	1	1
Q0VF96	1	1	1
O15335	1	1	0
Q96CA5-2	0	1	0
Q9NVE4	0	0	1
Q96JM3	1	1	1
Q96BP2	1	1	1
P54132	0	1	0
Q9Y6H1	1	1	0
Q9NX63	1	1	1
Q8N4Q1	1	1	0
Q9BRQ6	1	1	1
O14646	1	1	1
Q86WJ1	1	1	1
Q8TD31	0	1	1
O14647	1	1	1
Q12873	1	1	1
Q14839	1	1	1
Q9Y4X3	0	0	1
Q8TDI0	1	1	1
Q9HCK8	1	1	1
O00622	0	1	1
Q3L8U1	1	1	1
Q8NE62	1	1	1
O96017	1	1	1
O95067	0	1	1
Q8IWX8	1	1	1
P24863	0	1	1
P36222	1	1	1
O00327	0	1	0
P24385	0	1	1
Q9BWS9	1	1	1
Q96MC5	0	1	0
Q13231	1	1	1
Q96LC9	0	1	0
P24864	0	1	1
Q9Y259	1	1	1
P51946	0	1	1
O00533	1	0	1
P24386	1	1	1
P13497-2	0	1	0
Q9UK58	0	1	1
P26374	1	1	1
Q96S94	0	1	1
Q9HD42	1	1	1
P12645	0	1	0
Q7LBR1	1	1	1
P12644	0	1	0
O60583	0	1	1
O43633	1	1	1
P22004	0	1	0
Q9UQN3	1	1	1
P18075	0	1	0
Q9Y3E7	1	1	1
P34820	0	1	0
Q9ULG6-5	0	0	1
Q9BY43	1	1	1
Q8N8U9	0	1	0
Q9H444	1	1	1
P36894	0	1	0
P78371-2	0	0	1
Q9NZZ3	1	1	1
O00238	0	1	0
Q96FZ7	1	1	1
Q8WUX9	1	1	1
Q9UHD1	1	1	1
Q1RMZ1	0	1	0
Q99653	1	1	1
Q8IZ52	1	1	1
Q8WUD6	1	1	1
Q8NCH0	1	1	1
Q12982-2	0	1	0
Q93033	0	1	1
Q7L1S5	1	1	0
Q86X52	1	1	1
O60238	0	1	0
Q8WVB6	1	1	1
Q96IK1	0	1	0
P0CG12	1	1	1
Q9Y3Y2	1	1	1
O15111	1	1	1
O76071	1	1	1
Q9H5X1	1	1	1
P06126	0	1	1
Q9Y3D0	1	1	1
Q9H6Q4	1	1	1
Q6FI81	1	1	1
O75339	1	1	1
Q8IUL8	1	1	1
Q96FH0	0	1	0
Q8TCG1	1	1	1
P20963-3	0	0	1
Q14011	1	1	1
Q9NZ45	1	1	1
Q9NZQ7	0	1	1
Q8N5K1	1	1	1
O14578	1	0	0
Q8WWK9	1	0	1
Q07065	1	1	1
Q12830-2	0	1	0
Q9UGN4	0	1	1
Q14008	1	1	1
Q6UXG3	0	0	1
P12277	1	1	1
P06732	1	1	1
P12532	1	1	1
P38398	0	1	0
P17540	1	1	1
P61024	1	1	1
P33552	1	1	1
O95696-2	0	1	0
Q7Z460-4	1	1	1
P16070-12	0	0	1
O75122	1	1	1
O75122-3	1	1	1
P15529-16	0	0	1
Q8N2M8	1	1	1
Q05315	1	1	1
Q9H0E9-2	0	1	0
Q9UQC9	1	0	1
Q96S66	1	1	1
P51790	1	1	1
Q9HAW0	0	1	0
P51795-1	1	0	0
P51797	1	1	1
P51798	1	1	1
Q9BX63	0	1	0
Q9Y240	1	1	1
Q86T13	1	1	0
P09564	0	1	1
P05452	1	1	1
Q9HCU9	0	1	0
P32970	0	1	1
Q6UXB4	1	1	1
Q9H2X3	1	1	1
O14967	1	1	0
O00299	1	1	1
O15247	1	1	1
Q8TDC3	0	1	0
O95833	1	1	1
Q8IWQ3-5	0	1	0
Q9Y696	1	1	1
Q9NSI6	0	1	0
Q96NY7	1	1	1
Q6RI45	0	1	0
Q14677	1	1	1
Q8TCZ2	0	1	1
P30622-2	1	1	0
Q96G97-4	0	1	0
Q9UDT6	1	1	1
P49761-1	1	1	0
P35613	0	1	0
Q96JQ2	1	1	1
Q12834	0	1	1
Q13286	1	1	1
O75503	1	1	0
Q8NHZ8	0	1	1
Q9NWW5	1	1	1
P54105	1	1	1
Q9BSF8	0	1	0
Q92989	1	1	1
C9JJ37	0	1	0
Q9H078-2	1	1	0
Q7L3B6	0	1	1
Q16740	1	1	1
Q9Y2F9	0	1	0
O96005	1	1	1
Q9P203	0	1	0
Q96KA5	1	1	1
Q5XKL5	0	1	0
O76031	1	1	1
Q9UPP5	0	1	0
O94985	1	1	1
Q96Q07	0	1	0
Q6DT37	0	1	1
P09496	1	0	0
P35070	0	1	0
P09497	1	1	1
Q00610	1	0	1
Q6NZY7	0	1	1
P53675	1	1	0
O75419	0	1	1
P10909	1	1	1
Q96K17-3	0	1	0
O75153	1	1	1
P62324	0	1	0
Q8N0X4	1	1	1
Q14201	0	1	0
Q69YH5	0	1	1
P23946	1	1	1
Q99618	0	1	1
Q8NFW8	1	1	1
Q96FF9	0	1	1
Q96DG6	1	1	1
Q53HL2	0	1	1
Q7Z7K0	1	1	0
Q8WVV5	0	1	0
Q9NRP2	1	1	1
P56277	1	1	0
P30085	1	1	1
Q5EBM0	1	1	1
[truncated: 11,853 more rows]
