# Supplementary material for: Melanoma Proteomics Unveiled: Harmonizing Diverse Data Sets for Biomarker Discovery and Clinical Insights via MEL-PLOT
Source: J Proteome Res. 2025 May 5;24(6):3117–28. doi: 10.1021/acs.jproteome.4c00749 (PMC12150306; doi:10.1021/acs.jproteome.4c00749)
Supplement: Supplementary file 3 [file pr4c00749_si_003.xlsx]

## Sheet: S1_ceroTypeDiffExpSum
Table S2 - Global results of differential protein expression analysis in Cero
ProteinName	kwP	kw_pAdj	Met_LN.Met_Cut_p	Prim.Met_Cut_p	Prim.Met_LN_p	effSize	effSizeMagnitude	Prim.Met_LN_FC	Prim.Met_Cut_FC	Met_LN.Met_Cut_FC	Mean_Prim	Mean_Met_LN	Mean_Met_Cut	Min_Prim	Q1_Prim	Med_Prim	Q3_Prim	Max_Prim	Min_Met_LN	Q1_Met_LN	Med_Met_LN	Q3_Met_LN	Max_Met_LN	Min_Met_Cut	Q1_Met_Cut	Med_Met_Cut	Q3_Met_Cut	Max_Met_Cut
A0A075B6H7	0.0928960756218491	0.316048431840269	0.0269751111150764	0.270733674877013	0.0293859271085426	0.0335676555388232	small	-0.509936515961538	0.105591306153848	0.615527822115386	24.0697905984615	23.5598540825	24.1753819046154	21.88592098	23.614225615	24.02437432	24.528917985	25.9055467	19.63470874	23.345363475	23.6924034	24.085557185	25.50722515	21.9546664	23.64078147	24.24217924	24.87761006	25.41907702
A0A075B6H9	0.236685735406391	0.516448546865757	0.151944868391709	0.0459084145257444	0.275247637856636	0.0108894328079251	small	-0.171796914980391	-0.612454480980389	-0.440657565999999	20.6893974609804	20.517600546	20.07694298	18.38039181	19.857685495	20.59983301	21.6366293	23.00691759	18.46721544	20.095642745	20.401639325	20.96421293	22.19914994	18.28729798	19.10348968	19.79289048	20.8162927	22.07927644
A0A075B6I0	0.553119821275938	0.770389353451832	0.211088385243271	0.487471587107948	0.146910148073617	-0.00994681400173797	small	0.108855389192307	0.524959865	0.416104475807693	21.8376943873077	21.9465497765	22.3626542523077	15.5597008	21.220399905	22.067386025	22.653846	24.12965634	16.7416143	21.979934235	22.42977924	22.658890145	22.91085109	20.11226779	21.10827874	22.11506817	22.61730198	26.86371846
A0A075B6I9	0.0852090657338209	0.300349094219214	0.0225935685682411	0.239288726604674	0.0302682007061589	0.0356743279385604	small	-0.752641713999999	0.277121196538463	1.02976291053846	24.204120505	23.451478791	24.4812417015385	20.39580778	23.35100528	24.02885223	24.90648574	28.57344411	21.39477261	22.25628301	23.80878843	24.13314916	25.35862827	23.14538543	23.69298446	24.41332124	24.72692922	26.84733961
A0A075B6J1	NA	NA	NA	NA	NA	NA	NA	-0.827310483142856	-0.947337073809521	-0.120026590666665	18.4493616671429	17.622051184	17.5020245933333	16.8054651	17.71879836	17.80517019	19.83482369	21.15067798	16.44354	17.30914036	17.79976111	17.82716656	18.73064789	16.6272507	16.831364625	17.03547855	17.93941154	18.84334453
A0A075B6J9	0.00558152993885847	0.0636965875278149	0.00773594605532191	0.486705246790993	0.000896378369084717	0.204306944272145	large	1.09045991753846	-0.166502212211537	-1.25696212975	18.9286308184615	20.019090736	18.76212860625	16.33411836	18.42544073	18.96633672	19.60689521	20.36881019	17.50159577	19.94460982	20.167045085	20.52446704	21.20437845	16.30221749	17.579708975	19.04093586	19.85332422	20.84687325
A0A075B6K0	0.209146150828549	0.486174358417999	0.183847973215375	0.0448902348557007	0.189000349786238	0.015907661553325	small	-0.372160044105264	-0.912095222000001	-0.539935177894737	21.771245482	21.3990854378947	20.85915026	17.90256941	21.43137155	21.75123444	22.52412825	24.43103201	18.91962722	20.72844998	21.70585995	21.89358063	23.72471003	17.01189206	19.69041719	21.283562255	22.09454587	22.45865045
A0A075B6K4	0.231811208938623	0.512442547228432	0.0718414369790021	0.0502447778892585	0.496178576739422	0.0214805578218007	small	0.29764367423077	0.942197382980769	0.644553708749999	18.4020050757692	18.69964875	19.34420245875	15.74965902	17.50848868	18.607565435	19.42216695	19.86859876	16.94283706	17.96796939	18.48646409	19.439190825	21.58066274	17.71350139	18.465642915	19.51000412	20.204498755	20.6798267
A0A075B6K5	0.901951257812671	0.954746079744891	0.488348277931238	0.379919071090678	0.344786751739327	-0.0221433383140418	small	0.331209586166668	0.189865812820514	-0.141343773346154	20.8670395233333	21.1982491095	21.0569053361538	14.50288292	20.223206735	20.94888464	21.90575276	24.62660139	19.06013921	20.21142555	20.962267235	22.08003799	25.36716563	19.69579623	20.41466452	20.97172402	21.65427235	22.42327274
A0A075B6P5	0.303390833022619	0.579254950733386	0.333527108983993	0.222097357769945	0.0688780394790155	0.00470081528507897	small	-0.381867497884613	-0.12089453903846	0.260972958846153	23.7394644128846	23.357596915	23.6185698738462	18.38597877	23.281205575	23.654693515	24.36836567	27.35535381	19.8163942	23.20008571	23.483063045	23.767496805	24.57142789	22.70741602	22.87999054	23.64502038	24.21594341	24.75922162
A0A075B6Q5	NA	NA	NA	NA	NA	NA	NA	NA	NA	NA	NA	NA	NA	NA	NA	NA	NA	NA	NA	NA	NA	NA	NA	NA	NA	NA	NA	NA
A0A075B6R2	0.771490536661219	0.890759646520091	0.236779891145768	0.327340949030281	0.328772457350663	-0.0180626616241608	small	-0.188245870038461	0.118852280961541	0.307098151000002	23.8399482090385	23.651702339	23.95880049	21.5888154	23.214799485	23.88253304	24.54721662	26.56612572	21.74796928	23.384874225	23.855111965	24.242770975	24.76294711	23.02243996	23.5789065	23.88494786	24.35658618	24.88153024
A0A075B6R9	0.364739444905589	0.631688501643335	0.109595245526413	0.365331561864933	0.10420484587001	0.000209073899641475	small	0.491432641269231	0.0341489830769248	-0.457283658192306	21.3255336592308	21.8169663005	21.3596826423077	16.85770854	20.694061695	21.536868925	22.16927439	24.94605325	20.60835888	21.327922245	21.59948753	22.233414335	23.8468709	19.67703931	21.01022687	21.34619869	22.14576322	22.54310584
A0A075B6S2	0.802176230662613	0.907367214186603	0.267916216146955	0.393839933700754	0.302064948660336	-0.0225963201080034	small	-0.0168765464536342	0.341810206082251	0.358686752535885	19.7645597711905	19.7476832247368	20.1063699772727	16.40314466	19.03446451	19.66215091	20.56058467	24.67786578	16.6230584	18.48233651	19.46871343	20.192507545	24.33588225	17.61504139	18.805352095	19.72241485	20.693450415	23.58529684
A0A075B6S5	0.618245476795196	0.811203488311334	0.43038184587009	0.284206010052729	0.181488078819468	-0.0126617149085513	small	0.135532423000001	0.116595889038461	-0.0189365339615399	23.4162742925	23.5518067155	23.5328701815385	22.20295975	23.07304928	23.53995007	23.772563025	24.7386979	22.89345533	23.27023538	23.558838195	23.876451495	24.24668379	22.22217525	23.11887491	23.57534701	23.94783568	24.96299965
A0A075B6S9	0.0129606542925324	0.103980761554006	0.0306544851395368	0.00166954221854944	0.175664037503809	0.0836459275949364	moderate	-0.0908055106477725	-0.962295986217949	-0.871490475570177	19.4201208853846	19.3293153747368	18.4578248991667	12.86048139	18.83340552	19.71037136	20.381764315	21.9586678	17.2931459	18.64317392	19.4932552	19.679528235	21.31382787	17.05868616	17.586601365	18.3205084	19.37284272	19.94029364
A0A087WSX0	0.0260315738237889	0.155760177192443	0.0316222390139321	0.454488249551928	0.0040274069529911	0.0645962219483653	moderate	0.691199014384615	-0.0293495134615398	-0.720548527846155	21.9501423396154	22.641341354	21.9207928261538	17.97503144	21.450250665	22.147017385	22.38731828	24.63318017	21.13059528	22.140073365	22.64848152	23.184745445	24.23902029	19.6979556	21.50384752	22.04319582	22.52495923	23.23891638
A0A087WSY4	0.260520382640328	0.539737478462593	0.0907625289372098	0.402258791450634	0.0645871926868833	0.00841644333046242	small	0.373316128115384	0.124449625192309	-0.248866502923075	21.8679558378846	22.241271966	21.9924054630769	18.19246613	21.37334118	22.00854248	22.48935421	23.70219184	20.76838788	21.92371118	22.16305858	22.685584455	23.08059354	20.33190971	21.62799833	21.86431654	22.10733936	23.65386344
A0A087WSY6	0.434337914765777	0.689435355607087	0.11124469782298	0.292786770299918	0.156438607549681	-0.00405042823447289	small	0.300662614384617	0.0219635357692312	-0.278699078615386	23.5417643396154	23.842426954	23.5637278753846	17.54314843	23.287056495	23.70786586	24.166113205	24.99997114	22.88808378	23.561192825	23.83620356	24.30706787	24.7361122	22.30608499	23.201609	23.63368039	23.96152076	24.28769375
A0A087WSZ0	NA	NA	NA	NA	NA	NA	NA	-0.213479178888889	-0.338843435555557	-0.125364256666668	17.0704048155556	16.8569256366667	16.73156138	16.1440541	16.81780142	16.81780142	17.44947212	18.01219817	15.46075534	15.75492442	16.49733228	17.39792759	19.53328191	16.06834746	16.06834746	16.73156138	17.3947753	17.3947753
A0A096LP49	1.85471907369451e-05	0.00171651988417898	3.56810173616486e-05	0.157425408217551	1.37530338291104e-05	0.241346151783701	large	-1.34065324926923	0.499701081923078	1.84035433119231	26.7866018157692	25.4459485665	27.2863028976923	23.86434175	26.073576185	26.722777285	27.503941935	29.2595296	23.73960778	24.685470225	25.646984655	26.26754798	26.80134742	25.23426438	26.49381839	26.84077352	28.27467574	29.68609578
A0A0A0MS15	0.103082193767106	0.334026801237645	0.0168138142559537	0.0880102524993916	0.0999313186807705	0.0310299661279151	small	-0.332840247730768	0.591819768076924	0.924660015807692	21.8383240242308	21.5054837765	22.4301437923077	18.32076669	21.10101479	21.74603844	22.425046885	25.49981766	19.63852224	20.93040776	21.453089645	22.24563695	24.02902721	20.81618599	21.6718987	22.18414995	23.16732703	25.67347907
A0A0A0MT36	NA	NA	NA	NA	NA	NA	NA	-0.680852660000003	1.273234165	1.954086825	17.47821894	16.79736628	18.751453105	16.86656977	17.02773721	17.467527635	17.71386791	18.38719321	15.29434018	16.06259312	17.093829865	17.53213944	17.70746521	17.85029322	18.25449058	18.74350553	19.24841563	19.66850814
A0A0A0MT89	0.00634936974543777	0.0686401239289562	0.00713969229531176	0.403616408620737	0.00125889538634288	0.100232091942972	moderate	-0.707382789098038	0.156409072594272	0.863791861692309	21.130439235098	20.423056446	21.2868483076923	18.19670028	20.82064306	21.30289629	21.72175408	22.6952617	17.27966836	19.628309065	20.55593268	20.96926036	23.73640492	20.39266827	20.99165667	21.12623675	21.61814275	22.04159165
A0A0B4J1U3	0.211239671813883	0.489495532639866	0.0976192711156082	0.388305195921558	0.0505869391293334	0.0205467372134038	small	0.573704596750002	-0.147837130333333	-0.721541727083334	19.117938472	19.69164306875	18.9701013416667	17.01670142	18.565508725	19.09298926	19.63670861	21.6507136	17.04382927	18.762847835	19.733290315	20.45139762	22.93656126	18.08997582	18.55457138	18.879334415	19.63835187	19.77904015
A0A0B4J1U7	0.137646812369763	0.390443480416627	0.385990261551219	0.112680306077488	0.0342886736478098	0.0239771757357143	small	-0.72071160926923	-0.574076502692307	0.146635106576923	22.7893521257692	22.0686405165	22.2152756230769	20.23253107	21.876518675	22.516854065	23.44478366	27.50480793	19.52417489	21.784642485	22.20463311	22.57278841	23.28122585	21.11172032	21.73304792	22.36066597	22.74037551	23.2449333
A0A0B4J1V0	0.384826978713663	0.649532475015989	0.0892353893101375	0.122333997425825	0.326099813451495	-0.00109850117936576	small	0.0213121011153845	0.349584644038462	0.328272542923077	21.6453311628846	21.666643264	21.9949158069231	19.49958597	21.105972165	21.700833835	22.177280425	23.82184168	20.72772851	21.137055795	21.5697245	21.89703489	23.46536314	20.80431146	21.39788827	22.12480749	22.27532763	23.49236843
A0A0B4J1V1	0.0698834045006789	0.271145140234432	0.0274974936048321	0.338298010693255	0.0175738624789124	0.0405104164795205	small	0.235717635961539	-0.153282975192308	-0.389000611153847	24.0702104090385	24.305928045	23.9169274338462	22.68678813	23.568063435	24.00020673	24.48910981	25.8247045	22.20265621	24.20344384	24.369943295	24.67593505	25.37010869	22.95521255	23.56688835	24.16319252	24.33622107	24.65447652
A0A0B4J1V2	0.0338891615974126	0.183310653857993	0.0595058401052634	0.0049316826557993	0.176072244525541	0.0581624398196722	small	0.66358369576923	1.33396444230769	0.670380746538463	20.9702981392308	21.633881835	22.3042625815385	14.82845517	20.286297975	21.374600855	22.19014954	23.96824904	17.73207095	20.72854143	21.604674875	22.663481445	26.78824235	20.06430692	21.66417884	22.2232355	22.72042778	24.36091792
A0A0B4J1V6	0.195179895499654	0.466820115646667	0.0392824708147815	0.193613830427381	0.0958064606195951	0.0178544677372945	small	0.462505401149873	-0.288006330858675	-0.750511732008547	19.2324063616279	19.6949117627778	18.9444000307692	16.29886026	18.43805677	19.29122124	19.814914095	22.48495559	17.56638613	18.81815324	19.794778315	20.63024505	21.52550752	16.19947358	18.46199098	19.11979145	19.29754067	22.94576045
A0A0B4J1X5	0.144207638241725	0.400644777790917	0.0483276386755314	0.344753018124834	0.0376566551157487	0.0228414898965357	small	0.524939836615381	-0.0588116198076953	-0.583751456423077	24.3839823728846	24.9089222095	24.3251707530769	16.42164063	24.119824405	24.49880219	24.991401425	26.88059094	24.15299116	24.485257615	24.86471694	25.126190445	26.75976986	22.58915871	23.98536862	24.32329935	25.13232516	25.32101543
A0A0B4J1Y8	0.965594345172829	0.984921588980428	0.405879333649434	0.467703031602506	0.411538571945041	-0.0247432957564287	small	0.093628683416668	-0.103182281121796	-0.196810964538464	19.9985899895833	20.092218673	19.8954077084615	16.32778711	19.241438885	19.96993184	20.731382465	22.7499783	17.85958025	19.125990975	19.94501058	20.988308005	22.30535448	16.53505732	19.54821612	20.07989825	20.42973496	22.13727849
A0A0B4J1Y9	0.00903904047895097	0.0840652919053418	0.0162560169722536	0.463961569564994	0.00134304364138181	0.0903951768761084	moderate	-0.649363694653843	-0.0362907911538457	0.613072903499997	24.4211741811538	23.7718104865	24.38488339	22.64723355	24.040882825	24.28624128	24.96537201	27.20794345	22.72103336	23.367064345	23.860162585	24.223849305	25.13687119	23.12889412	23.66271772	24.35692142	25.14044267	25.75243909
A0A0B4J2A2	NA	NA	NA	NA	NA	NA	NA	0.793779492222221	0.141087082222221	-0.65269241	18.3153997877778	19.10917928	18.45648687	16.96223861	17.47813997	18.71515005	18.78181541	19.84550442	18.71515005	18.735406985	18.869005785	19.482951575	19.9835555	18.2904536	18.2904536	18.45648687	18.62252014	18.62252014
A0A0B4J2D5	0.0293309382534805	0.167237032611317	0.0221511609007863	0.438594569667139	0.00552546695866316	0.0616856684623207	moderate	0.370983413730769	-0.00564457884615166	-0.376627992576921	26.0458956657692	26.4168790795	26.0402510869231	23.95624949	25.757568525	26.065723425	26.309796165	28.67177142	25.88467039	26.03541997	26.326763935	26.566536235	28.72509765	25.59856379	25.85185071	26.10651685	26.25033901	26.54674586
A0A0B4J2D9	NA	NA	NA	NA	NA	NA	NA	-0.428481551833332	0.735448945666668	1.1639304975	18.6588000093333	18.2303184575	19.394248955	16.6062159	17.69602456	18.628679935	19.31219659	21.59837414	15.72331722	17.731191675	18.39753696	18.974054375	19.48268254	18.07356626	18.481423915	19.10207443	20.307073995	21.2992807
A0A0B4J2H0	0.36638122326523	0.632787233354536	0.229553126951991	0.362500331267709	0.0782446947145422	9.95340010286e-05	small	0.259705130615384	0.0748206540384615	-0.184884476576922	25.2135005328846	25.4732056635	25.2883211869231	23.0461392	24.505874265	25.339245465	25.678669455	27.16717049	23.30898001	25.221239635	25.456857085	25.924725275	26.50977769	24.16820232	24.99474417	25.4193887	25.65477114	26.3398166
A0A0C4DH24	0.169278866518484	0.43488737914989	0.274350553473583	0.0379737747185631	0.150933515173435	0.0282257391357107	small	-0.330137374444444	-0.565820388080809	-0.235683013636365	18.8595030944444	18.52936572	18.2936827063636	14.30596877	18.435997095	18.81700634	19.977569345	21.00409013	17.29138525	17.969487495	18.66483326	18.803532025	19.76801184	15.95752802	17.42772857	18.09314007	19.019350345	20.91540978
A0A0C4DH25	0.555076791368903	0.77087225890035	0.14867491394819	0.305435817359219	0.208569772737424	-0.0100329558053634	small	0.229431563846155	0.0665634903846168	-0.162868073461539	23.0060278011538	23.235459365	23.0725912915385	17.07538119	22.54606093	23.13191807	23.67592756	25.2285875	22.02813922	22.96008919	23.248460595	23.51466977	24.15808198	22.01793766	22.45592611	22.89003389	23.20319515	24.71212197
A0A0C4DH29	0.120715102595269	0.363403994602006	0.220133094136949	0.228212969053711	0.0209868733861451	0.0309533898233826	small	-0.703110112825058	-0.715130992936171	-0.0120208801111126	17.7589166689362	17.0558065561111	17.043785676	15.23645004	16.74443053	17.49225503	18.521480435	21.3486312	14.24651151	16.46003662	16.87220719	17.44731096	20.13746037	13.50257919	16.96590543	17.599614475	17.91272955	18.00272028
A0A0C4DH31	0.507752727323766	0.740029853593251	0.184242690463725	0.461965351699403	0.134547619118295	-0.00785949494768055	small	-0.281639405615383	-0.00372475538461359	0.27791465023077	21.7968896446154	21.515250239	21.7931648892308	19.60869903	21.019449855	21.724854225	22.594286945	24.50444993	20.48677344	20.894913195	21.350255335	22.16717769	22.97360409	19.94193362	21.33040782	21.77579724	22.30491023	23.28470248
A0A0C4DH32	0.225787227396351	0.505307953025925	0.15810249120458	0.374523998715557	0.042550673002405	0.0123585365789937	small	1.06298799964286	0.372267026373624	-0.690720973269233	21.2957789928571	22.3587669925	21.6680460192308	13.62318121	20.69932898	21.60415767	22.17283601	25.98020876	17.76386063	21.07875922	22.054889215	22.95316027	26.82706984	19.65285432	21.21288158	21.34269013	22.56444344	25.03399042
A0A0C4DH34	0.244290793991865	0.524507459858884	0.241219764555274	0.271460641623914	0.047964621680801	0.0101085428305727	small	-0.418961859735294	-0.112136237466064	0.30682562226923	21.9838122182353	21.5648503585	21.8716759807692	19.38415522	21.318901795	22.00433347	22.71197021	25.28460655	19.23823352	21.04335731	21.578663345	22.001471295	23.73298534	20.63982367	21.13312496	21.6353186	22.61406655	23.31848178
A0A0C4DH35	0.169413800181546	0.434939556690714	0.0301897573027407	0.110929800027318	0.135330168539582	0.0198823342312827	small	-0.247729942357143	0.0817525021428551	0.329482444499998	20.7029746628571	20.4552447205	20.784727165	17.37052399	20.02952398	20.69332695	21.35015288	24.20216784	18.58229261	19.85364278	20.43702377	20.873852735	22.45236848	14.40639887	20.379135	21.275489065	22.180586555	22.5390796
A0A0C4DH36	0.121138047634721	0.363653735561667	0.133524626310387	0.391532612053155	0.020499390595627	0.0482967171374845	small	-0.757257716379311	-0.28002137304598	0.477236343333331	17.8270819413793	17.069824225	17.5470605683333	15.194607	16.87711642	17.51111776	18.78475265	21.29033033	15.63851998	17.02383899	17.16122313	17.36796521	17.91777676	16.22049047	17.09685867	17.441371575	18.42687104	18.65540008
A0A0C4DH38	0.00607180002216896	0.0671196812361822	0.000832948590267509	0.0374127943662097	0.0154795945874399	0.100100004240404	moderate	-0.502356479423078	0.553349286923076	1.05570576634615	22.1393509569231	21.6369944775	22.6927002438462	19.07808658	21.456048055	22.179161215	22.795389125	24.00178076	20.42355709	21.2479715	21.658849365	22.08771813	23.00491571	21.46817126	21.97603014	22.7736103	23.0288631	24.67158855
A0A0C4DH42	0.639552944361471	0.824315097615354	0.172244721071334	0.252769510592108	0.324745722402249	-0.0221205651541806	small	0.0321378584137939	-0.550111075363986	-0.58224893377778	19.6584381975862	19.690576056	19.1083271222222	17.21346511	18.17581861	19.06687843	20.65753607	23.62339329	17.10289963	18.43664396	19.29082398	21.257432735	22.82312104	16.06616578	17.47021728	18.76498271	19.95721878	23.93200364
A0A0C4DH43	0.208325139839839	0.485390256602394	0.0603544972735494	0.315751147066691	0.0628275381835693	0.0167251543369416	small	-0.526898549206351	0.467212936601729	0.99411148580808	18.8501149897619	18.3232164405556	19.3173279263636	15.03658678	17.767889	18.96962182	19.8349984	22.46869026	16.0247503	17.08740352	18.268028555	18.94384307	21.35073029	16.9984356	18.226658245	18.7410031	20.566639125	22.23308601
A0A0C4DH67	NA	NA	NA	NA	NA	NA	NA	-1.624953136875	0.251633593125	1.87658673	18.060887596875	16.43593446	18.31252119	14.25222085	17.399484895	18.011205715	19.21266298	19.90250895	15.8040587	16.162178975	16.52029925	16.75187234	16.98344543	17.25026936	17.331916455	18.334111875	19.293125925	19.33159165
A0A0C4DH72	0.640515411136337	0.82473148370593	0.178304665018893	0.309853391525478	0.253559851505745	-0.0135248269065361	small	0.330621091076921	-0.0116260273076918	-0.342247118384613	20.8815128619231	21.212133953	20.8698868346154	17.56497693	20.396046815	21.024515205	21.48018451	23.30930647	20.02352173	20.577171665	20.94385826	21.765297995	23.78277769	20.16189491	20.39445943	20.88756606	21.18677973	21.89620022
A0A0C4DH73	0.709623013030316	0.859639671705717	0.251428581335873	0.455334385729897	0.2213460037083	-0.0166323691766353	small	-0.129413456734696	0.0886956109576111	0.218109067692307	19.3237257867347	19.19431233	19.4124213976923	15.35927564	18.44492498	19.28624263	20.37155092	22.85680411	17.20073019	18.648309335	19.117169935	19.76007795	22.4454549	17.55157586	18.56704776	19.21814844	19.88246511	21.40950415
A0A0J9YVY3	0.926289343231003	0.966705102506954	0.483936804971915	0.379085850889401	0.378971689155557	-0.0228007746308403	small	-0.0046654405392168	-0.0402830095776778	-0.035617569038461	21.2501694880392	21.2455040475	21.2098864784615	17.56457626	20.615677835	21.37623595	22.111243265	23.75320354	20.17694079	20.5203426	21.417836	21.759989175	22.56199745	19.32471419	21.17433917	21.35837217	21.69823228	22.28483707
A0A0J9YX35	0.0637075678355736	0.256895181883192	0.365289712373617	0.05522176591576	0.0185702602618271	0.0834977104349799	moderate	-0.838238757307693	-0.685550709529913	0.152688047777779	18.3749301173077	17.53669136	17.6893794077778	14.73938351	17.63354561	17.996067875	19.42069815	20.49106731	16.34921481	17.06430042	17.417479185	18.08430618	18.97174371	16.28895888	16.71323386	17.81205597	18.02242053	19.50972073
A0A0J9YXX1	0.13545843098805	0.38719172608976	0.44274841536677	0.109365778954459	0.0347939639750945	0.0338674734951096	small	-0.939343226677632	-0.665467768552634	0.273875458124998	18.3027301610526	17.363386934375	17.6372623925	15.24978992	17.1168523	18.191568285	18.76705724	22.7973969	15.82923396	16.25624169	17.329477	18.36031027	19.09214844	16.59161043	17.20909937	17.709376845	17.87607924	18.9173778
A0AV96	0.168464752806078	0.434856805797729	0.309010025341124	0.166325970325639	0.0352591685086866	0.0197728793223072	small	0.521281047591838	0.449949293437992	-0.0713317541538458	19.3503294204082	19.871610468	19.8002787138462	13.92069713	18.82722591	19.43847032	20.31369678	21.90225803	16.18984484	19.323549795	20.264718635	20.79668547	21.15122974	16.5372264	19.41071098	19.82847208	20.75721843	22.97186458
A0AVT1	0.926600497955152	0.966834487795983	0.425747482576925	0.453990555419085	0.348377706525417	-0.0225309080829415	small	-0.24406848453846	-0.181838713846155	0.062229770692305	26.2557014215385	26.011632937	26.0738627076923	24.67544118	25.68423263	26.040367165	26.40397445	30.52072897	24.25425917	25.817240855	26.224049685	26.394160145	26.59009052	25.07582913	25.71505744	26.12612961	26.31042876	26.88278158
A0FGR8-2	0.0570469622284448	0.242130534872297	0.0438907766334554	0.493985600858127	0.00992021933473059	0.0454604988200294	small	0.406039007346156	0.0172819036538456	-0.38875710369231	27.0551501686538	27.461189176	27.0724320723077	25.94804665	26.714733535	27.105788335	27.366965475	28.09129283	26.45496058	27.07012415	27.30841789	27.80307436	28.87203419	26.07145211	26.71440531	27.08519377	27.42410194	28.32570697
A0M8Q6	0.180826103367755	0.450669720347421	0.113546378608626	0.452343442722276	0.0343902824367596	0.0197283184558716	small	-0.346869207824561	-0.0538900701212128	0.292979137703348	18.4955365846667	18.1486673768421	18.4416465145455	17.04275363	18.00758121	18.46270853	18.85383477	20.64384063	16.76704959	17.5266475	17.70701556	18.676077025	21.03936844	17.59815162	18.000502175	18.45083391	18.684315295	20.00331666
A0MZ66	0.449635934651071	0.69909590413173	0.104355974066991	0.165419518612046	0.289061748117827	-0.00489470590801904	small	0.0129222928846175	-0.136852086730769	-0.149774379615387	24.6558794721154	24.668801765	24.5190273853846	23.55381646	24.380309445	24.56384914	24.839980895	26.14552624	23.62103472	24.3537489	24.6845419	24.98912569	25.31262455	23.72897625	24.16795064	24.41715733	24.9566833	25.72858465
A0PJW8	0.0591775999426599	0.246312332103285	0.153721096881342	0.20183516257369	0.00909897925963188	0.0451163503220411	small	-0.498080068421569	-0.21604622699849	0.282033841423079	21.3879044139216	20.8898243455	21.1718581869231	19.28280953	21.075191065	21.40595832	21.851247625	23.05356933	19.49792614	20.31502242	20.72420278	21.4768475	22.45422789	19.50669788	20.91727134	21.20099896	21.73367086	22.34211046
A1A5D9	0.0487259644828756	0.225064725782436	0.0176800441472709	0.25398492625907	0.0174302302613769	0.0612588860414946	moderate	0.775381002294871	-0.427018778205127	-1.2023997805	19.0765208382051	19.8519018405	18.64950206	15.94040326	18.45073887	19.31063026	20.06956384	20.8964766	16.31561789	18.99979719	20.09708371	20.865309725	22.66340618	15.40479363	18.25429025	19.153625635	19.59420798	20.42327705
A1IGU5	0.977227736004159	0.989706430377206	0.415765292319675	0.432065486512795	0.465851778982363	-0.0247332770414785	small	0.068099203700001	0.0599524380333349	-0.00814676566666606	21.5692231928	21.6373223965	21.6291756308333	18.77371458	20.91490379	21.543408595	22.14704653	23.61743378	19.36527948	21.048382805	21.46415104	22.134887085	25.11677982	20.57046757	21.305360995	21.50019036	22.02147015	22.7900887
A1L0T0	0.00138085543860501	0.0281701933429392	0.0166686409978856	0.264942463848239	0.00014636975302339	0.136220782654001	moderate	-0.666840564346153	-0.140447259423077	0.526393304923076	25.9339285563462	25.267087992	25.7934812969231	24.88046676	25.530870735	25.642552355	26.23618565	28.61541312	24.1210021	24.97030185	25.19530493	25.606326025	26.22780801	24.39189655	25.16614263	25.92272063	26.52512831	26.84339581
A1L188	0.0965070312164423	0.32178904213602	0.427057450525086	0.0395590362402448	0.0554714808406582	0.0504958268281123	small	-0.753914629054051	-0.689132292942944	0.064782336111108	18.4460162840541	17.692101655	17.7568839911111	14.92393105	17.96992336	18.42554615	18.8512328	24.06377396	15.42811408	16.85487068	18.099770785	18.4094281	18.84702325	15.96294113	16.7865009	17.69657433	18.22158983	20.01000467
A1X283	0.0886273063129236	0.308387266212186	0.0158170507035029	0.124383950755171	0.0605069230995481	0.0347150066144256	small	-0.0780885491153853	0.396212764615385	0.47430131373077	25.3334738146154	25.2553852655	25.7296865792308	24.04347327	25.045176405	25.33515206	25.69172219	26.59884933	23.81425275	24.857763315	25.197715225	25.37200141	29.2526773	24.50672869	25.14363472	25.47293462	26.01860342	27.73410014
A2NJV5	0.194998805991799	0.466534028585045	0.412077091715715	0.128555629031627	0.0508769471998596	0.0154819961842955	small	-0.526250861846151	-0.510919979615384	0.0153308822307672	25.8737807588462	25.347529897	25.3628607792308	23.31389254	25.016758725	25.736033635	26.795836565	28.56436503	24.09192785	24.911507575	25.36379676	25.69910689	27.16735097	23.85462083	24.98551868	25.44047248	25.79574707	26.65418829
A2RRP1	0.290726289574772	0.566740768451822	0.0679063908882076	0.081573778608305	0.353427908087474	0.00574080585591734	small	-0.0743551006153851	-0.377536183269232	-0.303181082653847	24.1909581571154	24.1166030565	23.8134219738462	22.50606476	23.62874233	23.987993035	24.650820765	26.6839533	23.08652428	23.799673205	24.0936496	24.457800765	24.91925202	22.87032797	23.70211621	23.77025159	23.98799303	24.79802407
A2RTX5	0.306605346676136	0.581468320510075	0.0962761422749283	0.0684613842903621	0.492620723897911	0.00467163779723041	small	-0.0884392894844233	0.402833248288854	0.491272537773277	18.9017403463265	18.8133010568421	19.3045735946154	17.04323961	18.36786524	18.98572033	19.34585672	21.29452322	16.47975536	18.082842755	19.08384045	19.375623455	20.44547006	17.33071013	18.445212	19.51848985	20.13920343	20.52892817
A2RUB6	0.95875282709466	0.981118555126939	0.4868213506092	0.408511356112019	0.409983751441239	-0.0245609749339678	small	-0.0081645966250008	0.104100434759612	0.112265031384613	21.917611130625	21.909446534	22.0217115653846	16.40074634	21.256993225	22.20199524	22.81524602	24.57233957	17.51453352	21.766063955	22.03314939	22.490956805	24.31694193	18.8619038	20.99984541	21.94628548	22.76707837	25.68923388
A2RUS2	0.411282438930449	0.669502880532642	0.369496479089197	0.241632643390007	0.101753937857555	-0.00282341516063052	small	0.614296002908162	0.311014146562009	-0.303281856346153	19.7392458695918	20.3535418725	20.0502600161538	16.24425682	18.6419578	20.18951638	20.77725589	22.71574738	18.30343823	19.91250842	20.32902937	20.837801955	22.52544463	18.10261431	19.14157589	20.09375465	21.03027027	21.59449878
A3KMH1	0.0817445997220441	0.294910168348636	0.0524108043423738	0.490978872531302	0.015024972687845	0.0366867202398213	small	0.373928733307689	0.00541849096153868	-0.368510242346151	24.7753835451923	25.1493122785	24.7808020361538	23.0310529	24.49364808	24.702344645	25.040517725	26.40340335	24.44370659	24.762481255	24.9146479	25.28373108	27.39573723	24.14266294	24.45870591	24.66163404	25.14513361	25.59218549
A3KN83	0.243952985712153	0.52431583363623	0.102155884187113	0.0471168131569945	0.399946610054153	0.0100190183844383	small	0.303232206115382	0.655902362499997	0.352670156384615	25.7592733228846	26.062505529	26.4151756853846	19.01971749	25.465341945	26.012621085	26.494264835	28.02202935	21.60878127	25.1708707	26.069852325	26.98694852	29.16180122	25.76518262	26.06473348	26.39142864	26.6162382	27.81806546
A4D1E9	0.0899688146629648	0.31042131124708	0.0900378188579438	0.387647933814888	0.0146556800912191	0.0370603203274474	small	0.632961327276593	0.149444740443261	-0.483516586833332	19.4521851087234	20.085146436	19.6016298491667	16.95831248	18.860978845	19.4327818	19.96146178	21.76097589	18.35588168	19.231399785	20.175598715	20.65229005	22.08441845	17.46804149	18.715562185	19.685805325	20.000587405	22.07190713
A4D1P6	0.402550486599159	0.663859022168773	0.101223389646074	0.284206954898999	0.146027936461594	-0.00219671323304807	small	-0.159104221384617	0.370074110192306	0.529178331576922	26.1922917728846	26.0331875515	26.5623658830769	23.80928824	25.806723255	26.209748055	26.911305505	28.4895132	23.8269783	25.5740262	26.019742445	26.32212526	28.29461409	24.95844319	25.86961269	26.49191261	27.05768493	28.98453614
A4QMS7	0.170552131370952	0.43618904946036	0.16165576001721	0.322367875801829	0.030005272854511	0.018749128613439	small	-0.375898554692309	-0.0422995936538477	0.333598961038462	24.0972052351923	23.7213066805	24.0549056415385	22.6286126	23.763230625	24.117529395	24.4103556	25.66131524	21.67159183	23.28240018	23.57309288	24.459280675	25.56361769	21.84749193	23.45069863	23.96904803	24.5209385	26.3619643
A5A3E0	0.00528577796674157	0.0616186927643653	0.0142192696336684	0.388753747714369	0.000694998830296599	0.113139612472103	moderate	1.01266514548464	0.200654976595747	-0.812010168888889	21.1109484034043	22.1236135488889	21.31160338	17.77191261	20.411798845	21.35776026	21.716913105	23.36534751	20.82039975	21.59767996	22.133448965	22.7143346	23.72302216	20.04381601	20.6883805	21.48091546	21.92193776	22.57723805
A5PLL7	0.327176628221979	0.60292871211432	0.177631258658504	0.444337108495006	0.0694821752433958	0.00308566069589975	small	-0.419074193500002	0.024371433636361	0.443445627136363	19.99216322	19.5730890265	20.0165346536364	15.24753375	19.387371325	20.048063015	20.744361385	22.07352291	16.29130579	18.962691245	19.559792085	20.357932025	21.89545281	18.97626359	19.409961015	20.17140174	20.49555056	21.16145174
A5PLN9	0.383890195618831	0.648562487656125	0.335040467802479	0.258400802760705	0.0899819554327111	-0.00103905570256371	small	0.635626148423075	0.318676976730767	-0.316949171692308	25.6470323355769	26.282658484	25.9657093123077	17.84097978	25.086353355	26.15297041	26.6124832	28.01016277	22.58197235	25.801442875	26.54957545	27.17443312	28.20360517	20.58010216	25.90864538	26.40195367	26.94667661	30.98504443
A5YKK6	0.120454414196983	0.363391253087916	0.366483610503574	0.111483135789664	0.0288356777313209	0.0272313147084439	small	0.192518475923077	0.156703568846154	-0.0358149070769223	26.1940719280769	26.386590404	26.3507754969231	25.15827552	25.908284245	26.192994885	26.327417015	28.15605356	25.36439838	26.11711726	26.379583565	26.51447923	27.81472007	25.72546787	26.10417928	26.28332978	26.43640437	27.2081817
A6NC98	0.934339145645554	0.970120689815223	0.356487600451428	0.405178084218836	0.414772219131602	-0.0227337610806687	small	-0.0507054430769251	-0.0757737942307699	-0.0250683511538448	23.2206425480769	23.169937105	23.1448687538462	21.48710381	22.641045945	23.09039416	23.616076715	27.00221567	21.66322497	22.79050665	23.0655539	23.667429635	25.02744633	22.26055508	22.8303985	23.01272258	23.26608251	24.9371485
A6NCN2	0.0931115091764467	0.316048431840269	0.0253683866184317	0.0200407615499773	0.410621504649088	0.0335111580653832	small	0.114920630499999	-0.881416897692308	-0.996337528192306	20.45468508	20.5696057105	19.5732681823077	17.27763895	19.331050735	20.55686461	21.378104345	23.52527974	17.163896	19.597200965	20.611000545	21.62056479	23.52531632	16.88318161	19.03524723	19.82339533	20.35970684	21.12240937
A6ND36	0.552197006631642	0.770389353451832	0.156250017570522	0.342547224817533	0.188665984144127	-0.010153739992363	small	-0.299346033900001	0.14131925906154	0.44066529296154	21.0000895194	20.7007434855	21.1414087784615	14.74297495	20.01725301	20.921260045	21.91380191	25.49976489	19.00265185	19.867528365	20.80290224	21.35990898	23.64206793	19.31674161	20.80142309	20.85710319	21.64359486	23.41978713
A6NDG6	0.020945934933943	0.136437679549772	0.00367606349265819	0.00826151100676883	0.210615701708209	0.0698978216587191	moderate	-0.0661400045769263	0.675011378846154	0.74115138342308	23.6716039880769	23.6054639835	24.3466153669231	19.81369416	23.31875539	23.81419638	24.133819565	25.62131955	20.83548544	23.26616974	23.558242945	23.997418885	26.11143197	23.17244069	23.80698853	24.47035946	24.73148839	25.59977429
A6NDU8	0.118113908580725	0.359842012131322	0.225986608292142	0.195418520894386	0.0211950942837273	0.0277098973948685	small	1.43035837469231	0.561166270961539	-0.869192103730768	21.3300429598077	22.7604013345	21.8912092307692	18.51840259	20.301924585	21.330217955	22.137488285	25.0725407	19.28769625	21.03078565	21.67972478	25.17276561	26.75439316	19.59155091	20.56445783	21.70428176	22.09730857	25.93858467
A6NE01	0.14233908472663	0.397467635693692	0.0461720331445219	0.333257911157159	0.0382680185724767	0.023159588959087	small	-0.0806919563846158	0.370795379615384	0.451487336	23.1900861503846	23.109394194	23.56088153	15.52638744	22.759666015	23.610757675	24.206646845	26.18675494	22.453088	22.751570805	23.01619395	23.380901935	24.04367899	22.50680791	23.26202941	23.48687898	23.75110968	24.87681774
A6NFN9-3	0.485720734549997	0.72504615548779	0.219682985384997	0.455571815708481	0.117895590652576	-0.00751023133765846	small	0.222152762444445	0.0580146117777787	-0.164138150666666	21.8059445115556	22.028097274	21.8639591233333	18.66103128	21.56228552	21.91578836	22.22910168	23.68212186	19.75776278	21.094767355	22.53456246	22.76194085	23.78602731	20.44240264	21.57258358	21.91205755	22.339333455	22.49255386
A6NFQ2-3	0.519762819821793	0.749212872718613	0.16642276260089	0.133295553076244	0.499756896572822	-0.00853376081021222	small	0.0776546624705894	-0.406821546606334	-0.484476209076924	20.7730288635294	20.850683526	20.3662073169231	17.04598499	20.36810616	20.8176765	21.351485705	24.01457135	19.26957593	20.490312895	20.77761162	21.040203085	21.99337443	17.38203936	20.06385326	20.42691812	21.06390174	21.6742308
A6NGB9	0.940627092735352	0.972990001507383	0.395238017917809	0.363712408452177	0.477915014902625	-0.0302835965737921	small	-0.290635382147435	-0.304665500897435	-0.01403011875	18.7735696058974	18.48293422375	18.468904105	15.15867701	17.607958885	18.61407794	19.583705945	25.97528609	15.89064211	18.14298942	18.62624616	19.057326615	19.74770341	15.24286783	17.59121545	18.50320076	19.42063004	21.7790725
A6NHQ2	0.17021741742501	0.435970293904287	0.104295656886777	0.46566939031485	0.0321618427650135	0.0190291045193006	small	-0.339862871269229	0.00210668839743633	0.341969559666666	20.1210573457692	19.7811944745	20.1231640341667	15.40656855	19.769245275	20.22424049	20.622048495	22.16138072	16.8586343	19.369105015	19.996302105	20.23457343	20.93974893	18.56388224	19.694874175	20.20145495	20.820117875	21.04939259
A6NHR9	0.701937131930564	0.856844280878406	0.24337581999866	0.442559739922577	0.220230081694812	-0.0157582576921673	small	0.0154311114615382	-0.08459579173077	-0.100026903192308	25.8447304840385	25.8601615955	25.7601346923077	24.24568821	25.50450858	25.84202126	26.076717405	27.91109298	24.6309189	25.368493995	26.01004179	26.219168315	26.92158566	23.87734746	25.59240976	25.83117347	26.03438042	27.10228129
A6NHS7	0.162305635765321	0.428168607513505	0.427501491235247	0.107348058201889	0.043998532234517	0.0204568520173509	small	0.683713524799998	0.497723200646153	-0.185990324153845	21.2046756332	21.888389158	21.7023988338462	16.50109813	20.58246508	21.42790244	22.1101147	23.7590111	19.51974009	21.43180608	21.65155023	22.589292485	23.75602549	20.30738681	20.98089689	21.7806921	22.3647916	22.69455341
A6NHT5	0.0665184648856282	0.264436160302269	0.0114015694020176	0.0265074469814435	0.211130151471625	0.0417140415221889	small	0.212210652	-0.613345855576924	-0.825556507576923	22.9118117025	23.1240223545	22.2984658469231	21.38811165	22.437249895	22.962146505	23.291029455	24.8386836	22.31478185	22.599294025	22.960452095	23.39493202	24.98906267	19.48333607	21.71087879	22.51856611	23.03379243	23.54895255
A6NI72	0.0499181217715113	0.22807262259121	0.328214904292459	0.0207834015864632	0.0359871519908659	0.0487163702536146	small	-0.51316801396154	-0.588560484423077	-0.0753924704615372	25.9774769759615	25.464308962	25.3889164915385	23.23418392	25.25672051	25.98326032	26.690360215	29.20516531	23.74111812	25.13037492	25.632751365	25.92695656	26.28507236	23.87537245	25.07018813	25.53395077	25.73456248	26.61070029
A6NIH7	0.733272548875765	0.873047595453119	0.280660692483349	0.490978872531302	0.223668048442106	-0.0168234678137582	small	-0.116325893461539	0.0148339473076931	0.131159840769232	20.5236211534615	20.40729526	20.5384551007692	17.45180049	19.69658538	20.58981545	21.469427745	22.61439303	19.64133154	20.004377315	20.430056585	20.56494267	21.80742107	18.86662894	19.75025421	20.57476079	21.29490591	22.13795571
A6NK58	0.800399994488895	0.906111219589593	0.331529254519955	0.481882117042594	0.256029987394675	-0.0310942526736801	small	-0.283290423294932	0.000663097419355552	0.283953520714288	18.0233263025806	17.7400358792857	18.0239894	15.23439731	17.05185865	17.81170515	18.80151621	21.31321066	14.08384628	16.52539835	17.30045441	19.69632648	20.19227673	16.92110761	17.414724885	17.632137625	18.562355575	20.05237142
A6NK89	0.91250259622309	0.960202745803804	0.401216535109093	0.336002990499778	0.436359456464212	-0.0221569671133281	small	0.205496332461536	-0.00351964615384759	-0.209015978615383	21.8448444815385	22.050340814	21.8413248353846	14.8049276	21.408758345	21.99505827	22.8171978	24.654925	20.70650844	21.442423895	21.89577554	22.58696495	23.35457197	18.66617098	21.2842617	22.01034617	22.38465613	25.1367962
A6NKG5	0.526193638200671	0.754007022219186	0.244934197199367	0.13023553611521	0.343776586109698	-0.00954437331926473	small	-0.176140657749158	-0.521935001170213	-0.345794343421055	19.5312036961702	19.3550630384211	19.009268695	13.33127402	18.288832085	19.94558259	20.819396315	23.98127046	15.57356488	18.32436698	19.32784304	20.980737255	22.16198289	16.84412429	17.523281125	19.18860306	19.647873325	22.74937486
A6NMB1	0.78004680563741	0.89490176991418	0.313108633333869	0.24046010560306	0.432047942037301	-0.0183316742958192	small	0.0107763320384642	-0.151712395576922	-0.162488727615386	26.8151296109615	26.825905943	26.6634172153846	17.72610968	26.121569485	26.87231379	27.992369435	29.97001393	25.28472997	26.193102395	26.77192607	27.41772842	28.31462305	25.21128161	26.41261934	26.78760403	26.9582796	27.51422538
A6NMZ7	0.931233184646855	0.969120033522501	0.437093246821506	0.446034004214064	0.354087879315227	-0.0226525471656964	small	0.0236489494999965	-0.00873839692307854	-0.0323873464230751	26.03151452	26.0551634695	26.0227761230769	25.09322783	25.715236945	25.97397382	26.349133365	27.71402266	25.66670049	25.79352762	25.990266925	26.3251706	26.59043214	25.49913275	25.87124141	26.13940283	26.21512302	26.4069257
A6NNP5	0.214670782104855	0.493827391753182	0.113216848618497	0.471964875942901	0.0433185020964653	0.0179549890144583	small	0.905570743918918	-0.0606312460810834	-0.966201990000002	19.9695641710811	20.875134915	19.908932925	17.24005538	19.44774909	20.11727173	20.73922511	22.34436372	18.34568662	20.131384115	20.487949735	21.245657945	24.9218968	16.29076149	18.94523424	20.10816855	21.07440116	22.22693897
A6NNZ2	0.935551954959595	0.970164413164047	0.408109549995027	0.358563669144018	0.449562606909405	-0.0242436727868208	small	-0.0294834808979587	0.0209878941929524	0.0504713750909112	20.840872924898	20.811389444	20.8618608190909	18.10610149	20.23525134	20.73719002	21.55216012	23.2501917	18.74548336	20.01119558	20.940936925	21.45465826	22.63046618	18.60125428	20.28349389	20.63125475	20.916320945	24.25721339
A6ZKI3	0.62680133073629	0.81564165457745	0.180694476585172	0.191382540925989	0.420036330399706	-0.0133218588640279	small	0.158996862156862	0.517232517156863	0.358235655000001	19.5071050178431	19.66610188	20.024337535	14.72780196	18.92326319	19.82713857	20.09837521	22.67921594	17.63921411	18.83679812	19.6304715	20.282953115	21.87658427	18.03607001	19.501339315	19.875683145	20.37891031	22.1214524
A8CG34	0.000417657786228142	0.013206687248689	0.061127719780402	0.0631320126897184	4.92222194899905e-05	0.165386540341121	large	0.594038648769232	0.325469959423078	-0.268568689346154	22.4478209967308	23.0418596455	22.7732909561538	21.00577003	22.04084249	22.54187884	22.94337311	23.79170301	22.17212388	22.87354195	23.0300117	23.21796127	23.85432877	22.11872303	22.63341476	22.7409175	22.92928168	23.27929032
A8K2U0	0.00670449850114188	0.0704715223340246	0.000952204822100115	0.0422641569550656	0.0149685092031312	0.0976823551171858	moderate	-0.276870717538465	0.18352365326923	0.460394370807695	25.7218745390385	25.4450038215	25.9053981923077	24.82009261	25.485967375	25.65052158	25.942312655	26.93926898	24.69746385	25.11077564	25.490837585	25.67378982	26.1682457	25.45315938	25.64575167	25.93215837	26.11159765	26.39170616
A8MUX0	NA	NA	NA	NA	NA	NA	NA	0.513932551461536	0.578866782999999	0.0649342315384622	17.617676577	18.1316091284615	18.19654336	14.18541992	17.04557173	17.75051183	18.3052559	20.56575574	16.70428808	17.22651347	17.8445431	19.19673018	19.96733943	16.39543282	17.10973134	18.551445435	19.28335538	19.28784975
A8MVS5	NA	NA	NA	NA	NA	NA	NA	0.142137093863635	0.187208611363637	0.045071517500002	17.7853774536364	17.9275145475	17.972586065	16.95039325	17.414930265	17.82093117	17.90460841	19.24397947	16.70198239	16.894944935	17.64528565	18.990599915	19.65647299	17.90420422	17.90420422	17.972586065	18.04096791	18.04096791
A8MXV4	0.0887933772315895	0.308682061296625	0.165760691426155	0.229268508623736	0.0143204469945322	0.0346693466461131	small	0.335836018115387	-0.00510463288461338	-0.340940651	23.5777700128846	23.913606031	23.57266538	22.37813442	23.228384295	23.691331505	23.88485391	25.10056495	23.12817826	23.679156405	23.770859535	24.34528385	24.51852578	21.84420937	23.43285804	23.75617565	24.11368638	24.90769129
A8TX70	0.443983283259689	0.694433045477696	0.181575062026685	0.496992714987838	0.107452783832515	-0.00458613737622639	small	-0.203169028576923	0.0953908644230772	0.298559893	22.4975733755769	22.294404347	22.59296424	20.08615746	21.887556355	22.615035055	22.95012471	24.8858454	21.03310372	22.011265615	22.27539651	22.644303225	23.88701589	21.46294325	21.93905978	22.40159928	23.30424293	24.04733234
A9QM74	0.0423681860715924	0.207753306683652	0.492572891848238	0.0182020745729547	0.0148212007278982	0.154382680491552	large	1.34767069683333	1.45769042916666	0.110019732333331	16.3880141841667	17.735684881	17.8457046133333	14.9376587	15.53780559	16.55213084	17.13030295	17.70166956	15.11805636	16.69983933	17.714293015	19.00258763	19.52007205	15.01507135	17.05211241	17.12534098	18.74304046	20.26760075
A9UHW6	0.070807171002034	0.272696371868045	0.0226876501391715	0.281655699296097	0.0212554089482462	0.0401901219041954	small	-0.449328931461537	0.19866221326923	0.647991144730767	23.7945427259615	23.3452137945	23.9932049392308	21.5067422	23.194579745	23.74769201	24.361338535	25.88111223	21.84509117	22.73136031	23.37361625	23.921695385	25.63521934	22.74371617	23.36639143	23.85998941	24.55404113	25.63938597
A9Z1Z3	0.645582669001521	0.827203315959756	0.177098145788598	0.231578408583027	0.352601386343156	-0.0144204613543613	small	0.114310362958335	-0.191818277195512	-0.306128640153847	19.3900769310417	19.504387294	19.1982586538462	12.17686941	19.0787274	19.612809285	20.053363205	22.11336974	16.21828573	18.675198945	19.755780145	20.37666071	21.66578939	16.78960122	18.50263598	19.33344545	20.04629997	21.21531958
B0I1T2	0.135548707053435	0.387303892254713	0.244473268835795	0.193688978456639	0.0252539778784996	0.024351810770836	small	0.28236235	0.211781224038461	-0.0705811259615388	26.2159240175	26.4982863675	26.4277052415385	25.26850909	25.973956115	26.249348025	26.41165264	27.31889217	25.85323616	26.182963465	26.40575709	26.766017195	27.40484252	25.62168862	25.94896879	26.33629379	26.88932968	27.42092706
B3EWG6	0.280832654027004	0.558354469848293	0.167312998058794	0.404541499507407	0.0562136871100642	0.00666657590917521	small	0.457244309901963	0.10064831490196	-0.356595995000003	19.999333355098	20.456577665	20.09998167	17.3158713	19.551476415	20.19752431	20.71762156	21.84284046	16.87346299	19.97064204	20.4873237	21.034307955	22.95504414	18.4366475	19.77034435	20.21213586	20.91982886	21.40895124
B9A064	0.956227967459694	0.98078308488331	0.414632636936822	0.382463940758659	0.47591441058987	-0.0232985625689791	small	0.0754089332692303	0.0855250867307689	0.0101161534615386	25.1325854017308	25.207994335	25.2181104884615	23.50607423	24.739736255	25.09331321	25.31401027	26.69937289	24.25848404	24.878385765	25.13799741	25.238745055	27.56171223	24.43030425	24.76719275	25.11767132	25.66344777	26.22322878
Biognosys|iRT-Kit_WR_fusion	0.00249698070733061	0.0391520384048181	0.000546360479236402	0.0737254933076332	0.00332060275578697	0.121772512050091	moderate	-0.411333545423076	0.316613323461539	0.727946868884615	30.3679864019231	29.9566528565	30.6845997253846	29.18307313	30.02957797	30.307367665	30.702338065	31.46852517	29.01511288	29.56165979	29.912256905	30.282274885	31.7456687	29.56598524	30.34182726	30.69573981	31.17514844	31.95136411
C9J798	0.0582692402176391	0.244384245030084	0.00957350819637138	0.0257409215627987	0.192142561420666	0.0454982947385003	small	-0.116054695156862	0.736195015535444	0.852249710692305	21.1360083521569	21.019953657	21.8722033676923	17.8386677	20.421921585	21.30143103	21.83693468	23.41596588	19.53027013	20.58711618	21.146864255	21.54008639	21.79589687	20.31184044	21.30143103	21.75235892	22.52769437	23.34987482
C9JLW8	0.939705146287175	0.972510889836816	0.36533176539018	0.426737539375376	0.401892219848099	-0.0228734359247147	small	0.205376038346152	0.0120678326923063	-0.193308205653846	22.3431276511538	22.5485036895	22.3551954838462	15.32059693	21.89271734	22.395670205	23.26622182	24.98431698	20.37378503	21.894181585	22.34222729	22.972896125	25.21095664	20.70537841	22.10994134	22.42451502	22.70629637	24.04529491
E9PRG8	0.713312750170366	0.861793081101022	0.226087348993335	0.222902239605266	0.456097068988767	-0.0178963428391347	small	0.280936788661329	-0.0253314140579697	-0.306268202719298	21.4129580223913	21.6938948110526	21.3876266083333	15.64985664	20.88164467	21.857578085	22.26502776	25.20437395	17.21766355	20.72289678	21.74815414	22.54383385	25.10084283	20.00456437	20.70521212	21.453534005	21.919347675	22.69327134
G9CGD6	NA	NA	NA	NA	NA	NA	NA	-0.164409412444446	-0.0277015394444433	0.136707873000002	17.9678814544444	17.803472042	17.940179915	16.58546808	17.57231904	17.9350701	18.02054853	19.84333167	16.09701732	17.59057652	17.870190715	18.39434638	18.97418958	17.89376033	17.89376033	17.940179915	17.9865995	17.9865995
I6L899	0.288622783768927	0.565381185496605	0.0970553024621136	0.0619487450177177	0.476746164323916	0.00647025839787055	small	0.165135016899313	0.660717031555183	0.49558201465587	20.6691700715217	20.8343050884211	21.3298871030769	17.16353742	20.10004205	20.860203365	21.67846882	22.40569567	18.16605736	19.98795337	20.77705587	21.466761245	23.6919755	18.29987431	20.84945138	21.50493453	21.8458637	24.21804306
L0R6Q1	0.0798459888219571	0.29230642024594	0.10527300128274	0.0133957141429925	0.178087793175278	0.0386748263163799	small	0.238335640969389	0.936575480392463	0.698239839423074	19.1985526565306	19.4368882975	20.1351281369231	14.12129668	18.79280021	19.43065095	19.86928067	22.11976386	14.75687983	18.67612045	19.615292125	20.33536155	22.09003726	18.60974313	19.6724424	19.91413273	20.71685849	21.85263727
O00115	0.769899943929133	0.890285342081232	0.479766447095096	0.314744614136595	0.2619745291656	-0.018012324011539	small	-0.176077606884615	-0.126628904807692	0.0494487020769228	23.7861168978846	23.610039291	23.6594879930769	22.42495506	23.17815816	23.80012612	24.317032675	27.28629497	22.50456117	22.950323725	23.630533865	24.17726261	24.74780282	22.32016131	23.35312761	23.75702518	23.84063991	24.91715069
O00116	0.930791578918324	0.96896807852005	0.49973824697694	0.393051001281454	0.374215898793336	-0.0226409781770983	small	-0.134523518615385	-0.0762069930769229	0.0583165255384621	25.1004117846154	24.965888266	25.0242047915385	23.56474181	24.60055974	25.064487475	25.506520425	28.28217237	23.8321018	24.727191925	24.97631552	25.27516287	25.84323937	24.07739369	24.75294235	25.05847845	25.18756531	26.36183821
O00139-2	0.77702864567213	0.892788855716245	0.304022795523546	0.238898960818486	0.44348392838196	-0.0182371204322643	small	0.0389508287307692	0.0970187692307682	0.0580679404999991	25.6884151207692	25.7273659495	25.78543389	24.62010974	25.34885762	25.59378717	25.9884628	27.05091189	24.79008342	25.37352268	25.636136015	25.93231403	27.43914653	24.97194535	25.32981658	25.74541959	26.1681457	26.73176636
O00142	0.24162991898328	0.521835360035319	0.0802435074287824	0.0497687032242367	0.483701433074787	0.0102523898472513	small	0.136866114961538	-0.402382031153849	-0.539248146115387	22.0551909865385	22.1920571015	21.6528089553846	17.30396269	21.60190904	22.132247025	22.7632474	24.48599428	20.96677698	21.565323265	22.13975371	22.4619599	24.02345083	19.47283928	21.60932886	21.6878333	22.02902864	23.18560953
O00148	0.109645713828416	0.344335395694457	0.0183311188158697	0.0522710348277632	0.17977600550167	0.029524412059863	small	0.106369765961535	-0.294009806346157	-0.400379572307692	23.4263052840385	23.53267505	23.1322954776923	22.23231099	22.99457559	23.390418365	23.89985611	24.68082708	22.97370312	23.23157019	23.48368271	23.72897717	24.59581773	22.30400512	23.00215117	23.04672685	23.38784117	24.1211358
O00151	0.0765795030440828	0.285302822092069	0.0181641456811554	0.202429983476358	0.0319710143618458	0.0382786785932575	small	0.159011403653846	-0.0840725155769242	-0.24308391923077	25.5660224663462	25.72503387	25.4819499507692	24.5147058	25.352471965	25.59364613	25.7137538	26.88162677	24.96113011	25.461969105	25.718292615	26.013213595	26.3072968	25.10435124	25.36182498	25.45333815	25.63053979	25.83108659
O00154	0.591570071097069	0.792784052998428	0.38607392758734	0.182177280787609	0.249218459738259	-0.0115859722149575	small	0.0945463014230761	0.0904164159615384	-0.0041298854615377	26.0929544155769	26.187500717	26.1833708315385	24.99160588	25.82708001	26.064051205	26.29215889	28.15368884	25.0296301	25.905817085	26.054149405	26.64556288	27.13585193	25.53750452	25.94977936	26.1564439	26.42028579	26.97833652
O00154-4	0.22981740575505	0.509966167331894	0.0858891032311842	0.044578693465263	0.428835871388354	0.0119106373006694	small	0.0982761212000014	0.512785501533333	0.414509380333332	20.6549326518	20.753208773	21.1677181533333	17.58510066	19.88904322	20.75934151	21.42905299	24.09460577	19.20318785	20.11275128	20.687089605	21.40922265	22.08571575	20.03463209	20.72815883	21.134185105	21.53974188	22.42163911
O00159	0.0384474314531841	0.196087068076757	0.00567846195976963	0.0634440702362613	0.051687188261739	0.0550844728663353	small	-0.235502881576924	0.14506063730769	0.380563518884614	28.5433056580769	28.3078027765	28.6883662953846	27.62037061	28.17351911	28.52805014	28.86985366	31.1088356	27.64084934	27.993343395	28.3213497	28.61085784	29.07653912	28.23657854	28.440017	28.73320666	28.86808138	29.23646042
O00160	0.454841612616585	0.70335092994905	0.161816529865792	0.448021177557974	0.118514860880121	-0.00517546281041781	small	0.132825956038459	0.0300625744230771	-0.102763381615382	26.3060992309615	26.438925187	26.3361618053846	25.00395663	26.057323615	26.28138129	26.534518795	27.34503856	25.70669045	26.197859865	26.35722625	26.61505211	27.51455664	25.75951672	26.02758582	26.28587415	26.4570873	27.28576709
O00161	0.9157346971021	0.961337752982133	0.344009841154252	0.423783164306762	0.375563261952035	-0.0222432051647791	small	-0.0283931699615358	0.0738589094230804	0.102252079384616	24.9424878859615	24.914094716	25.0163467953846	21.01462848	23.986208745	25.023197695	25.938797615	29.31667813	22.47271388	24.358227725	24.8429083	25.244330625	27.20299901	21.85065416	24.48292483	25.04051882	25.46154448	28.41906728
O00165	0.531060694984564	0.757702503146806	0.339353240743259	0.321917333409036	0.13441819784986	-0.00895417168049096	small	0.485995045615383	0.327883099807693	-0.15811194580769	20.9014863378846	21.3874813835	21.2293694376923	11.00569092	20.39719739	21.260347045	21.84195255	23.39938418	20.57578511	21.07518234	21.27936033	21.61835721	22.6529726	19.915806	20.56293296	21.47731745	21.65421935	22.60760425
O00168	0.438564332580808	0.691923193679857	0.303960613408915	0.116038146533819	0.228046862592032	-0.00616670991683244	small	0.198471920611109	0.648198343055554	0.449726422444446	18.5064967780556	18.7049686986667	19.1546951211111	15.30007096	17.5650424	18.121283155	19.5346442	22.6527342	15.96915211	17.95376484	18.58070295	20.26648222	20.69939638	16.15978888	18.05108544	18.77338861	20.74727102	21.46848316
O00170	0.0249417146266092	0.151912257063673	0.0050495393307146	0.122333997425825	0.0173435260529474	0.0656393558787537	moderate	-0.277730977730769	0.320673370769232	0.598404348500001	25.2856923492308	25.0079613715	25.60636572	23.99356159	24.9910566	25.2269002	25.4352982	27.12441817	24.2917974	24.69419744	25.128669675	25.218239435	25.87591992	24.72584973	25.12834525	25.65915513	25.97539718	27.21739405
O00178	0.195454880526052	0.46703623687412	0.11349840736827	0.451004369552174	0.0374627112305838	0.0154250174717301	small	0.27368080573077	0.0256154528846153	-0.248065352846154	23.3236711032692	23.597351909	23.3492865561538	20.96389328	23.11495936	23.35911941	23.645886235	25.07570035	23.14231089	23.328168685	23.559820635	23.75189197	24.71900156	22.36089566	23.09941728	23.42749751	23.70344828	24.09723028
O00182	0.12122376215822	0.36376715342773	0.216053439333058	0.207426324579078	0.0214524350499738	0.0270760284671369	small	0.221373910653845	0.0783512798076913	-0.143022630846154	24.1184444563462	24.339818367	24.1967957361538	22.72984591	23.719333225	24.06388508	24.38126723	26.8886364	23.73545049	24.01753031	24.26035275	24.7077961	25.04597807	23.32004715	23.94286359	24.10548158	24.54580506	25.09391784
O00186	0.844575673548455	0.92710600225541	0.472450612198441	0.321917333409036	0.325886385001571	-0.0202702209943565	small	0.117823737384615	0.0882556490384587	-0.0295680883461564	25.9486735771154	26.0664973145	26.0369292261538	22.6346212	25.312124795	26.206393495	26.563880455	28.99520855	23.04531981	25.084099955	26.291107325	26.815891035	29.82465276	23.85309953	24.70642422	26.33631649	26.61352399	28.29012497
O00193	0.0681755916889005	0.267479135609575	0.0629460617632463	0.42723033976423	0.0110546191376043	0.0411138700321067	small	0.59799908619231	0.277872559807694	-0.320126526384616	21.5490780148077	22.147077101	21.8269505746154	17.18095062	21.15207781	21.79318912	22.148242255	23.86768466	20.70249178	21.714660005	22.18928013	22.55027463	23.77869976	20.52917562	21.23711072	21.62704687	22.29519793	23.62640889
O00194	0.164362986984233	0.430425368034412	0.228956526134911	0.230030845697384	0.0303494847055888	0.0196506819928403	small	-0.550621109230768	-0.197692993846154	0.352928115384614	22.7448770292308	22.19425592	22.5471840353846	20.63311912	22.317609445	22.715250735	23.26822373	25.05012379	20.68230203	21.18950495	22.25448694	22.9551343	24.22545909	20.93112575	21.83557399	22.35021533	23.19890937	24.19379514
O00203	0.159028380068517	0.423908105493493	0.197024710041776	0.261251432685796	0.028217337102501	0.0204554293095748	small	0.135988993423076	0.122950342115384	-0.0130386513076921	25.9165712255769	26.052560219	26.0395215676923	25.05360591	25.725417735	25.920047225	26.121004675	26.69119115	25.29786861	25.883580545	26.019560685	26.230620915	26.56212356	25.62929613	25.7986238	25.93405245	26.16502758	27.19268802
O00204	0.62142523081951	0.812402424924938	0.255733549948358	0.164794332835564	0.39743135524431	-0.0127868370814168	small	-0.0385415854615374	-0.140499738076922	-0.101958152615385	22.5609954334615	22.522453848	22.4204956953846	19.91862473	22.22706372	22.58789918	22.994024825	24.76202659	20.56691516	22.31422379	22.53665713	22.78155787	24.38607202	21.66650733	22.33597275	22.43744225	22.60834437	23.1241501
O00214	0.474641073509471	0.716683467342494	0.111444413709947	0.212531424526427	0.239923034338419	-0.00629144702962439	small	0.141290409127453	-0.390920479834087	-0.53221088896154	21.8857057913725	22.0269962005	21.4947853115385	18.09364079	20.866233045	21.84569186	22.631133625	25.05030063	19.50299319	21.463557955	22.045412615	22.364594815	25.49165234	19.20714178	21.02358922	21.7269917	21.87657979	22.6248916
O00217	0.259610911183526	0.539334028188279	0.0588871465335743	0.23271016527473	0.104257295173447	0.00850173815322649	small	0.161634065230768	-0.275663460961539	-0.437297526192307	23.1947108932692	23.3563449585	22.9190474323077	22.0262229	22.657290795	23.04758282	23.61090406	25.51184733	22.10510554	22.86961057	23.37815986	23.7925547	24.67427525	21.77759409	22.67420007	23.07575205	23.15420147	24.29152306
O00221	0.0156816073795026	0.113665442600807	0.00323583053052712	0.00500411386387455	0.257368048675216	0.0769577258016084	moderate	-0.244174245038462	0.7757617	1.01993594503846	20.6668275315385	20.4226532865	21.4425892315385	18.63439677	20.154884185	20.72473319	21.10266816	23.32256105	18.03789243	19.878727785	20.68060104	20.895121115	22.45474061	19.85084635	20.98916301	21.43195894	21.84820492	24.01656508
O00231	0.591689139041125	0.792784052998428	0.287107288302717	0.411521141437437	0.152844280162368	-0.0115908808540475	small	0.161169636615384	0.0466878790384584	-0.114481757576925	26.8758394178846	27.0370090545	26.9225272969231	25.88441187	26.49030753	26.98223808	27.163077515	28.11467395	26.36397074	26.716232165	26.980721105	27.283065485	27.85903343	26.04887163	26.64789063	26.98223808	27.16120497	28.01862271
O00232	0.0190188271130563	0.128754575344322	0.00903961064047212	0.291491239024456	0.00532745224466642	0.0722518509694276	moderate	-0.366114886346157	0.00286241961538281	0.36897730596154	26.2282712488462	25.8621563625	26.2311336684615	25.24214478	25.852758265	26.127909025	26.308645595	28.79222779	25.26409084	25.547615535	25.822993045	26.020223735	26.59633365	25.47403693	25.97402341	26.28615645	26.48722924	26.89609876
O00233	0.839392426922305	0.92493767819686	0.294830052702447	0.291060294681328	0.467430058508386	-0.0201200743869189	small	-0.047605428076924	-0.136523093076924	-0.0889176650000003	24.4483488330769	24.400743405	24.31182574	23.3644429	24.146820205	24.45655988	24.629027555	25.72572509	23.77514571	24.30249342	24.45824732	24.59898431	24.90474224	23.54712351	24.11923987	24.34506585	24.58996206	24.71647604
O00241	NA	NA	NA	NA	NA	NA	NA	0.861981915000001	-0.162659290000001	-1.024641205	16.8623664	17.724348315	16.69970711	16.20878515	16.28353979	16.94776304	17.27164146	17.51470592	16.25910779	16.25910779	17.724348315	19.18958884	19.18958884	16.50029137	16.50029137	16.69970711	16.89912285	16.89912285
O00244	0.0946067143351999	0.318390401370214	0.0414679098072658	0.394017526743274	0.0211349244521228	0.0331226055947266	small	0.570654404115384	0.120279994230771	-0.450374409884613	22.1202491903846	22.6909035945	22.2405291846154	16.45040853	21.753486555	22.27978668	22.887490585	25.08957239	21.73194274	22.21361063	22.58161101	23.02445671	23.92509	21.26754599	21.79231523	22.12726634	22.55872111	23.62247916
O00255	0.0642995867281524	0.258595423253815	0.0268934837315095	0.348927291274411	0.0156300020106271	0.0425415140244909	small	-1.36953259365385	0.370502996346154	1.74003559	25.2420125936538	23.87248	25.61251559	18.62883779	23.43701154	25.149808225	26.925604445	30.61946078	18.78624045	22.735723325	24.0104732	25.216835245	26.50499786	19.59561902	24.68536139	25.66504844	26.2260483	31.98207801
O00257	0.0643490130556543	0.258657129279322	0.162561723168798	0.194176010632543	0.0100209422641781	0.0452839917451451	small	0.605515696265957	0.460681169689032	-0.144834526576926	20.926802387234	21.5323180835	21.3874835569231	17.00965633	20.56031805	21.11821846	21.60194247	23.78794429	19.13370218	21.199819215	21.808621345	21.97603776	23.85441033	19.19133223	20.49647187	21.12940457	21.90870402	23.63175567
O00264	0.00531641348477889	0.0617860060275452	0.0034746125373491	0.274909329151178	0.00158867209584995	0.103340399023684	moderate	-0.392128694961539	0.0768600201923064	0.468988715153845	25.3102138159615	24.918085121	25.3870738361538	24.41854442	25.009338585	25.248590115	25.47330204	26.56754747	23.95089867	24.551916185	24.730019135	25.18494845	26.1997822	24.56689792	25.21643801	25.29040292	25.81219821	26.17060731
O00267	0.480707340149727	0.721679130444368	0.303487514970947	0.12619726439794	0.257080457028406	-0.006524472329548	small	-0.243955264999997	-0.272740599230769	-0.028785334230772	24.57267532	24.328720055	24.2999347207692	22.50354112	24.166368735	24.474839825	24.752591705	27.27981705	23.01494166	24.11497712	24.415152495	24.689544045	25.44458392	23.43338763	23.69085413	23.98406856	24.76395789	25.94280747
O00268	0.512322252953419	0.743219076600239	0.123978345927716	0.195969500248875	0.290923153923147	-0.0084922704709672	small	0.0886661837653087	-0.338227236734692	-0.426893420500001	19.9013861667347	19.9900523505	19.56315893	14.62695736	19.0885041	19.98620972	20.79516497	25.0212864	16.61917599	19.341507885	20.207698795	20.92902942	21.6662117	17.55926948	19.196346275	19.591172035	20.269485785	20.52814146
O00273	0.746893406083127	0.879195603965387	0.391271424194515	0.374818572532977	0.226687896664616	-0.0172723707307832	small	-0.121645516538461	-0.0941717492307674	0.0274737673076935	24.4542165915385	24.332571075	24.3600448423077	23.46480259	24.17044419	24.34749252	24.64178986	26.31489511	23.32971534	24.133812935	24.312323625	24.44193023	25.60808284	23.41860294	24.07838017	24.37167558	24.61620263	25.43684388
O00291	0.0522016999319186	0.233188582329541	0.215926416008758	0.134994684934773	0.00903249273450442	0.0476253711921519	small	0.251465373884617	0.118157892307693	-0.133307481576924	24.7741428046154	25.0256081785	24.8923006969231	23.47986627	24.535043605	24.846088355	25.0191971	26.23133848	24.203778	24.82761743	24.983004065	25.247171895	25.60611336	24.26312994	24.85234112	24.92134743	25.08995361	25.25908819
O00299	0.353951943400335	0.624103892554521	0.293173422351879	0.0906487605935732	0.200837473291829	0.000941320199269435	small	0.0727229040769224	0.205206113653844	0.132483209576922	27.2230160194231	27.2957389235	27.4282221330769	26.27353451	26.92734834	27.2135179	27.48288984	28.5425045	26.4208293	27.04216059	27.356254795	27.421319705	27.956906	26.24710169	27.12241496	27.37319628	27.81374652	28.28196788
O00303	0.0426560472143173	0.208279511785675	0.0236955958423274	0.392085134665048	0.00909013637522969	0.0525508836127847	small	0.460178046076923	-0.188204033846151	-0.648382079923074	25.3378993769231	25.798077423	25.1496953430769	23.71126593	24.934601915	25.377401175	25.632005645	30.11662287	24.93001818	25.322042685	25.60010618	25.931568995	27.75599005	23.82405176	24.96911737	25.33301919	25.66617345	25.85766257
O00308	0.833389347270448	0.921853777115426	0.328438110988753	0.488801175712315	0.2781276297342	-0.0371702571668927	small	-0.284566274343433	-0.174618946666666	0.109947327676768	17.3156103988889	17.0310441245455	17.1409914522222	11.30398947	16.1570552	17.3181625	18.90559861	20.37007519	14.02679136	16.15425222	17.66333182	18.066789685	18.50177068	12.96372482	15.14122339	17.69565249	18.87269666	19.46381614
O00329	0.600541876829243	0.799563561974934	0.193824670949064	0.410543735454761	0.183211509673611	-0.011953099919707	small	0.0803690115384619	-0.0589773082692311	-0.139346319807693	24.6298565559615	24.7102255675	24.5708792476923	22.23605729	24.117586785	24.543749935	25.14959801	27.11278515	23.40378514	24.528002905	24.77713513	25.055291215	25.69717902	23.80562792	24.22709865	24.53202193	25.16758144	25.5782332
O00330	0.666066227858738	0.838338253473078	0.262817134495365	0.492983296987039	0.189403712145425	-0.0144788738498448	small	-0.178626579499998	-0.0655699932692286	0.113056586230769	25.6855829025	25.506956323	25.6200129092308	22.81068618	25.26999432	25.60809521	26.19241443	27.56049992	24.43699445	24.96541108	25.60809521	25.97607778	26.41116946	24.02448514	25.35758073	25.82354626	26.07466161	27.09486196
O00338	0.246450308017257	0.526138588684388	0.134465609273981	0.0479600175535295	0.292385951743334	0.0111276360004197	small	0.0855207660983979	0.800991719782608	0.715470953684211	18.8490795602174	18.9346003263158	19.65007128	15.36007932	18.59151305	19.032339595	19.33355986	21.8465864	16.11746296	18.09252962	19.27790301	19.808658985	20.23902843	17.68915911	18.9731882	19.51176864	20.71611745	21.34312411
O00339	0.569110949287608	0.78030349776564	0.157091315420572	0.172704044602829	0.400976107392015	-0.0106419542950431	small	-0.138878821999999	0.164421620192307	0.303300442192306	24.4850134975	24.3461346755	24.6494351176923	22.68748763	23.96220572	24.354967055	24.86188286	29.39624978	23.26258073	24.090129275	24.326095115	24.63685108	25.47835788	23.64402189	24.03839212	24.70362189	24.92666972	26.28412712
O00391	0.704286098927069	0.857504730961797	0.376072885575357	0.368168882616762	0.204849482052722	-0.0158397411010499	small	0.212092968423079	0.133927821923077	-0.0781651465000017	23.1992635580769	23.4113565265	23.33319138	19.71177383	22.92019134	23.24723967	23.532049525	24.9455143	22.58296223	23.08212023	23.29537981	23.63949281	24.92594881	22.28299764	23.00607341	23.35950255	23.63995427	24.64561158
O00399	0.0975051055760166	0.323823809100891	0.0204539458198705	0.176585264755244	0.0470635323640951	0.0323865984748075	small	0.318038581961538	-0.325226109807691	-0.643264691769229	22.3492200990385	22.667258681	22.0239939892308	20.46000345	21.876354915	22.3654639	22.756993045	25.28851274	21.88522089	22.30287253	22.465088575	23.12159576	23.70902044	18.68387257	21.84609497	22.23891224	22.48411532	23.234103
O00400	0.0175156847351099	0.120732544463895	0.362868267069303	0.0374135046609577	0.00501875960525921	0.0742599641191611	moderate	0.972882786307693	0.523266723653844	-0.449616062653849	26.3640001201923	27.3368829065	26.8872668438462	20.72420443	26.072616825	26.55258481	27.004652405	29.54469452	25.75282681	26.47425726	26.96099775	28.01736566	30.28213478	25.47290976	26.85158429	27.00064706	27.11924072	27.54765121
O00401	0.389781153939726	0.653035999022947	0.0926724697378209	0.2535500543032	0.155871328048375	-0.00141049168041926	small	0.241702333576921	-0.10289574596154	-0.344598079538461	24.2498968944231	24.491599228	24.1470011484615	22.99324962	23.945565185	24.252922335	24.664295345	25.90343528	23.58237844	23.92174964	24.43414622	24.75796768	26.76419177	23.40330579	23.64181769	23.99716211	24.64976347	25.1334784
O00408	0.425281502459146	0.681562010008745	0.0975731718915652	0.146616564525299	0.313592866491736	-0.00453112591896736	small	0.0936287173504269	-0.291209775871796	-0.384838493222222	17.7441943648718	17.8378230822222	17.452984589	15.61576129	17.12927585	17.65912291	18.200290555	20.51186202	15.01655829	17.15298265	17.766219995	18.79737101	19.67530194	16.59128792	17.27894317	17.396983835	17.62240257	18.9682991
O00410	0.405858209149385	0.665526782462119	0.224477100766679	0.394017526743274	0.0897887204231497	-0.00239630685544633	small	0.17530740196154	-0.00966634980769143	-0.184973751769231	26.4605026590385	26.635810061	26.4508363092308	25.33389282	26.108351055	26.41430612	26.79472464	28.20769571	25.76941538	26.19216298	26.678932465	26.93410452	27.5603925	25.36113564	26.15157057	26.541533	26.75154505	27.15579082
O00411	0.281417796464435	0.558373651272976	0.060077440889163	0.202429983476358	0.130798281663329	0.00653450960275525	small	0.193214048346157	-0.0754023748076911	-0.268616423153848	21.7524833686538	21.945697417	21.6770809938462	19.12904935	21.1894883	21.91336641	22.275705565	23.54817249	20.54796916	21.48862257	22.136482195	22.36103835	22.8221245	20.54273748	21.00599411	21.8842703	21.90455475	23.53975924
O00418	0.634927194124088	0.82183218959246	0.246676141394204	0.499498781216269	0.177224082275747	-0.013311098985719	small	0.190612740884617	0.0375199153846175	-0.1530928255	21.8418550546154	22.0324677955	21.87937497	19.43570053	21.35514513	22.006797555	22.263287365	23.62732724	20.82348504	21.195114785	22.13881752	22.55405592	23.37842802	20.03713185	21.1732795	21.89778059	22.36562635	23.7501174
O00422	0.721027831688169	0.865256200930031	0.220696033371934	0.360147219756722	0.267500352066219	-0.0164127429040742	small	-0.187482525653849	0.156061154230766	0.343543679884615	28.0615981011538	27.8741155755	28.2176592553846	23.74078276	27.25461264	28.093024	28.895826805	31.40505822	26.32370783	27.357230805	28.17983244	28.4140193	28.72587822	26.58141337	27.74435247	28.17060361	28.88150682	30.0683074
O00423	0.244137414567089	0.524507459858884	0.195088803251719	0.33097714043741	0.0465997985171425	0.010000586286753	small	-0.509999966730771	-0.131341552115384	0.378658414615387	22.4171906467308	21.90719068	22.2858490946154	18.05276563	21.884042205	22.54007465	23.153393325	24.45735155	18.11288088	21.23859832	22.117765925	22.66153338	25.36625834	19.6363694	22.10828868	22.46319511	22.76737635	23.28192304
O00425	0.0109195689888173	0.093194319615915	0.447280529963282	0.019558753630785	0.00451836226792099	0.0857853360812892	moderate	0.424575785884613	0.339492881538458	-0.0850829043461552	25.4554524946154	25.8800282805	25.7949453761538	23.85281959	25.19425292	25.53166374	25.86571073	26.97220435	24.16216619	25.463815785	26.03679256	26.47594802	26.6856115	24.32002752	25.56128235	25.98203327	26.2818093	26.70303946
O00429	0.0829121371830669	0.297062700555034	0.015747834000181	0.142213616485806	0.0494077096532758	0.0363408248790619	small	0.134068063038459	-0.202532015192308	-0.336600078230767	26.8560978559615	26.990165919	26.6535658407692	25.84942189	26.555502105	26.81731764	27.09323048	28.11964557	26.5950959	26.772507405	26.944162985	27.209613435	27.43602664	25.96263904	26.3935016	26.82009876	26.85876593	27.36125406
O00442	0.776935436350754	0.892788855716245	0.313573734631768	0.486469684218999	0.242688595490148	-0.0182341944983751	small	0.0219335197307693	0.00366309038461665	-0.0182704293461526	24.4716150857692	24.4935486055	24.4752781761538	23.12288997	24.14311124	24.444266585	24.69852064	26.49674357	23.81803977	24.34742126	24.50165931	24.74184922	25.02454451	24.03386726	24.25294355	24.44130333	24.62095202	25.20026044
O00443	0.0262212731143777	0.156267782341721	0.0175216365122116	0.410930182247188	0.00554785281532364	0.0695048485983809	moderate	0.518852881000001	-0.089779751923075	-0.608632632923076	18.799939185	19.318792066	18.7101594330769	15.82602418	18.20025428	18.739313665	19.26870156	22.10469861	16.50661116	18.98893785	19.34458534	19.83444101	20.70484553	17.60357128	17.89159799	18.81450725	19.37580454	19.66438111
O00459	0.00166479183752159	0.0306653040168722	0.47282982048524	0.00440821603169995	0.00138464415263432	0.133285313231488	moderate	0.515637703882355	0.497786498959279	-0.0178512049230761	23.0340737941176	23.549711498	23.5318602930769	20.41354635	22.62577802	23.23134316	23.38613802	25.27939972	22.23843174	23.14115916	23.59267483	23.96720088	24.45278361	23.16947618	23.26113007	23.51672188	23.69860997	24.2478093
O00461	0.720459600154358	0.86498463938798	0.356488270547656	0.219489099780624	0.339441995209715	-0.0163935137299386	small	0.205617578538462	0.136512070961537	-0.0691055075769249	22.4931945759615	22.6988121545	22.6297066469231	18.37216243	21.9555722	22.50856385	23.171581965	24.67228303	21.461638	22.087746995	22.41935567	23.004126765	25.5919577	20.76375256	22.29947464	22.60224653	23.34606009	23.63731822
O00462	0.6770265085442	0.843393659445491	0.215029487553844	0.202075877056132	0.466017332602572	-0.0148769548552053	small	0.0144800975769215	0.24225693653846	0.227776838961539	21.6105407019231	21.6250207995	21.8527976384615	17.64665367	21.076318975	21.7038631	22.26564485	23.54014179	18.28716015	21.27910796	21.641678225	22.198243815	23.9409355	20.68945014	21.22122547	21.859422	22.35125217	22.91736428
O00468-6	0.261914027836686	0.540420216762537	0.315126210638942	0.215423325118917	0.0570368261873636	0.00828631627068337	small	-0.16106733426923	-0.120640656923076	0.0404266773461543	26.5597614107692	26.3986940765	26.4391207538462	25.2343208	26.09765479	26.56569052	27.00635702	27.86596017	25.43821226	25.94429211	26.244338375	26.608291	29.5638563	25.62324699	25.86178556	26.35681277	26.7802375	27.83015832
O00469	0.0473315561827439	0.221454488206438	0.177564015362807	0.158638285976923	0.00753634220950689	0.0500140989314347	small	0.595766085346153	0.387125882115384	-0.208640203230768	21.2666644186538	21.862430504	21.6537903007692	17.55287601	20.93298418	21.452547715	21.88078006	22.51376874	20.93150849	21.3892224	21.717821215	22.40538115	22.97154605	20.18615823	21.20191938	21.78744559	22.145147	23.57216157
O00471	0.14699999237229	0.404960649137434	0.0252006340001435	0.0960977762447295	0.133012969000382	0.0223737254656728	small	0.109490921307692	-0.207819385769231	-0.317310307076923	25.2024223726923	25.311913294	24.9946029869231	23.52937351	24.82174097	25.199835315	25.630377905	27.27288308	24.5255036	25.07123282	25.37190861	25.56003553	25.76500523	24.30216456	24.73965514	25.08412987	25.24604247	25.80422179
O00478	0.158324074304641	0.422582590579539	0.206003838424407	0.249942589435354	0.0283324278042195	0.0205636888634503	small	0.475986106384614	0.111068857499998	-0.364917248884616	23.6337267971154	24.1097129035	23.7447956546154	21.12336625	23.216063935	23.83052771	24.06773811	24.83780727	22.71495816	23.68395372	23.89099384	24.691028875	25.53576522	22.28000753	23.58232601	23.97223589	24.07774343	24.7643895
O00479	0.105784417165563	0.338733308805678	0.210772409909371	0.19820522533043	0.0184119838283961	0.0303988306384214	small	0.384521104692311	0.243382387307694	-0.141138717384617	22.8922232573077	23.276744362	23.1356056446154	20.22825762	22.401303955	22.98733923	23.454540155	24.61652184	21.1566474	23.043955005	23.284747935	23.773433415	24.60762997	22.22087702	22.70279763	23.10137546	23.64325032	24.33141186
O00481	0.65528492411127	0.832827270525874	0.188924973366058	0.328574204698842	0.250804828378476	-0.0262415845778088	small	-0.149475721190477	0.403601557857144	0.553077279047621	17.5862321078571	17.4367563866667	17.9898336657143	15.54864587	17.004588195	17.61895931	18.38052357	19.39702363	15.87322237	17.052978085	17.30213682	18.220381905	18.97125632	16.70019111	17.446786005	17.54932931	18.090182465	20.6053783
O00483	0.253387280609552	0.531723652014625	0.0739237250296493	0.334171954670349	0.0728919132649403	0.00909356603087575	small	-0.296436746884613	-0.0718212036538439	0.224615543230769	25.1635438428846	24.867107096	25.0917226392308	23.7145618	24.8808264	25.071555875	25.33947591	28.34173955	23.18334187	24.627280525	24.951009995	25.152653625	25.67431228	23.83981576	25.01895425	25.15704131	25.41319308	25.81081727
O00487	0.105262819091853	0.337655196905316	0.104196583641181	0.362971580868218	0.0171539178516577	0.0305193906643677	small	0.342838583461539	-0.0649553330769237	-0.407793916538463	25.3137444515385	25.656583035	25.2487891184615	22.63048641	24.750991555	25.14030149	25.642248295	30.40449788	23.89127081	25.18868573	25.609655015	25.988542405	28.46039334	24.02979522	24.6670005	25.23476499	25.63966449	26.47360097
O00499	0.403667732428524	0.663970776006819	0.163591871547339	0.49248216126779	0.0960402980764789	-0.00226431258785716	small	0.198855500000001	0.0307387023076942	-0.168116797692306	25.00455989	25.20341539	25.0352985923077	22.14645056	24.790649255	25.02580716	25.366283945	26.90124377	24.41956749	24.78640833	25.28395926	25.51334895	25.94493552	23.78645569	24.79659615	25.09530231	25.17471841	25.83880358
O00505	0.487667408327308	0.726315663898955	0.15416631624813	0.398860321723986	0.140670335399427	-0.00687508180985219	small	-0.146928728576924	-0.00269453961538701	0.144234188961537	23.0633011480769	22.9163724195	23.0606066084615	21.70826116	22.80933866	23.085562605	23.37288201	24.44792706	21.6672098	22.52010452	22.9029542	23.297469205	24.00304565	21.73924832	22.85001228	23.17773905	23.40318713	24.1245918
O00506	0.432528188254715	0.687738677076631	0.0984057225767519	0.155759489990264	0.301959735304123	-0.00830216514981537	small	-0.221361967083332	0.418962744583332	0.640324711666665	17.0310333104167	16.8096713433333	17.449996055	14.98234874	16.62505626	17.07359569	17.641578905	18.43991688	15.08168293	16.28481309	16.780468595	17.578454845	18.11554201	15.79312174	16.6211053	17.554197395	18.50560354	18.67175096
O00507	NA	NA	NA	NA	NA	NA	NA	-0.104511076666668	-0.18062093	-0.0761098533333318	18.20660977	18.1020986933333	18.02598884	16.01951574	18.12814453	18.25608238	18.60146772	19.46062217	17.76178306	18.00893272	18.25608238	18.27225651	18.28843064	16.91216036	17.58412137	18.25608238	18.58290308	18.90972378
O00515	0.00182198414328453	0.0325342062667913	0.38298184407739	0.00982202143563506	0.000809142573920958	0.129459248368283	moderate	-0.603635519692308	-0.491041704230767	0.11259381546154	25.1005121026923	24.496876583	24.6094703984615	23.78966254	24.68810854	24.95955328	25.399384935	30.8351356	23.46696476	24.131582375	24.661784465	24.8061886	25.38762757	24.05191891	24.46660484	24.5167057	24.7575213	25.32697147
O00533	0.410055083779664	0.668939817455689	0.135075488634788	0.410055240316424	0.110271368178588	-0.00264722493595313	small	0.443714444692308	-0.154204247307693	-0.597918692	21.9143269173077	22.358041362	21.76012267	17.26044334	21.442890575	21.98771079	22.629072805	23.74229866	20.72732963	21.534135935	22.40589555	22.724175885	25.43342083	18.94369732	21.1083605	22.18465125	22.43845105	23.47697436
O00534	0.00926454012569157	0.0848113329479775	0.00175910159029995	0.0850386456281484	0.00978001755836768	0.0897941721006807	moderate	-0.592152255807694	0.292039660384614	0.884191916192307	25.4731699573077	24.8810177015	25.7652096176923	23.73668149	24.84071697	25.32965241	25.903905085	27.73859398	23.75313632	24.34510121	24.95400292	25.308277905	26.03159601	24.61932333	25.27632584	26.0022282	26.35102443	26.61374948
O00541	0.865012647540491	0.937529417621363	0.295207369105471	0.358737885400265	0.381193454763928	-0.0208533865677303	small	0.0183166364230765	0.046631364423078	0.0283147280000016	24.9999807355769	25.018297372	25.0466121	23.54163369	24.615512045	25.144846645	25.36676517	25.95472189	24.54479094	24.770527145	25.067295425	25.166055785	25.64593117	23.99518011	24.89182023	24.94124299	25.39700362	25.76676847
O00560	0.702933360695399	0.857131531970588	0.204077282652688	0.318322459805557	0.286636547966586	-0.0157928491605729	small	0.139714135153845	-0.162802329230772	-0.302516464384617	25.0925313938462	25.232245529	24.9297290646154	23.32669383	24.535710495	25.07147642	25.461784115	27.3238249	24.04699675	24.85784166	25.129785185	25.54344334	27.860053	23.99019985	24.53762111	24.90740141	25.46067592	25.87565492
O00560-2	NA	NA	NA	NA	NA	NA	NA	NA	NA	NA	NA	NA	NA	NA	NA	NA	NA	NA	NA	NA	NA	NA	NA	NA	NA	NA	NA	NA
O00562	0.157734462735543	0.421643831525198	0.156146023849146	0.0302080121212134	0.198538041740386	0.0209096858116462	small	-0.228733203754903	-0.457092461101055	-0.228359257346153	22.6176277172549	22.3888945135	22.1605352561538	20.92959198	22.000078345	22.54552042	22.956287765	25.54735521	21.26469336	22.16029666	22.4557602	22.67977447	23.30546394	21.15831229	21.72828061	21.87582112	22.58390661	23.43009967
O00566	0.181469299867672	0.451383322417489	0.178076565747206	0.306317096684735	0.0324410928569896	0.0172358240565548	small	0.491518998499998	0.0823985928846156	-0.409120405615383	20.4104749725	20.901993971	20.4928735653846	16.16115643	19.67265294	20.56089815	21.13483506	22.46783089	19.54942521	20.394237255	20.787976725	21.33018665	22.5327343	17.94437517	20.0116128	20.75703182	21.16769026	21.88864419
O00567	0.074310467158227	0.279458610636461	0.0280270774922596	0.33097714043741	0.019145808059794	0.0390122795175444	small	0.309118793923076	0.0484796221153871	-0.260639171807689	26.5964631355769	26.9055819295	26.6449427576923	24.35196815	26.51246375	26.703737565	26.910973305	27.6001082	26.1413717	26.64649786	26.94800561	27.12369747	27.68114327	26.0776026	26.42297555	26.54003332	26.88525451	27.27368848
O00571	0.0427193516626343	0.208279511785675	0.233084055073439	0.111721838719261	0.00772940808539927	0.0525147136800445	small	-0.346205273346154	-0.231945330384615	0.114259942961539	27.0945265788462	26.7483213055	26.8625812484615	26.32195698	26.710587635	26.988934755	27.245611975	29.74859624	26.03028202	26.533880645	26.87068646	26.950790635	27.31240205	26.330568	26.66588471	26.9170976	27.06465171	27.48911837
O00584	0.3463643704212	0.619319744475882	0.118191980947598	0.414456632244272	0.088737228600724	0.00146985278867579	small	0.175056734576923	-0.0593819994230778	-0.234438734000001	24.4370492094231	24.612105944	24.37766721	23.19690875	23.99213472	24.4190967	24.76360863	26.39927417	22.16480851	24.22577269	24.568537155	25.07261914	26.01090566	23.58640982	24.06114765	24.39475722	24.68512573	25.14055999
O00585	0.00412323688451994	0.054230926718582	0.00178928615027925	0.187157091748933	0.00194194661062832	0.110891772160515	moderate	0.666363722774509	-0.339570507571644	-1.00593423034615	21.3859512437255	22.0523149665	21.0463807361538	19.22819338	20.75687945	21.43454248	21.959193835	25.57587756	19.81676756	21.67975358	22.14717231	22.78180977	23.72263688	18.38610675	20.88004786	21.31680267	21.40834455	22.04352327
O00592	0.329823107988909	0.604534651307313	0.171594340589803	0.43122437336539	0.0699220334128693	0.00276452669968932	small	0.349127469102044	0.0602377966405037	-0.28888967246154	18.843846774898	19.192974244	18.9040845715385	16.76529078	18.43807069	19.07281862	19.37307069	20.44057171	17.20653934	18.841140585	19.17024492	19.603779875	21.09009008	17.08187765	18.50788078	19.00222909	19.33656339	20.04031699
O00602	0.228921968474059	0.509319501245861	0.0432846509123033	0.132284679834275	0.157290890698662	0.0115700995736004	small	-0.221857631192311	0.34513173057692	0.566989361769231	22.9137207701923	22.691863139	23.2588525007692	19.53452206	22.486902005	22.956407465	23.68253406	25.39077464	21.04398472	22.341065345	22.846460825	23.12396254	24.41336949	21.64102832	22.77413175	23.46681214	23.81729033	24.50969248
O00625	0.356007521584585	0.625250235087378	0.0812256843001798	0.23271016527473	0.151241890773881	0.000800083422114976	small	0.234568227115385	-0.0683390632692316	-0.302907290384617	24.4014664878846	24.636034715	24.3331274246154	22.41354348	23.959042695	24.44061678	24.92578516	25.45388452	23.70686145	24.372391695	24.513551565	24.83691247	26.37606012	23.57964848	23.93624623	24.23691509	24.68073734	25.34766215
O00629	0.0152821549071082	0.1120543706184	0.0137349871184175	0.423783164306762	0.00290124291308054	0.0775870604203699	moderate	0.347937843269229	-0.0780946403846166	-0.426032483653845	25.5024871442308	25.8504249875	25.4243925038462	24.03674713	25.04200067	25.536671705	25.84167516	26.92622621	25.3099673	25.605894755	25.86880671	26.087625785	26.25542618	23.99760698	25.24170765	25.58027673	25.72412618	26.15899216
O00635	0.000519164486386456	0.0153305030629837	0.0107457897788341	0.255346778999572	5.23738018359903e-05	0.162056538161883	large	0.82100531256863	0.245186175414783	-0.575819137153847	21.2204730684314	22.041478381	21.4656592438462	17.81606517	20.6925286	21.16645538	21.746273805	23.46713138	21.29322514	21.67862726	21.98742573	22.316774915	22.97133089	20.22588123	21.13068861	21.44277194	21.80006236	23.05771293
O00712	0.66746933991534	0.838860668833857	0.192204641686657	0.221399124345704	0.394295850359315	-0.0148934544381557	small	-0.0247269129999985	0.614685712846157	0.639412625846155	22.564386641	22.539659728	23.1790723538462	14.34875983	22.19731481	22.84801264	23.75415356	28.48162099	17.11537204	22.18926128	22.811444205	23.622690475	27.41223362	20.06668692	22.79387756	23.16303005	24.21457407	26.19976386
O00743	0.111691563851792	0.347673206756051	0.0388230559357485	0.337379577901618	0.029071054643586	0.0290735146539083	small	0.268558064653845	-0.0814430928846157	-0.350001157538461	24.9471273213462	25.215685386	24.8656842284615	23.23427401	24.59900421	24.958151375	25.329026885	27.08704531	23.97665343	24.980686665	25.265334335	25.419748915	26.29460828	23.79863315	24.54927609	24.91273643	25.16329343	25.78809568
O00746	0.820763082604627	0.91572640898067	0.419925830533327	0.387266417292624	0.270531095175833	-0.0195726638314467	small	0.239635951269232	0.343031568461537	0.103395617192305	21.6325195692308	21.8721555205	21.9755511376923	18.03102034	20.593477105	21.723413045	22.521704355	24.56907493	19.71244126	20.74387409	21.85440501	23.10767423	24.13290167	19.69577418	20.94641347	21.91472412	22.6174236	26.79654753
O00750	0.312716260236403	0.587810069485336	0.189223939635442	0.392564992314895	0.064977199209895	0.00570031636468215	small	0.33627675454861	0.108898936437498	-0.227377818111112	17.7018392665625	18.0381160211111	17.810738203	15.962091	17.199037235	17.6968941	18.267987315	19.51269153	16.62180322	17.48829873	18.123933055	18.43179335	19.1122537	16.54437754	17.45293294	17.85555198	18.00437663	19.01258563
O00754	0.572045218673942	0.782348380702207	0.157249099295873	0.320117785743435	0.208654785147156	-0.0107673844609478	small	0.00172599976922783	-0.135930740384616	-0.137656740153844	24.7632052742308	24.764931274	24.6272745338462	22.36566221	24.373171475	24.67476126	25.07808351	27.28730539	24.33436767	24.603802425	24.751450055	24.952661705	25.3900387	23.84684798	24.36831157	24.66002667	24.82213081	25.3337784
O00757	0.14095543051917	0.396065012441307	0.0527980420154203	0.382431929054611	0.0334121696474164	0.0255816409115051	small	-0.872314181041666	0.321109797291665	1.19342397833333	20.484592414375	19.6122782333333	20.8057022116667	17.3878028	19.49696731	20.1758935	21.39694237	24.7105144	17.5949483	18.31957641	19.587655385	20.46163454	22.00891219	18.8085564	19.774550415	20.06637073	21.721678515	24.09965134
O00763	0.695351897377939	0.852859932343672	0.347881589498795	0.393051001281454	0.197857648928498	-0.0155283601367027	small	0.292588248461538	0.0505615330769231	-0.242026715384615	22.9251730215385	23.21776127	22.9757345546154	20.73180979	22.48278665	23.069817625	23.384004685	24.86046596	20.96949213	22.758077295	23.03932834	23.73886665	25.35663576	21.25322474	21.9951998	23.10546586	23.34979642	24.42085852
O00764	0.00185449421688433	0.0325607482328242	0.031020795714198	0.193344193314603	0.000195015675741318	0.129027884864942	moderate	0.706648493961538	0.192961024423077	-0.513687469538461	25.5481878240385	26.254836318	25.7411488484615	23.32503406	25.161067205	25.7546313	26.05484078	26.77193035	24.76092585	25.881593385	26.36079676	26.852557275	27.47373177	23.34066243	25.64487562	25.78602478	26.09552939	26.73370449
O00767	0.457944725124849	0.705796612301478	0.215093401869516	0.10655444736952	0.34487952667656	-0.00534129781337551	small	-0.0562671559230772	0.0992060705769227	0.1554732265	20.8264353994231	20.7701682435	20.92564147	17.36520256	20.120512585	20.90105399	21.188862525	28.4983649	17.033033	20.36882834	20.93697423	21.270610465	22.91637883	18.00993214	20.88456589	21.08421752	21.6709423	22.37069108
O14494	0.17746245012355	0.445652724681544	0.183529892992887	0.3006793049631	0.0315282717548964	0.0265089542198525	small	-0.311852684941176	-0.00409908960784122	0.307753595333335	18.3088304429412	17.996977758	18.3047313533333	15.19600317	18.22961201	18.442809275	18.88641826	19.88442009	15.4765454	17.50407318	17.92667142	18.519062885	20.58923827	17.15373673	17.88623377	18.34944809	18.83489368	19.52899092
O14495	0.66611933962876	0.838338253473078	0.354533149807682	0.371014655813935	0.185896162400007	-0.0144808186375039	small	-0.368795387192307	-0.0922912130769227	0.276504174115384	20.0243764676923	19.6555810805	19.9320852546154	15.25319283	19.447070545	19.985073035	20.797190995	24.43206961	16.98354212	19.166872035	19.80889984	20.205053475	22.46515072	17.6854567	19.35477405	20.13002283	20.47083884	23.95458027
O14497	0.0148353762897195	0.111031233395149	0.00505273054823735	0.20420607373	0.00606207887399057	0.0783107478186531	moderate	-0.285031817269232	0.176026714615382	0.461058531884614	23.5517196807692	23.2666878635	23.7277463953846	21.7095443	23.2090346	23.52677947	23.82976371	24.66933916	22.57165469	23.10557099	23.306118695	23.479050495	23.805705	23.03214663	23.38627872	23.72240669	24.05780316	24.61460982
O14498	0.637991685532144	0.823248309011869	0.316362382982674	0.17843751131207	0.329742213993076	-0.0137642493049114	small	-0.115850105699998	-0.224357133815385	-0.108507028115387	20.6450764692	20.5292263635	20.4207193353846	17.11414821	20.03587987	20.76425594	21.31807023	23.00835876	18.30186327	19.946417445	20.87579624	21.1625271	21.62464709	18.00641642	19.65624131	20.2992138	21.08786591	22.59704125
O14519	0.158302833472719	0.422582590579539	0.0279147593304604	0.113403000046651	0.122015162117097	0.0205669612895097	small	0.250070845961538	-0.300476582884617	-0.550547428846155	19.8986776990385	20.148748545	19.5982011161538	16.30826368	19.453470245	20.08381	20.48156235	22.00401107	18.04728796	19.833654255	20.251307055	20.63859006	21.29844	16.3433808	19.23269954	19.9010659	20.00232779	22.11035626
O14521	0.965713736144862	0.984921588980428	0.44390136074728	0.39792182539058	0.454432992492979	-0.0241278042979658	small	-0.0231647563999999	0.132644269676923	0.155809026076923	19.7743924734	19.751227717	19.9070367430769	17.11415385	19.45187683	19.90048061	20.21685981	21.65538258	17.87572687	19.159529975	19.94264372	20.41666189	20.93927607	18.95315937	19.71767606	19.86173764	20.07868132	20.94435621
O14524	0.436757006219619	0.690473630865353	0.413636869487116	0.143714492686562	0.169010725139732	-0.00423757312641281	small	0.122688325980391	0.268728389441929	0.146040063461538	20.8849281090196	21.007616435	21.1536564984615	19.04453968	20.42479486	20.85077157	21.374569185	22.99813663	19.01292926	20.92457845	20.985172955	21.54123942	22.7685875	20.31619407	20.75676826	21.03613758	21.66597527	22.13538007
O14526	0.136532469476715	0.388554042784209	0.362971137315248	0.121194117502422	0.032156072721875	0.0244738968153039	small	0.647174714598037	0.47905023509804	-0.168124479499998	20.051045094902	20.6982198095	20.53009533	15.50143108	19.84244036	20.40153811	20.71500354	22.75764295	18.44633438	19.95113257	20.719104465	21.4532181	23.30551826	19.66317943	20.23851284	20.57973891	20.81483949	21.5909954
O14530	0.0198575876329837	0.131615050259138	0.338072929599554	0.0449335823574469	0.00516655222848363	0.0711992462530306	moderate	0.610373126923076	0.410241391730771	-0.200131735192304	20.8304615305769	21.4408346575	21.2407029223077	16.4273473	20.53278868	21.041744995	21.407307745	22.7109978	20.01660129	21.1375449	21.406155205	21.973259495	22.69665289	19.88850765	20.98518515	21.46323617	21.67254845	22.03604501
O14531	0.80497366481718	0.907448773365654	0.366565931335599	0.433646806493843	0.255079160757597	-0.0190988849606945	small	0.133408941346154	-0.064320201538461	-0.197729142884615	22.4435094861538	22.5769184275	22.3791892846154	20.23229723	22.105946835	22.39487731	22.82283031	23.89180532	21.66541601	22.22959369	22.476118095	22.979634425	23.45808354	19.97980648	22.1962913	22.56001066	22.78153093	23.87643689
O14545	0.954252733363938	0.979551466725135	0.381063475726563	0.429202669614302	0.420900219789439	-0.0232481287085324	small	-0.122641833961538	-0.236022718269229	-0.113380884307691	20.9861872859615	20.863545452	20.7501645676923	16.23024833	20.337770065	20.86475848	21.506795075	25.71093647	18.45868733	20.30419624	20.943816395	21.61121162	23.2430126	16.8966346	19.99562767	20.91512135	21.49949553	22.8114487
O14548	0.001764931972622	0.0318148901193072	0.183543584260534	0.0325660429197574	0.000343363186639853	0.130235198335694	moderate	0.556519259576923	0.392767633846155	-0.163751625730768	21.8304020869231	22.3869213465	22.2231697207692	20.66254985	21.37494334	21.936854855	22.18799891	23.2334997	20.53561075	22.15473952	22.51096887	22.82365995	22.94427734	20.97235435	21.71813063	22.40807868	22.66905033	23.23223538
O14556	0.317643069849799	0.593011871362885	0.266108954384358	0.289339500415442	0.0667825725373133	0.00358114508402682	small	0.5078275105	0.24748711673077	-0.26034039376923	25.2460688125	25.753896323	25.4935559292308	19.70108588	24.622148285	25.350083545	25.89268984	27.60895299	24.12468202	25.19726024	25.63876093	26.23330743	28.50868421	24.21307223	24.79502894	25.69762493	26.05181026	26.9606551
O14558	0.000933935354443521	0.0218754179162712	0.040128148376681	0.124901327832827	9.77761289230211e-05	0.145758617946066	large	0.646832789846155	0.223669335576922	-0.423163454269233	23.0783696736538	23.7252024635	23.3020390092308	21.75567832	22.593599505	22.88131411	23.586603415	24.58166934	21.96280198	23.430158945	23.83927335	24.184096675	24.6606056	22.35571482	22.98801161	23.07000556	23.74231129	24.32773321
O14561	0.961263614822113	0.982265419277577	0.438386040852066	0.475956066690798	0.389345019362787	-0.0234266684244271	small	0.00517472719230838	-0.0105241848076929	-0.0156989120000013	22.1464215648077	22.151596292	22.13589738	20.45792705	21.625234515	22.154496565	22.603023655	24.42414386	20.83675398	21.596281755	22.27322233	22.63022132	23.45760742	21.3751046	21.96385189	22.20399678	22.44972256	22.76026206
O14562	0.980178795466335	0.99114948418308	0.420721143388607	0.446016958677268	0.456088214951536	-0.0241970301332083	small	-0.235031858529414	-0.248911839683259	-0.0138799811538455	22.9483332135294	22.713301355	22.6994213738462	20.93064283	22.302518675	22.74341538	23.07962337	27.75686974	21.31319141	22.30318602	22.751753375	23.113193455	24.31236619	21.3872686	22.07173973	22.92238839	23.26843024	23.79462732
O14569	0.949601751305977	0.977410565418053	0.378377585175522	0.391093540324365	0.464209023145945	-0.0243150617581571	small	0.0287688712916676	-0.0594861413621786	-0.0882550126538462	20.3331239252083	20.3618927965	20.2736377838462	16.9698499	19.922731895	20.3308281	20.85341855	23.0948268	18.20290731	19.841656415	20.38887086	20.760288955	21.85641532	19.31480126	19.46551068	20.36502936	20.52683533	21.41126551
O14576	0.55288851687099	0.770389353451832	0.153826007266124	0.331544321525093	0.193649467023456	-0.0100592865490982	small	0.0722161288137251	0.54786893815988	0.475652809346155	22.5928236756863	22.6650398045	23.1406926138462	16.33157159	22.07956197	23.20685645	23.82459461	25.81882599	18.87590968	22.01364347	22.596675935	23.467196015	27.07811467	20.99973979	22.49033983	23.29845231	23.99418787	25.18258424
O14578	0.260073356924199	0.539703775142945	0.310015581655381	0.218375091319593	0.0561607634568488	0.00845833038402516	small	0.317623765923077	0.25406390173077	-0.0635598641923067	23.5626947305769	23.8803184965	23.8167586323077	20.37069166	23.256336285	23.648135505	24.074319445	24.72071068	22.42554447	23.64948643	23.940929225	24.36043588	24.6490797	22.5653204	23.42141299	23.81974474	24.28892369	24.89046431
O14579	0.915344507523529	0.961314819979965	0.417362537469963	0.453492486008855	0.337167033537346	-0.0222328103996487	small	0.0419034802692337	-0.0118380434615375	-0.0537415237307712	24.8632495742308	24.9051530545	24.8514115307692	23.99618263	24.484041855	24.80863204	25.06980337	26.94863846	24.3634332	24.55678284	24.81695691	25.10042052	25.97336052	24.13354022	24.59558272	24.81764457	25.13322386	25.70021292
O14602	0.43642355117446	0.690473630865353	0.12045790253854	0.331888702130042	0.141066291177285	-0.00416726684060585	small	0.287999401307694	0.0520456490384618	-0.235953752269232	22.9301556501923	23.2181550515	22.9822012992308	21.2709836	22.46556162	22.91462181	23.335220235	24.40289565	21.71194587	22.77168121	23.175475585	23.44347903	27.43115845	22.33522495	22.54716348	22.61119242	23.25014178	24.63986198
O14617-5	0.254453418256278	0.533201069108147	0.0510886107349201	0.170147013813265	0.138041017303151	0.00899115834477721	small	0.132620776038461	-0.111468635000001	-0.244089411038463	25.6508618634615	25.7834826395	25.5393932284615	24.14754256	25.451493865	25.72387212	25.87102645	26.606955	25.25883729	25.641690935	25.750968715	25.94091575	26.30574653	24.89584995	25.34055538	25.50354348	25.83572054	26.0013514
O14618	0.709246058614966	0.859407366889506	0.278893507287128	0.494987942700338	0.209420815497445	-0.0160109082335283	small	0.162582128692307	0.0471963134615372	-0.11538581523077	23.9893717773077	24.151953906	24.0365680907692	20.70120105	23.76059783	24.07510196	24.33920127	25.07558529	22.88547815	23.604846945	24.271010735	24.62896245	25.43567447	23.42628906	23.78837108	24.03461741	24.28400011	24.56011854
O14639	0.0809580292394544	0.294561816128776	0.0657522364751259	0.44404818545214	0.0136242694475723	0.0369225467350562	small	-0.465052013307695	0.0222935788461527	0.487345592153847	23.2860172473077	22.820965234	23.3083108261538	21.22661381	22.798056435	23.31258992	23.7034214	25.40906589	21.17713931	22.405434025	23.05014837	23.277649725	23.78870889	22.40134178	22.84152303	23.15661124	23.68657401	24.34575154
O14641	0.155655586796607	0.418148760424584	0.211153567220865	0.24085753291343	0.0279348522243241	0.0212372713434569	small	0.333804530892156	0.115439656546002	-0.218364874346154	19.4065663596078	19.7403708905	19.5220060161538	16.7079828	18.86445649	19.3279407	19.953352995	21.61572526	17.96115554	19.499651615	19.675970305	20.19745747	20.73220165	17.77875406	19.19699019	19.6669815	19.94833885	20.81182943
O14646	0.913096214580271	0.960359208820391	0.38908940530157	0.335086982692272	0.452033813931297	-0.0221728287549343	small	-0.0843812130384585	0.213139846346156	0.297521059384614	21.5376090690385	21.453227856	21.7507489153846	17.23108941	20.82199448	21.609429245	22.134268065	25.23446717	17.66727492	21.117052265	21.546841365	22.240740205	23.38820635	20.86887723	21.17698304	21.68281296	21.99710326	23.42524915
O14647	0.011836683221247	0.0988213299956478	0.0494352350597709	0.264119169686176	0.00145127377459771	0.0838183371246725	moderate	0.54637114526923	0.194343274423076	-0.352027870846154	21.6484441417308	22.194815287	21.8427874161538	19.02899674	21.25521094	21.80807829	22.097570685	22.97143918	21.26783506	21.97059508	22.158025875	22.527829045	23.21718224	19.95863878	21.46309565	21.69780855	22.21289027	23.26220117
O14653	0.13410019170907	0.385049699160094	0.185817906038891	0.25274523277833	0.0230525573914186	0.0246138550999437	small	-0.430387058230767	-0.0854264351923071	0.34496062303846	24.4909859567308	24.0605988985	24.4055595215385	20.00905229	23.79759726	24.61394154	25.06179861	29.05163231	22.66107277	23.62492854	24.205763815	24.52614398	25.11696162	23.10918626	23.97153725	24.34700887	24.99819393	26.6219069
O14656	0.510286707589734	0.74191418635715	0.141740230962098	0.333714809555648	0.172116005876203	-0.00798091367125545	small	0.102254278	-0.204377591923077	-0.306631869923077	21.953847305	22.056101583	21.7494697130769	19.35505415	21.401827545	21.77803841	22.425693945	24.75233095	20.80393876	21.6231371	22.03583563	22.500159765	23.89350991	20.64779877	21.50095743	21.67728956	22.22135926	22.99734584
O14657	0.05805272123472	0.244214025194174	0.0150034408323328	0.21213041859856	0.0229396209525921	0.0450342364514274	small	-0.536382939923076	0.140380160576925	0.676763100500001	22.5397421494231	22.0033592095	22.68012231	18.31009333	21.73564596	22.49865124	23.43384443	26.77862772	20.87734227	21.77386214	21.979936425	22.245556665	23.32918633	20.65741909	22.40382069	22.71080214	23.13901212	24.64216439
O14662-2	0.55076073397619	0.769604715548759	0.150559609102311	0.165419518612046	0.399717821814303	-0.0098425657622882	small	0.0153330285384605	0.288998344615386	0.273665316076926	22.1167419484615	22.132074977	22.4057402930769	19.28550027	21.842381305	22.18922692	22.49357319	23.55709462	20.4898722	21.95636984	22.09505042	22.410305505	23.36123192	21.7764065	21.9927641	22.29014116	22.63145466	23.44946215
O14672	0.00492029328898348	0.0600114998044294	0.324508976265643	0.022742560619817	0.00147244528880864	0.105228954601771	moderate	0.41410561230769	0.30248971	-0.11161590230769	23.5209672576923	23.93507287	23.8234569676923	20.52934662	23.18257307	23.68761883	23.87200122	24.86729912	23.48400735	23.701556765	23.867722125	24.20652265	24.59542073	23.35449755	23.71598453	23.81646544	23.94841883	24.25560692
O14681	0.926703658483066	0.966834487795983	0.456027654931442	0.364858648535062	0.398345332167987	-0.0225336233527808	small	-0.0549779702692277	0.125114301346155	0.180092271615383	21.9839620332692	21.928984063	22.1090763346154	20.53428494	21.28506981	21.9824618	22.491340235	24.35804167	20.36122195	21.49589429	21.92488398	22.336288225	23.64466094	20.64656923	21.44490126	21.72629776	22.57060377	25.89330786
O14683	0.174497752362269	0.441127062850519	0.161978585838023	0.325529746975916	0.0308416310516447	0.0181913028748307	small	0.434970504076926	0.112089057115387	-0.322881446961539	21.4618264144231	21.8967969185	21.5739154715385	17.43325514	20.944453535	21.513080765	22.025677965	25.61797345	19.94572997	21.357918265	21.93234416	22.69700104	23.07068418	19.76750431	21.06031895	21.62192338	22.09881682	22.82505806
O14684	0.398064166613748	0.659875264401864	0.0888126424748297	0.204562402189098	0.196952849039169	-0.00192336429158376	small	-0.0271000953076914	0.223049898846156	0.250149994153848	21.9501851673077	21.923085072	22.1732350661538	20.13027371	21.67284527	22.014928695	22.54035405	23.54258738	20.41674026	21.50409527	21.73031154	22.150195935	24.6905595	21.16266613	21.99587941	22.05534992	22.49924023	23.012561
O14727	0.0356929266164028	0.188215274122598	0.0765929877940761	0.291491239024456	0.00492485140963689	0.0568976278980974	small	0.486998341076923	0.152181832115385	-0.334816508961538	22.3282722294231	22.8152705705	22.4804540615385	20.48829429	21.85822644	22.421150355	22.688945425	24.59221713	21.59621801	22.432612495	22.685881025	23.035470155	25.37932608	20.57727416	22.09110196	22.48365674	22.77419198	24.679836
O14732	0.0111028108563969	0.0939344833770299	0.241666399223179	0.00491376623174972	0.018146344293178	0.0853794383515904	moderate	-0.292526606076926	-0.472992707307693	-0.180466101230767	22.8020426180769	22.509516012	22.3290499107692	21.76971093	22.486584725	22.658916885	23.063144635	24.82833345	21.39588224	22.091464075	22.418843515	22.89619126	24.28793647	21.1910883	22.2623711	22.36575594	22.5229956	22.96118644
O14733	0.0696098848443858	0.271095468186948	0.410044925564622	0.0405359924083209	0.0223688365690845	0.133187895847994	moderate	1.08644928571429	0.705235344285715	-0.381213941428573	16.4579614514286	17.5444107371429	17.1631967957143	12.40192627	16.39101344	16.687258285	16.96386931	19.76011717	15.59629405	17.009786735	17.33900776	17.76213587	20.33172814	15.81335057	16.963617445	17.27348643	17.61116702	17.90597164
O14734	0.904803446641799	0.955990653483144	0.488484465744949	0.366748995577098	0.358614019294061	-0.021950303782886	small	0.0891506095769223	0.123034185192306	0.0338835756153841	21.0537172694231	21.142867879	21.1767514546154	18.90773067	20.58526749	21.07024856	21.510218665	22.5004082	20.15428985	20.689349835	21.21276723	21.45770259	22.60846397	20.00576649	20.80022049	21.08632223	21.7152745	22.28822099
O14735	0.888495386887322	0.948887066012931	0.3332892890803	0.44504118924101	0.337059635020865	-0.0215066872335565	small	0.0195151096153872	-0.0727115174999966	-0.0922266271153838	23.4968665328846	23.5163816425	23.4241550153846	22.31770724	23.185235995	23.44531805	23.81344804	25.88360661	22.57868315	23.24140695	23.513947255	23.723753085	24.53056679	22.63198409	22.90620928	23.42367096	23.81028983	24.27584948
O14737	0.0121339708101044	0.100092070084655	0.00782626189781002	0.328702625303099	0.00298108094458254	0.0832133232949603	moderate	0.417274410576926	-0.202437103846151	-0.619711514423077	25.2059139869231	25.6231883975	25.0034768830769	23.24428269	24.80676327	25.260696035	25.50570896	26.88577813	24.33839394	25.295163625	25.64818911	26.030206795	26.53508392	23.3133157	24.28291859	25.21305039	25.42872669	26.12597407
O14744	0.350243616322604	0.620954729163791	0.0907267951705227	0.0914709010874484	0.405217613524848	0.00119820292660434	small	-0.0623621641153846	-0.22659199269231	-0.164229828576925	26.0650382696154	26.0026761055	25.8384462769231	25.24760358	25.669613985	25.94450593	26.338915605	28.83305347	25.47118532	25.80981498	25.97932355	26.25189233	26.36261737	25.27549108	25.61486539	25.84389172	26.0199326	26.64564112
O14745	0.44497112356276	0.695404830460828	0.151685858005217	0.104947035817324	0.466488194547591	-0.0046403441514243	small	0.0967429967692297	0.205054858269232	0.108311861500002	26.1609267317308	26.2576697285	26.36598159	24.16423433	25.820426335	26.214940075	26.50206694	27.15116224	25.68038524	26.01008516	26.16606968	26.409620965	27.68855331	25.69870655	26.199985	26.25230499	26.39362514	27.34456204
O14772	0.178654265435445	0.447756677803695	0.10329125756308	0.032687739850253	0.264860013779453	0.0257965292451666	small	0.190965867916667	0.98032934059524	0.789363472678573	18.6833019408333	18.87426780875	19.6636312814286	15.88414944	17.71537524	18.773033675	19.55218543	22.62495217	15.82529214	17.81585045	19.176230155	19.749809655	21.62368089	17.70803346	19.033936745	19.70188084	20.51588581	21.13585956
O14773	0.549826367672514	0.769290616568346	0.144109750848577	0.176911170997183	0.364939471691787	-0.0098011525429584	small	0.0616381735769238	-0.233247861730767	-0.294886035307691	26.8598845094231	26.921522683	26.6266366476923	25.31127628	26.380612955	26.77019175	27.285356125	29.25466871	25.80766444	26.507223735	26.81069197	27.26345828	28.50698698	24.96118993	26.27955499	26.5790081	27.11535862	27.66876049
O14776	0.264166472191456	0.542647403638128	0.0833177390887268	0.366276103674816	0.0707829065187003	0.00807745848982544	small	-0.320340135423077	-0.0668715138461522	0.253468621576925	25.7748040869231	25.4544639515	25.7079325730769	23.90490969	25.23583983	25.59130339	26.10962293	29.20037417	24.41940592	25.12632545	25.44297022	25.716580565	27.46225777	24.9904921	25.35233683	25.65201268	26.00140796	26.63004101
O14777	0.900576407215979	0.954654928130923	0.338207995973422	0.438396514871053	0.351601307588792	-0.0221056723901783	small	0.168823328127452	0.225684971704375	0.0568616435769229	22.0534506413725	22.2222739695	22.2791356130769	12.0435943	21.39224929	22.13907807	22.95192517	26.32573635	19.53362849	21.826605165	22.187379555	22.9947106	23.78275604	19.57209598	21.64337393	21.89417851	22.75651445	25.60728306
O14786	0.916556806826882	0.961801660261228	0.369781197689092	0.479959679179664	0.347939104906775	-0.0222650919202484	small	0.0743239876923063	0.0710111278846135	-0.0033128598076928	24.3574617398077	24.4317857275	24.4284728676923	21.66474008	24.08276255	24.345513125	24.73507608	26.06298319	23.75423451	24.196977625	24.368928215	24.640412895	25.41488785	23.66492317	24.0323315	24.35647668	24.6915558	25.74101527
O14787-2	0.214315226448045	0.49345820798368	0.175918805788533	0.337378828934216	0.0396161969417774	0.0131782274879498	small	0.01151434326923	-0.121622243269233	-0.133136586538463	23.4816222617308	23.493136605	23.3600000184615	20.05929095	22.665143955	23.266652185	23.656276745	29.83227756	21.64613581	23.24532067	23.67967402	23.95938277	24.64208177	22.59323957	22.87672289	23.41513952	23.8366731	24.42570351
O14791	0.471167160548927	0.714924904736779	0.136410073548787	0.123355990717685	0.452385683193852	-0.00603555262668844	small	-0.00497445969230981	0.356388530576922	0.361362990269232	24.9858023101923	24.9808278505	25.3421908407692	23.15209692	24.52669948	24.929920835	25.41781773	26.68949099	23.76173447	24.586970955	24.92068379	25.378898315	26.74656986	24.15366872	24.66181293	25.05245959	25.94160762	26.69015213
O14795	0.572704283909923	0.782826514876153	0.15774644554052	0.325362392505427	0.205866048691747	-0.0110653555147155	small	0.878280158163054	-0.285479093092004	-1.16375925125506	24.8550849007843	25.7333650589474	24.5696058076923	16.62362147	23.693448085	25.25386757	26.25319014	30.44281446	20.44132776	24.0833742	25.47246666	27.147374705	31.06374297	19.10329097	23.72183153	25.10633046	26.18929874	27.22788785
O14802	0.122112463922945	0.365008553107844	0.426861978467576	0.0554307459845519	0.0516245000491536	0.0268978737425427	small	-0.32794614226923	-0.322241278269232	0.00570486399999837	21.3858455482692	21.057899406	21.06360427	18.74030264	20.736883975	21.47727775	22.01832442	23.65985372	19.68698385	20.648107965	21.121308895	21.54729623	22.0190456	20.21104056	20.71856888	21.1670439	21.37540346	22.4023668
O14807	0.339591515918958	0.613317471277718	0.30649592815009	0.268257420699941	0.0744386511181933	0.00207822876435871	small	-0.772533947875001	-0.347669246041669	0.424864701833332	19.604808209375	18.8322742615	19.2571389633333	15.85091154	18.76546656	19.41652523	20.978025045	23.47976038	15.24354293	17.4829368	19.0024174	19.88696961	23.04860125	17.9412142	18.33018042	19.26691668	19.63438989	21.54438627
O14817	0.255171366689574	0.534205655670944	0.333924900682818	0.198555242277165	0.0571725548847405	0.0089224373975269	small	-0.566680556307695	-0.635640239807692	-0.0689596834999975	22.2312642798077	21.6645837235	21.59562404	18.87929077	21.14291291	22.35167973	23.151583745	25.15482601	18.76736375	20.93972065	21.701346635	22.34511287	24.08644429	17.00029563	20.87160199	21.95620113	22.84794505	23.78768151
O14818	0.0192361168328225	0.129443504672999	0.00406313044128598	0.122333997425825	0.0134599653345901	0.0719747727300105	moderate	0.235678579192307	-0.193411501346155	-0.429090080538462	26.9709017698077	27.206580349	26.7774902684615	26.03217768	26.65621386	26.901550405	27.224611885	29.66870557	26.50158323	26.872127645	27.13945213	27.48661861	28.03174078	26.03655141	26.44221659	26.63518825	27.00042529	28.06819783
O14828	0.166775684015239	0.432704501193726	0.0436475098496195	0.271566266140389	0.0549653104917279	0.0192952580236454	small	0.181893487038462	-0.25068034846154	-0.432573835500001	25.4329946684615	25.6148881555	25.18231432	23.22222683	24.96213843	25.380496145	25.70736401	28.63944245	24.78168529	25.179229235	25.56166473	25.892828855	26.8563778	24.03077672	25.03417901	25.222743	25.48865081	25.76846607
O14841	0.186571066235054	0.458067881481017	0.0646404325115139	0.0363989513080246	0.47591441058987	0.0165595868361351	small	0.157062528230771	0.510780322115384	0.353717793884613	25.2540378732692	25.4111004015	25.7648181953846	21.26469812	24.964967935	25.409888225	25.810280165	27.04528022	24.3165832	25.14648645	25.456961895	25.694374915	26.1597035	24.5569159	25.43854318	25.68869701	26.16018359	27.04641947
O14867	0.261692449892543	0.540256801478376	0.0805729631354174	0.357703888337767	0.0717661240106189	0.00840951407656472	small	0.393540483343138	0.0161600755354456	-0.377380407807692	20.3241889921569	20.7177294755	20.3403490676923	16.7956732	19.49564606	20.46976078	20.952149995	22.6468017	17.10034792	20.1025419	20.90771009	21.750430085	22.47798803	18.9933101	20.0324843	20.23986666	20.63550151	22.27750099
O14874	0.503456935751034	0.738020993898898	0.120985123814018	0.219859667929666	0.250253009797692	-0.00765226584705347	small	0.309745692807692	-0.0149208078846179	-0.32466650069231	22.8474663001923	23.157211993	22.8325454923077	16.76131222	22.594984165	23.033723675	23.55364273	25.35027346	22.09264611	22.79488471	23.226347305	23.545132355	24.0100132	20.83717345	22.3363316	22.82370465	23.22795242	25.08503772
O14879	0.235373406758255	0.515266469600867	0.259192008132618	0.248348515509559	0.0469182197376363	0.0108922453897151	small	-0.0944098422307711	-0.077488657115385	0.0169211851153861	24.9436364417308	24.8492265995	24.8661477846154	23.77168328	24.71492182	24.9583322	25.220772295	26.24269326	24.22537786	24.572122105	24.755736225	24.96092867	26.34514762	24.13216403	24.68154329	24.85928124	25.12278423	25.52265837
O14880	0.635428496885683	0.82183218959246	0.434251482280365	0.288480899743588	0.18900295370426	-0.0133303485507747	small	0.186340778384615	0.142334809807693	-0.0440059685769221	24.2716333171154	24.4579740955	24.4139681269231	22.16802959	23.76507163	24.27982526	25.04666802	26.0173913	22.15361554	24.11322397	24.53057118	24.981103675	25.74633187	21.99973892	24.1408933	24.37993042	24.85854873	25.77294518
O14896	0.245664125854968	0.525452095501069	0.0887765218543973	0.417426293362454	0.0582973653413132	0.00997012390201201	small	-0.637647640708501	0.041745948846156	0.679393589554657	20.5543973880769	19.9167497473684	20.5961433369231	16.33579475	19.895711265	20.50354835	21.28049837	23.10936736	17.0164781	19.25335593	20.07553488	20.96726703	22.85621507	18.05150825	20.15352779	20.35846462	21.45501578	22.44232467
O14907	0.0901184013073118	0.310542204453215	0.0447095736134212	0.426244853319814	0.0187351165359292	0.0343080708091399	small	0.250800837884615	-0.0297004471153848	-0.280501285	23.4979588971154	23.748759735	23.46825845	22.35913548	23.118229635	23.589882925	23.74891089	24.64139863	22.91957753	23.41430848	23.838595815	24.06067321	24.4274052	22.49358712	23.2425776	23.45161414	23.80571903	24.23380773
O14908	0.795849965223288	0.903490524886272	0.328531091117795	0.477457158724118	0.252139828607308	-0.0188208634925891	small	-0.0727941623846142	-0.0536617851923076	0.0191323771923066	23.6489859028846	23.5761917405	23.5953241176923	21.52059839	23.23580928	23.68310288	24.163169025	25.24817319	22.16662017	23.254201215	23.45192609	23.911482165	24.82525986	22.38407657	23.58041878	23.68462932	23.79114699	24.32658749
O14920	0.389130763050019	0.652621737190407	0.241462776784917	0.359677885870684	0.0848077689753409	-0.00136975999876793	small	0.290789492000002	0.164437025192306	-0.126352466807695	24.8110638625	25.1018533545	24.9755008876923	21.6574079	24.49170557	24.926984855	25.238081745	27.5265163	23.97247578	24.658150055	25.149551705	25.444743865	26.34393564	24.4400956	24.7565223	24.79973616	25.12635317	26.14141072
O14925	0.0130016922361986	0.103980761554006	0.00415817224300462	0.188065259402286	0.00600188477593028	0.0835668939494241	moderate	0.794218840500001	-0.0890360673846153	-0.883254907884616	20.626141462	21.4203603025	20.5371053946154	14.2417712	20.2977166	20.87341376	21.25640517	23.9734303	19.7640827	21.044223315	21.337937275	22.077648535	23.16483035	18.54607364	19.80621021	20.68271741	21.07834015	23.02691493
O14929	0.000617609985111483	0.0168651207724896	0.000476969112589691	0.186864630409855	0.000307366283283289	0.1558452046776	large	0.723423495500001	-0.231952044038461	-0.955375539538462	23.0116231125	23.735046608	22.7796710684615	20.78665129	22.60208775	23.150178345	23.61822111	25.45775513	22.26714901	23.4732484	23.709041825	24.07185845	25.20070229	21.0033531	22.6395072	22.85708207	23.38730341	23.9505183
O14933	0.438830217153987	0.692049210477025	0.46514405976458	0.163550904445766	0.149995669403785	-0.00430139780991619	small	0.119391456076922	0.336837952115385	0.217446496038463	22.5900171594231	22.7094086155	22.9268551115385	20.48306668	22.20064495	22.61968159	23.00590183	24.78463504	20.44652295	22.421882645	22.798711565	23.121596755	24.0681422	21.5900867	22.34977362	22.76450607	23.18165155	25.56866181
O14936	0.0153300611373382	0.112080764904875	0.124632424625795	0.135540985821143	0.00213806033596979	0.0775107219029678	moderate	0.335997689730771	0.155317528846155	-0.180680160884616	24.3115579357692	24.6475556255	24.4668754646154	23.44697893	24.028479875	24.397655805	24.64974579	25.09124407	23.60403915	24.419505505	24.66207572	24.88925195	25.5562362	23.79838348	24.25188183	24.51832769	24.70019396	25.25258678
O14948	0.475353897720046	0.717201746235742	0.451739137017636	0.169312941687277	0.167751249459701	-0.00632850112281049	small	-0.486382703539213	-0.752830341116137	-0.266447637576924	22.8030790780392	22.3166963745	22.0502487369231	19.63136147	21.60326473	22.51500044	23.70197657	27.68847802	20.35183637	21.439611145	22.11824445	22.684821625	25.34814029	19.59929973	20.03038306	22.13886713	23.18487869	25.82388825
O14949	0.000288548656708375	0.0104525315988374	4.3779571986035e-05	0.0204092190508428	0.00186057592857591	0.174406020295971	large	-1.06793263361538	0.756294707307692	1.82422734092308	26.3029862096154	25.235053576	27.0592809169231	24.12017097	25.411822225	26.03521868	27.340862695	28.70765798	23.37648428	24.568487025	25.180844565	25.99609896	27.51606855	25.8744861	26.27292302	26.80125906	27.21568171	29.43264242
O14950	0.86087451769123	0.93471999545732	0.292119961199224	0.347998072032219	0.389572166835805	-0.0207364262104498	small	-0.127200846461541	-0.217954390961541	-0.0907535445000001	26.6851100009615	26.5579091545	26.46715561	25.69955163	26.236541125	26.454791395	26.864018055	30.36785275	25.5964437	26.15106262	26.515323455	26.93995394	27.50456454	26.15104067	26.28121813	26.40167248	26.53460512	27.29705885
O14964	0.387712737842643	0.651600381301526	0.132386396168415	0.42181594755026	0.100712700216373	-0.00128071756218667	small	-0.296464781461538	0.119267753846152	0.41573253530769	25.9887393884615	25.692274607	26.1080071423077	23.81105185	25.10329315	26.00216028	26.575803065	28.78078152	24.13292213	25.378007885	25.76190349	26.10788138	26.86377023	24.65323221	25.49623645	26.0577989	26.51170222	28.30736285
O14966	0.841941607009865	0.925477238643955	0.314738621026394	0.282505526256524	0.490077443527151	-0.0201940337197748	small	-0.536646025884615	-0.629056419230768	-0.0924103933461531	23.7771752353846	23.2405292095	23.1481188161538	21.5381021	22.637937575	23.20787217	23.970447255	31.34205752	21.64451059	22.727428335	23.47122681	23.792137595	24.78564222	21.53839125	22.23749521	22.96034682	24.15360514	25.36081841
O14967	0.0735816271930898	0.27850921135579	0.0724801525351695	0.432651885872394	0.0119521824997044	0.0418015562321783	small	0.806544450873687	-0.0800392522363609	-0.886583703110048	21.0916137686	21.8981582194737	21.0115745163636	17.21330319	20.76400781	21.248049375	21.80636147	23.04586085	19.94056219	21.137428655	22.01033629	22.73125093	23.6485382	17.39735224	21.0150723	21.406251	21.692840225	22.05344001
O14972	0.00489774457873179	0.0600114998044294	0.0038477041374007	0.306317096684735	0.00129796480037893	0.105340987070397	moderate	0.821899706538463	-0.14293865096154	-0.964838357500003	22.7877103809615	23.6096100875	22.64477173	19.78504873	22.19540388	22.891840965	23.37495358	27.12301576	21.47257916	23.185696945	23.579597775	24.31962081	25.38988979	20.70202313	22.35010877	22.96425565	23.15804657	23.54096136
O14974	0.404568746352097	0.664704961261325	0.165216751482403	0.0894232135624114	0.394920834963379	-0.0023186926091405	small	-0.145221325653846	-0.250461997884614	-0.105240672230767	26.5734568286538	26.428235503	26.3229948307692	24.52482641	26.16879124	26.44816656	26.7494908	29.65586029	26.05988606	26.16266329	26.491685325	26.60489765	26.91644477	25.77618856	26.10789266	26.39109404	26.4941943	26.93091886
O14974-4	0.169208098849754	0.43488737914989	0.0326118071947371	0.0600853113958294	0.270346601559848	0.0225108976061812	small	-0.0664810654300361	1.07709315294716	1.14357421837719	17.8225048712195	17.7560238057895	18.8995980241667	14.5356506	17.2407497	17.8864207	18.65848748	20.37148893	14.77438228	17.080150085	17.74562567	18.434792785	21.25979668	16.91456412	17.38405155	18.46462264	20.23435952	22.89597957
O14975	NA	NA	NA	NA	NA	NA	NA	0.255667605714287	0.409206659999999	0.153539054285712	16.85670949	17.1123770957143	17.26591615	15.5315679	15.93444264	17.11098144	17.43177051	18.2358692	16.3360793	16.88250167	17.17176823	17.333660335	17.84646813	16.4318415	16.88601715	17.3401928	17.682953475	18.02571415
O14976	0.314087801131449	0.589419466564432	0.0645861632928061	0.165419518612046	0.181801844800099	0.00385567587129114	small	-0.557946178192307	0.668425448076924	1.22637162626923	25.2408406226923	24.6828944445	25.9092660707692	22.10061307	24.21655396	24.87656638	25.70104129	32.06488239	23.45791133	24.1249434	24.56529628	25.20034518	26.7084512	23.23921896	24.45504351	25.19270883	26.41370069	30.7991516
O14979	0.227134901577325	0.50675719830077	0.0708506892859623	0.0477370894082265	0.490077395058406	0.011761247754607	small	-0.0572343531923067	-0.284136729807692	-0.226902376615385	25.1338967551923	25.076662402	24.8497600253846	23.57947803	24.70968063	25.058397125	25.319304335	28.19603983	24.28732991	24.810686625	25.02629041	25.337177205	26.06345371	23.92678527	24.62270172	24.83335123	25.00236712	25.95483217
O14979-2	NA	NA	NA	NA	NA	NA	NA	NA	NA	NA	NA	NA	NA	NA	NA	NA	NA	NA	NA	NA	NA	NA	NA	NA	NA	NA	NA	NA
O14980	0.00943287147703717	0.0852215019514703	0.00961537502756488	0.412010050817005	0.00182053405550411	0.0893549932739276	moderate	0.271178407307694	-0.0173272238461522	-0.288505631153846	26.6966748776923	26.967853285	26.6793476538462	25.63558794	26.53257855	26.75510137	26.941552585	27.35570789	26.49837032	26.786432645	26.943075785	27.13227892	27.61163881	26.10214381	26.61080107	26.80837436	26.81368304	26.98212434
O14981	0.00694825594914053	0.071839665392408	0.00361408181729132	0.246363569621963	0.00233741859454389	0.0968113315479634	moderate	0.710201471538461	-0.06345927923077	-0.773660750769231	22.2476166484615	22.95781812	22.1841573692308	17.26896137	21.92555606	22.43546409	22.879470185	24.1167542	21.65667422	22.550071165	22.839360745	23.52006579	24.29471529	20.7878303	21.85266107	22.17786515	22.70062825	23.18216463
O14983	0.676224569629028	0.843003763933101	0.190260200121057	0.240976179500364	0.361954778626438	-0.0156094857817094	small	-0.0481936395918368	-0.478182717925172	-0.429989078333335	19.8987641495918	19.85057051	19.4205814316667	14.88697225	18.63675758	19.65452146	21.16394918	25.87891834	17.03830212	19.342769455	19.92924826	20.6460354	21.58541843	16.2771542	18.549429595	19.34453816	20.38668546	22.84536978
O15013	0.00316329019424165	0.0454356600573926	0.341627697217041	0.0160311282493823	0.00106374992162322	0.118903564808686	moderate	0.800782478600002	0.662379608292309	-0.138402870307694	18.4342129094	19.234995388	19.0965925176923	14.62435467	18.01969958	18.56999414	19.09591672	20.07025432	17.68029663	18.863408775	19.22096741	19.463843185	21.47962364	17.62780434	18.44379092	18.98369345	19.73819912	20.09243488
O15018	0.0517070896408007	0.232467478248837	0.232749665638056	0.014823467674941	0.0576496081632542	0.0478575701582018	small	0.385150956153847	0.480184293653846	0.0950333374999985	23.2075217463462	23.5926727025	23.68770604	20.96010502	22.78754175	23.335741815	23.76515019	25.42497645	22.75161579	23.2615511	23.352298525	23.92819254	25.54045757	23.19331707	23.33133722	23.60823718	23.98299833	24.71845806
O15020	0.0306792244591258	0.171573054104868	0.115956367672733	0.195765551740353	0.00428884682293216	0.0605895019802028	moderate	-0.555231536538464	-0.209205895	0.346025641538464	27.4543448665385	26.89911333	27.2451389715385	25.45695359	26.89248383	27.45467436	27.988651985	29.06131597	25.93607886	26.44828399	26.890283465	27.28105431	28.12535346	25.91708971	26.79753437	27.12172141	27.80262693	28.7918518
O15021	0.503831356294234	0.738142214877941	0.217391283756961	0.472734303205682	0.125978296257129	-0.00938765141992011	small	0.405050109223684	0.133405495204546	-0.271644614019138	18.03227895025	18.4373290594737	18.1656844454545	14.17238431	17.31501326	18.311151225	18.840189335	20.37455986	15.53361593	18.0211152	18.71932063	19.288361085	20.28337124	16.33080271	17.057372585	17.91109066	19.31557069	20.67016436
O15027	0.341953302126346	0.615386201052132	0.422320561340319	0.119303727057328	0.130609644279713	0.0017824657251868	small	0.168153190461538	0.230196356730772	0.062043166269234	24.5376458640385	24.7057990545	24.7678422207692	22.99377711	24.15013526	24.575348095	24.877863515	26.21267757	24.17409533	24.417983125	24.59319701	25.006127715	25.43499122	23.80698477	24.27749375	24.76190987	25.11350925	25.8984201
O15031	0.955073994942434	0.979996829045178	0.489618301365217	0.407127225466624	0.404529030823244	-0.023269110734443	small	-0.0214472840000006	-0.0215481042307673	-0.000100820230766629	25.600753325	25.579306041	25.5792052207692	24.0253566	25.07744674	25.57948537	26.108639345	27.8847511	24.55556421	25.09857195	25.4899092	25.83861533	27.71097915	24.15754182	24.81401736	25.71226286	25.99015162	27.1731349
O15037	0.359436313289418	0.62780620694806	0.156281623426087	0.472566608326814	0.0845326044257587	0.000627520840286839	small	0.0930422530638317	-0.146806409936168	-0.239848663	21.2056713589362	21.298713612	21.058864949	18.85396427	20.715518925	21.25977022	21.59465401	23.98625902	18.52998053	21.076763095	21.510710725	22.02452662	23.17038505	18.67882632	20.9366404	21.311689355	21.45953096	22.63879208
O15040	0.245490798942427	0.525452095501069	0.162518793543331	0.379138853254269	0.0470939755441036	0.0101123952824874	small	-0.48662261500516	-0.163525185369533	0.323097429635627	21.3511671292157	20.8645445142105	21.1876419438462	15.10756389	20.60500587	21.27416829	22.264725085	25.82600282	18.14813253	20.04271809	20.93081212	21.266468355	24.59338938	19.21187997	20.9905242	21.31580467	21.73175123	22.5353953
O15042	0.374511066672562	0.638688648309679	0.194185341113861	0.423783164306762	0.0815875468262053	-0.000435757904050341	small	0.14895698873077	-0.00947643903846185	-0.158433427769232	24.8838431682692	25.032800157	24.8743667292308	22.86703825	24.614254745	24.947171115	25.13706862	26.52360429	24.17085825	24.70678966	25.116366805	25.24198981	25.91894946	23.81079113	24.56441363	25.00400078	25.23279947	25.82250472
O15047	0.748632540878948	0.879572904938204	0.223386568759057	0.301935183219123	0.338579297906138	-0.017543036654917	small	0.0133450728921538	-0.31061350422323	-0.323958577115384	21.8430187696078	21.8563638425	21.5324052653846	20.13716229	21.167252935	21.74990593	22.491922455	24.0560285	19.77040424	21.31977525	21.986919675	22.43851906	22.96034326	19.46961838	20.5287564	21.8452179	21.96179541	23.53883859
O15056	NA	NA	NA	NA	NA	NA	NA	0.340889535666665	0.263770157666666	-0.077119377999999	16.4127854383333	16.753674974	16.676555596	15.68149711	16.06304726	16.51805051	16.77501071	16.92105653	16.21116343	16.2818182	16.78737634	16.95897316	17.71220768	16.21240237	16.38255329	16.7436853	16.94636253	17.09777449
O15061	5.28129528790152e-05	0.00310695735968098	0.00171285449282312	0.360618074262525	5.8452312980518e-06	0.215823270186822	large	-0.669879668384613	-0.0399268463461517	0.629952822038462	28.6781171578846	28.0082374895	28.6381903115385	27.05684804	28.33554227	28.687312265	29.09616437	30.11113355	27.16201544	27.67950984	28.034191065	28.13144301	29.68384805	27.91567711	28.28300982	28.53501494	28.86494564	29.69915791
O15066	0.606181382443427	0.803828501024492	0.389424874827323	0.310740238724353	0.16799377259046	-0.0121810725186668	small	0.306919282846156	0.278062198461537	-0.0288570843846188	23.5629965161538	23.869915799	23.8410587146154	18.54985685	22.901586565	23.88141203	24.204512765	25.64760612	21.53544928	23.536934845	23.965832165	24.33973704	25.05560969	22.08656687	23.43988279	23.88861527	24.32902265	24.99234949
O15067	0.02885243768201	0.165688049472843	0.0447714760159552	0.385823449703193	0.0041345549646807	0.0620868486476551	moderate	-0.431160734307692	-0.0641961876923069	0.366964546615385	26.3593143523077	25.928153618	26.2951181646154	25.33008783	25.90523176	26.30953974	26.791743125	27.62082821	25.13320798	25.543740965	25.971002765	26.207099335	26.71459078	25.38535909	26.07277956	26.20271997	26.66042619	27.15966541
O15075	0.719675353322063	0.864179787398915	0.232416633640486	0.223222170435894	0.463193362053286	-0.0163669495897322	small	-0.141501579115381	-0.234731451538458	-0.0932298724230769	25.0815746446154	24.9400730655	24.8468431930769	23.64216798	24.67177312	24.906120315	25.252196765	29.51845066	23.98099951	24.741988675	24.92462538	25.29123343	25.96953068	24.05987993	24.52465769	24.83646292	25.04890167	25.76451568
O15078	0.330690757073702	0.605309251189659	0.0896606939884981	0.081573778608305	0.430651658966916	0.00259930753574553	small	-0.0296937915769213	0.126460102307693	0.156153893884614	25.3667644130769	25.3370706215	25.4932245153846	23.41636438	25.11266561	25.32038729	25.55954268	27.83100677	24.86624087	25.058194865	25.381185665	25.54338736	26.0328252	24.96248338	25.32652581	25.4594796	25.68964773	26.09690752
O15083	0.453348982369785	0.702355203167821	0.473582064805781	0.189983801338572	0.13325288158885	-0.00588470226527888	small	0.393403143792682	0.469476951369607	0.0760738075769254	20.1092406017073	20.5026437455	20.5787175530769	17.01277528	19.32766947	20.39683093	20.95193235	22.92296903	17.48553714	19.57063545	20.68143713	21.63746288	22.6412982	18.02463586	19.66878945	20.48721247	21.68369313	23.12817793
O15084-1	0.0985597304784163	0.324780631611247	0.0161229497439916	0.0495110407370206	0.169709823553833	0.0321242076535282	small	0.367569895307692	-0.408137373076922	-0.775707268384615	21.3687027976923	21.736272693	20.9605654246154	18.17721228	20.67389346	21.391106535	22.162880845	25.15177341	20.51063185	21.20727378	21.608845745	21.989440135	24.76206725	19.36775496	20.59223107	21.07497894	21.43802761	21.75246163
O15085	0.804760863728049	0.907448773365654	0.328452032888545	0.48396531442136	0.258227710461133	-0.0190924363564001	small	-0.0922804125769225	-0.080361847115384	0.0119185654615386	24.7437477255769	24.651467313	24.6633858784615	23.29449023	24.222298575	24.706913565	25.28768702	27.52134809	24.01746348	24.238536465	24.67255081	24.844798375	26.26948016	23.18291125	24.60586024	24.72977487	24.92793467	25.9223616
O15091	0.0167575281459408	0.117643738297451	0.0412742170222154	0.336461360342369	0.00219857150027084	0.0753392117105112	moderate	0.636731088692308	0.147351203653848	-0.48937988503846	20.5557898848077	21.1925209735	20.7031410884615	16.50956696	19.96869897	20.726419585	21.11236539	24.68478451	19.25555726	20.81036444	21.31695808	21.52234258	22.71265865	19.09890845	20.36285778	20.83016263	21.1397077	22.43948666
O15111	0.781334550895081	0.895296377282616	0.283171118332592	0.456978896533835	0.258132004747288	-0.0183719058867868	small	0.222492662961539	0.0938708494230767	-0.128621813538462	21.5407407290385	21.763233392	21.6346115784615	13.1332341	21.18512643	21.55523448	22.268760065	25.43818135	19.82015646	21.270154115	21.67554771	22.25334738	24.6236065	20.71996337	21.133811	21.57500089	22.10458574	22.67858631
O15116	0.248226054966994	0.527301320920445	0.182499774019238	0.353586890677509	0.0475309589846383	0.00959549843971287	small	0.664460793923077	0.377379050192307	-0.28708174373077	21.2801575805769	21.9446183745	21.6575366307692	16.36963106	20.76228352	21.6358118	22.11008814	22.95312353	20.50666926	21.218449465	21.93623576	22.58423343	24.18698443	20.04301768	21.33136503	21.45820678	22.06309006	23.35315016
O15117	0.517274854485073	0.747306086176893	0.174227058091289	0.429696030386302	0.144405276411033	-0.00831266067543204	small	-0.518741970153844	0.640540107307693	1.15928207746154	25.1592624711538	24.640520501	25.7998025784615	22.71244147	24.46690303	25.025070495	25.519074475	28.7535352	21.77533348	24.215345195	24.9169987	25.178692095	25.98209954	23.3784544	24.43726376	24.7597725	26.67472308	29.99838868
O15118	0.587443524710293	0.790021266127767	0.16101490422492	0.314745451169786	0.219968085468719	-0.0114152398600702	small	0.375719620653847	-0.507438453653847	-0.883158074307694	25.4475546713462	25.823274292	24.9401162176923	21.80576559	24.46924644	25.348333235	26.65696787	29.53385602	23.98282132	25.10474805	25.37968727	26.380687235	28.68545892	21.51787839	24.43185128	25.28217775	25.7424894	27.66262015
O15121	0.304143724108939	0.579820699541603	0.1196908398739	0.062581652381819	0.420704700196358	0.00481658006646715	small	-0.171724034305264	-0.671114566815387	-0.499390532510123	19.4568608022	19.2851367678947	18.7857462353846	16.22246671	18.78981642	19.33821274	20.15743896	21.67501956	17.43280897	18.987018095	19.3830192	19.808942285	20.49153772	17.02723244	17.45573615	19.08549672	19.46190111	20.68652265
O15126	0.169818768066755	0.435537218945118	0.0843280800184937	0.0300005755217724	0.362160504767778	0.0188542312386452	small	0.00874659907692177	-0.357919327499999	-0.366665926576921	23.5545453144231	23.5632919135	23.1966259869231	22.22813317	23.202923525	23.57986839	24.008231295	24.94451868	21.77662017	23.08820238	23.483014425	23.967858655	25.43554687	22.27852185	22.85372985	23.22338746	23.52589532	23.93580123
O15127	0.333824178143673	0.607819502862843	0.0755601963868577	0.230412545528665	0.141265141580007	0.00236928871592108	small	0.155463401423074	-0.0826535755769235	-0.238116976999997	24.1580272455769	24.313490647	24.07537367	22.86758403	23.833895595	24.178834835	24.472082315	25.56135618	23.4754789	23.936196905	24.302515205	24.66493974	25.169775	23.50784207	23.77851373	23.94024787	24.29544158	25.00709902
O15143	0.00223274618779909	0.0369157098457675	0.00119232890340518	0.190599415175395	0.00103178446432259	0.124500560409837	moderate	0.312611001730769	-0.103130080384613	-0.415741082115382	27.0231798657692	27.3357908675	26.9200497853846	25.7975798	26.78702001	27.10462572	27.22166421	28.4917108	26.63451825	27.09653801	27.333162955	27.645048325	27.88807058	26.41682428	26.70860043	26.9671815	27.15361694	27.48659355
O15144	0.000260963837274055	0.00987259240243686	0.00218476074752453	0.462963163618286	3.61294645685146e-05	0.176856797920651	large	0.290092405730771	-0.0419552967307659	-0.332047702461537	27.5594898782692	27.849582284	27.5175345815385	26.7646619	27.35734517	27.59267391	27.71386298	28.59242431	27.3471034	27.70013197	27.8955181	27.981273595	28.21201938	27.00606818	27.14741259	27.65037504	27.7517933	27.93172978
O15145	0.0438910682629477	0.21188887852895	0.0182521389322281	0.318322459805556	0.0114570449152642	0.0518547423420966	small	0.180208458999999	-0.096944203846153	-0.277152662846152	26.16299437	26.343202829	26.0660501661538	24.6421354	25.90886261	26.09625452	26.44770887	27.87270952	25.74594124	26.18914258	26.330848355	26.60987448	26.8951446	25.3430021	25.93426376	26.07977041	26.1969659	26.46228514
O15155	0.0544129420403412	0.236145461746613	0.103570926974768	0.26876365555924	0.00791283516727659	0.0490039294426116	small	0.708774557333335	0.153851588141027	-0.554922969192308	21.2731864241667	21.9819609815	21.4270380123077	16.20108892	20.628608705	21.51152128	21.93199969	23.0715246	21.02875319	21.47424324	21.897278875	22.40583498	23.87517653	19.80528007	20.66630604	21.74686655	22.03834519	22.57059238
O15160	0.806233836797591	0.908194832634247	0.407486562538875	0.273235264738302	0.34684524892826	-0.0191370375986356	small	0.101963359884614	0.135109392884615	0.0331460330000013	22.9935704571154	23.095533817	23.12867985	20.78041327	22.600182415	23.05620294	23.48874477	24.27999603	22.08373789	22.678909125	23.07846357	23.459102165	24.46257838	22.82051033	22.87907076	22.99946347	23.47263836	23.72111609
O15162	0.071089495942139	0.273302018594171	0.0341914021628377	0.396436685691273	0.0154565656115304	0.0400930655971834	small	-0.66462309923077	0.0239283880769214	0.688551487307691	23.4658951342308	22.801272035	23.4898235223077	19.83839746	22.70962505	23.463148495	24.41472724	26.97205715	21.35227491	21.89028109	23.09822928	23.473182205	23.96938703	20.68046349	22.96262881	23.67949555	23.95960554	25.18542273
O15164	0.928047609413804	0.967705095227175	0.457336927843619	0.365606212907422	0.398541208925843	-0.054431044455043	small	0.0219698088383815	-0.174741453939394	-0.196711262777775	16.3459581822727	16.3679279911111	16.1712167283333	13.84201342	15.38589421	16.43681692	17.30998761	18.99730702	14.64583381	15.73813667	15.77631165	16.82442895	18.93242131	15.5132113	15.80669799	16.334078175	16.43681692	16.60241781
O15173	0.364492688662516	0.631688501643335	0.12306569872434	0.413477595706568	0.0946352122387381	0.000225580153015856	small	-0.17443691619231	-0.0053716146153846	0.169065301576925	24.4918036976923	24.3173667815	24.4864320830769	23.45420265	24.17479817	24.476418785	24.759538945	25.58768005	23.69357993	24.090676715	24.32251258	24.576101035	24.96254088	24.02633474	24.24655034	24.52659311	24.68921152	25.00864942
O15194	0.694540707805539	0.852845746565833	0.197115659406941	0.301816222793092	0.298267183509029	-0.0211831832015103	small	0.13940607	-0.325558627727276	-0.464964697727275	18.639071645	18.778477715	18.3135130172727	16.32138841	17.86996705	18.219180125	19.37870847	21.93523672	16.97814236	18.00512734	18.737203545	19.5390465	21.07753199	16.58394419	17.714602025	18.24498413	18.81889242	20.27672872
O15211	0.622807870462682	0.813332039601386	0.30547781661862	0.404691164149176	0.165256689900199	-0.012841043856614	small	0.403052251923075	0.0651972136538461	-0.337855038269229	22.9175960255769	23.3206482775	22.9827932392308	18.10015504	22.248815535	23.147581485	23.7089079	25.54094557	21.77617292	22.76035451	23.21450554	23.897400525	25.53004757	21.41564684	22.84187728	23.33126524	23.49120206	23.9365538
O15212	0.0171432602561995	0.119030377021316	0.1100048260642	0.160162976827675	0.00231373965355568	0.0747841505021196	moderate	-0.456593914807691	-0.231493586538459	0.225100328269232	26.2002039773077	25.7436100625	25.9687103907692	24.94351469	25.76785339	26.065619765	26.479966485	29.15893541	24.90311152	25.47668804	25.73244695	25.985381865	26.44515792	25.05012072	25.64408134	25.9709715	26.17611531	27.21844945
O15213	0.478036674586502	0.718831885475399	0.138332224646126	0.125937097472465	0.45121293263296	-0.00638858964981621	small	0.0873878674615369	0.251303975384616	0.163916107923079	23.3918222315385	23.479210099	23.6431262069231	20.7537635	22.901203035	23.46470743	23.886444895	25.81051606	22.26935091	23.00106566	23.43717703	23.69330079	25.10132325	22.84449865	23.31796462	23.75157329	23.93613081	24.58460373
O15217	0.361662424083179	0.629363938630416	0.164945215213369	0.0769371458084447	0.358945990433985	0.000415708107075117	small	0.154135161346154	0.533817216153846	0.379682054807692	22.0625735561538	22.2167087175	22.5963907723077	19.86539329	21.637227035	22.17013065	22.46954084	23.74583662	19.94045248	21.71679352	22.212251545	22.573435395	24.10810776	20.8591161	22.03241713	22.33697836	23.01346101	24.32767764
O15218	NA	NA	NA	NA	NA	NA	NA	0.827125749890108	0.347732945428568	-0.47939280446154	16.5022586885714	17.3293844384615	16.849991634	14.23427042	15.91936098	16.31407609	16.9529029	20.00612635	14.54075845	16.8461282	17.70029752	18.34869565	19.15004751	14.48955625	16.91208364	17.19891179	17.80031004	17.84909645
O15226	0.451845105795224	0.700951044129182	0.108776012603209	0.251141698979746	0.189724695160201	-0.0050142477030726	small	-0.126500202423077	0.0402038628846135	0.166704065307691	22.6450613094231	22.518561107	22.6852651723077	21.39612386	22.25350643	22.620808585	22.993683275	25.94226984	21.71096618	22.287073615	22.46772014	22.76295326	23.23952896	21.76019468	22.52611065	22.7087928	22.99488226	23.17443257
O15228	0.00710646065939959	0.0729782543223051	0.0343908151356436	0.282929474910901	0.000842591789001031	0.0962622184551737	moderate	0.557926117230767	0.137287211153847	-0.42063890607692	22.9494198457692	23.507345963	23.0867070569231	19.19894995	22.79232506	23.10787051	23.44301202	25.30117212	20.60253669	23.32781926	23.53373464	23.833092975	25.37010289	21.78276596	23.03210301	23.30210165	23.42039958	24.13752126
O15229	0.192667330171714	0.464768090131168	0.206658084054785	0.309536496626209	0.0349561123119236	0.0177202809639994	small	0.378141911287791	0.312041188340423	-0.0661007229473682	19.3939690276596	19.7721109389474	19.706010216	17.3408277	18.885177555	19.5003631	20.07962969	21.41377197	15.97634094	19.36947685	20.03782541	20.54898946	21.10894313	18.23077815	19.31890903	19.685597085	19.81632452	21.50489337
O15230	0.587068759954529	0.789936434177033	0.169877090171449	0.350788445425744	0.200172080429763	-0.0113996749243455	small	0.0470394290769214	-0.0520940150000015	-0.0991334440769229	28.1730226619231	28.220062091	28.1209286469231	26.809701	27.90741033	28.0897674	28.421231045	29.73472207	27.6006464	28.139678065	28.265106895	28.38662777	28.63027802	27.70408606	27.90633762	28.18357128	28.31339923	28.62376766
O15231-3	0.00364621765910527	0.0502576121884171	0.00204194653708605	0.223596345152641	0.00138403520307901	0.112538168450083	moderate	-0.568478666884616	0.318880479038462	0.887359145923078	25.2276330478846	24.659154381	25.5465135269231	23.49404089	24.909259615	25.21046255	25.574350665	26.84963119	23.38994434	24.17979193	24.858688555	25.098877965	25.69989568	23.32245002	24.86717955	25.53847019	25.89286134	28.0827692
O15234	0.026152855680234	0.156098757588479	0.1774262980564	0.124450754197383	0.00413091129232209	0.0677896638615505	moderate	0.691699321357895	0.312416968199997	-0.379282353157897	20.9396534818	21.6313528031579	21.25207045	17.44205759	20.31850511	21.034662765	21.41044161	24.46715477	19.56839513	21.177395275	21.5447563	22.34729637	23.3344877	18.04784841	20.617281585	21.210861815	22.3311249	23.07294221
O15235	0.325648938014449	0.601301652212081	0.477588290819128	0.150276443417551	0.0974606637028363	0.00297403305172297	small	0.0689771981923073	0.0564498238461546	-0.0125273743461527	22.1214504323077	22.1904276305	22.1779002561538	20.85345304	21.52828058	22.040695255	22.436810305	27.19372613	20.99268536	21.77623512	22.235683345	22.67682179	23.46452551	21.05853835	21.98135176	22.1299529	22.47202904	22.86360643
O15239	0.283742423219558	0.560614748714716	0.203808217635135	0.0682192171968556	0.202148764993954	0.00692502434274578	small	-0.0628784644000007	-0.599393669399998	-0.536515204999997	20.2552424794	20.192364015	19.65584881	15.76539283	19.56921856	20.38000833	21.18313741	24.15320445	17.86815643	19.310554745	20.03199659	20.531963555	23.96372526	18.41877651	19.0162708	20.01195734	20.188556455	20.39444478
O15240	0.0580154381129449	0.244192545667853	0.199216447855531	0.014267484286565	0.0753006497166326	0.0450499055973832	small	0.455704460730772	0.497012123269233	0.0413076625384612	20.5336740782692	20.989378539	21.0306862015385	17.56569357	20.02145477	20.655682795	21.13198252	22.06731625	19.98380651	20.425612765	20.821488425	21.572884215	22.80250466	20.08382335	20.76503226	21.11154511	21.32632141	21.93817821
O15243	0.232906514572296	0.513186578025732	0.0439070605506498	0.0946280281612258	0.22072000887361	0.0163256475335833	small	-0.33018373236111	0.445283562460318	0.775467294821429	17.3349400761111	17.00475634375	17.7802236385714	14.82769862	16.89133907	17.32503922	17.73393818	19.81961689	14.64816572	16.39526949	17.31714309	17.558939975	18.00886124	16.96715513	17.09888046	17.89731395	18.415747135	18.5678412
O15247	0.00185610910522763	0.0325607482328242	0.00745368248827857	0.438099648058946	0.000250620289421689	0.129006655151261	moderate	0.539578787576922	0.0948237334615385	-0.444755054115383	23.7309019319231	24.2704807195	23.8257256653846	21.56663418	23.37926939	23.856894645	24.184588185	25.04427426	22.82799985	24.10678593	24.382100395	24.58394955	25.02485415	22.43631271	23.58931587	24.01154996	24.04511028	24.73044063
O15254	0.0809666554809102	0.294561816128776	0.468969993201246	0.0600768151530269	0.0263738540772384	0.0369199480437742	small	-0.467378109115387	-0.369691168461539	0.0976869406538476	23.6481571846154	23.1807790755	23.2784660161538	19.95997557	23.05802451	23.80612	24.239109235	26.7824117	21.4853836	22.512235535	23.241731385	23.93277484	24.62305196	22.1116249	22.71232129	23.5214877	23.85250766	24.22282405
O15258	0.0050275556377213	0.0602689339760514	0.00885451639414534	0.478958570662874	0.000819046726281436	0.104702960236614	moderate	0.463978592615383	0.0447101267307701	-0.419268465884613	22.2163889678846	22.6803675605	22.2610990946154	20.40988888	22.050254595	22.33054658	22.51619796	23.60216623	22.16285705	22.38356231	22.536030585	22.975577775	23.46916366	21.54056927	22.11903796	22.35339351	22.41930533	23.06180244
O15260	0.992607102070323	0.996216909894411	0.498167735148763	0.466457948957471	0.458020491385777	-0.0242092594917819	small	-0.0955347592692277	-0.0264116021153846	0.0691231571538431	24.3965138482692	24.300979089	24.3701022461538	23.21955515	23.97048588	24.323420445	24.664308885	27.40245487	23.37316483	24.16364971	24.34288445	24.594262495	24.71948096	23.47600686	24.15679482	24.29174457	24.76024258	25.57490232
O15263	0.244905726850063	0.525173653875425	0.0593900404588836	0.269216476758231	0.0887016867935346	0.011793679155204	small	-0.552671231984124	0.533966761904761	1.08663799388889	20.2027593347619	19.6500881027778	20.7367260966667	15.14109134	19.75908271	20.64006827	21.19199751	22.78409115	15.73238794	19.44977207	20.1334059	20.82688461	21.35002147	18.94095732	19.680195065	20.687607065	21.97435253	22.33025166
O15264	0.0992254095692258	0.3262658722794	0.393793392910335	0.0896264348330693	0.0257289489724364	0.0319600281131643	small	0.307713494923078	0.223836272692306	-0.0838772222307718	23.3634640280769	23.671177523	23.5873003007692	21.58165856	23.01483744	23.44691765	23.788019835	24.65273868	22.64025023	23.449056555	23.641587065	23.87857171	24.45716752	23.17666361	23.33811048	23.68354328	23.74586002	23.87559369
O15269	0.416820074172278	0.674233205432282	0.281840220265811	0.325528951120394	0.0942863202113801	-0.00304632616826036	small	0.118746259538462	0.0159307590384614	-0.1028155005	24.6551926209615	24.7739388805	24.67112338	23.44200385	24.395549915	24.711456045	24.90087844	26.3711002	23.95524362	24.46645125	24.8020823	25.1278672	25.55523578	23.63443275	24.59662691	24.74895508	24.8861448	25.12460711
O15270	0.1976155678214	0.470569358078634	0.46783928948403	0.108413163464146	0.0588211996351951	0.0151568710304988	small	0.235647019115387	0.301509465576924	0.0658624464615372	22.5999872328846	22.835634252	22.9014966984615	19.44149832	22.21033778	22.72072109	22.94707802	24.99719232	21.57044591	22.477949005	22.91223148	23.20233115	23.89358049	21.77611759	22.63502712	22.80545085	23.03940968	24.62215665
O15294	0.585826951275569	0.78908427838818	0.17026460358024	0.353586890677509	0.198269750399029	-0.0113480283412994	small	0.158446193730772	-0.0372590336538465	-0.195705227384618	24.4661650582692	24.624611252	24.4289060246154	22.89056907	23.903854545	24.49045201	24.93788884	26.20788544	23.67837422	24.27919179	24.657240335	24.94683945	25.42187529	23.59095119	24.30552245	24.50502129	24.55758728	25.0165558
O15296	0.3910075410333	0.654052827774906	0.364016857374576	0.116326819622673	0.174696310347755	-0.0014871113987177	small	-0.155917651115384	-0.221043358461539	-0.0651257073461551	24.4092926046154	24.2533749535	24.1882492461538	21.92078623	23.860646145	24.3788311	24.85135642	27.29972394	23.03560355	23.982846895	24.308079315	24.51242835	25.74049359	23.67591962	23.86532036	24.11559452	24.45995627	24.81990408
O15305	0.137819977222668	0.390653976552223	0.0385289338462543	0.282929474910901	0.0429664924965849	0.0239465111785802	small	0.241753638500001	-0.157237226923076	-0.398990865423077	24.80467994	25.0464335785	24.6474427130769	21.6969632	24.639158205	24.85625919	25.2395964	26.6345843	23.84471679	24.89304351	25.07047963	25.25498869	25.87735666	22.64821466	24.57601118	24.84813673	25.05603636	25.66797367
O15321	0.00152449868228041	0.0292896721514583	0.0293758509222495	0.18821862817465	0.000158190221986853	0.133807064778004	moderate	0.689344612884618	0.282873827500001	-0.406470785384617	21.9102445971154	22.59958921	22.1931184246154	17.2903276	21.51619804	21.96996365	22.50222458	23.65622933	21.59763579	22.30690379	22.64460697	22.907055285	23.55730911	21.63211817	21.82925163	22.01919308	22.51128304	23.02372915
O15327	0.642451928933678	0.825308998241788	0.179161676046091	0.216159088738673	0.37511397132498	-0.0135984564928757	small	0.100911059038463	-0.106329441730768	-0.207240500769231	21.8249564609615	21.92586752	21.7186270192308	17.40930883	21.318269885	21.86103221	22.40133476	24.20436313	21.16485547	21.64565603	21.993656725	22.225214645	22.65259675	20.65940591	21.24897102	21.84813709	22.05604945	22.76188091
O15335	0.975639693948712	0.989155461284623	0.432960884323714	0.412499096811143	0.487243224150934	-0.0237887334935669	small	0.0510174638461542	-0.0203576709615376	-0.0713751348076919	23.9170257986538	23.9680432625	23.8966681276923	18.15660229	23.469464655	23.938294695	24.7271169	26.93146761	21.41370536	23.508057785	23.870977075	24.765373595	26.01207616	22.19425874	23.54867056	23.99296471	24.40825476	25.54052919
O15344	0.577157507810827	0.785095595407128	0.16145735817979	0.326427314740665	0.209819332999062	-0.011851577037271	small	0.19220161432979	-0.220123969503543	-0.412325583833333	19.7805663461702	19.9727679605	19.5604423766667	16.98267622	19.06656139	19.86073182	20.330115255	24.89115776	18.65586603	19.104383325	19.966928065	20.75104134	21.87366195	17.86512786	19.114075875	19.78022322	20.14392952	20.38453193
O15347	0.220280424815111	0.501713128427935	0.0412742170222154	0.0991304077842338	0.202001926361968	0.0125086313674737	small	0.163339561346152	-0.20330346903846	-0.366643030384612	22.6935275336538	22.856867095	22.4902240646154	21.3169247	22.44911716	22.75113344	23.10549354	23.77089006	21.71197728	22.329374395	22.926120605	23.165397575	24.86674644	21.81366393	22.02366005	22.5839466	22.87283883	23.09054537
O15355	0.0137994591720131	0.106982500685635	0.10064263823355	0.158638285976923	0.00181365078872938	0.0800762409273361	moderate	0.320729998961539	0.13339377096154	-0.187336227999999	23.9199091090385	24.240639108	24.05330288	22.17545862	23.66197204	23.90721287	24.223816685	24.93431217	23.67914356	23.940950745	24.15978126	24.54186684	24.90772784	23.54665494	23.8626576	23.97791074	24.23493249	24.59593835
O15357	0.719308483380575	0.864117747866142	0.372674472410799	0.223596345152641	0.324181015801926	-0.0163545129697799	small	0.121347605269229	0.261682798461539	0.14033519319231	23.8703794692308	23.9917270745	24.1320622676923	20.12292851	23.540934605	23.81301279	24.36620523	26.62538193	23.04346736	23.584072795	23.877654515	24.307689885	25.6464056	22.72765544	23.59612938	24.04087373	24.29834415	26.12069499
O15371	0.803631102650906	0.90741800892988	0.390263908727859	0.266177326798276	0.359942542329846	-0.0190581721306009	small	-0.0312580651538461	-0.0653461619230775	-0.0340880967692314	25.9781628811538	25.946904816	25.9128167192308	25.17027845	25.75879029	25.9483795	26.117705925	27.06535483	25.50012413	25.72777954	25.930790815	26.05580669	26.62288713	25.61120125	25.70078147	25.8990561	26.00955501	26.58059394
O15372	0.271216592718877	0.549309506843757	0.401554821539035	0.0935531377234018	0.111784847889981	0.00743506200477428	small	-0.0885215289230743	-0.224036217307692	-0.135514688384617	25.0236159419231	24.935094413	24.7995797246154	24.26829746	24.780542515	24.951838075	25.220784355	26.38863201	24.1008024	24.445823025	24.84858168	25.094885005	27.7123212	24.1973759	24.61957671	24.86795012	25.06831497	25.47378416
O15379	0.307533084377959	0.582390605505045	0.0668992540685263	0.197186424293025	0.15057565334424	0.0048425028662182	small	0.0244401443478282	-0.343987701561264	-0.368427845909093	21.4290683906522	21.453508535	21.0850806890909	15.99414734	20.89743977	21.63399141	22.14781474	23.81690693	16.00462824	20.638554485	22.026784845	22.77365352	24.10370075	17.99083973	20.586392855	21.48586487	21.762452785	22.65459576
O15381	0.422572161672528	0.679284078570815	0.118912545778413	0.329008319345294	0.136722082475302	-0.00379739589284996	small	0.267164659462246	-0.00184621005928776	-0.269010869521534	18.9421053336957	19.2092699931579	18.9402591236364	16.65525812	18.28956714	19.12016984	19.69463201	21.33825575	16.62382011	18.811824105	19.63797798	19.80088484	20.97180841	17.47968522	18.737748575	18.98747493	19.382419945	19.75777144
O15382	0.710857195228909	0.860397967239583	0.212990059162468	0.346142374099644	0.270432105864028	-0.0160662507330651	small	-0.153605248076921	0.122030618076924	0.275635866153845	24.8762610880769	24.72265584	24.9982917061538	22.90187421	24.30016948	24.83750415	25.53260827	29.19534234	23.76147301	24.242032375	24.83570549	24.97769092	26.25575258	23.8632459	24.68662258	24.84826663	25.1629129	26.84705841
O15389	0.466873050172653	0.712872541946091	0.157228705475035	0.361848565144715	0.140870332132082	-0.00756514604949848	small	-0.442034297263159	0.108103952285713	0.550138249548873	17.163704792	16.7216704947368	17.2718087442857	14.02433668	16.193916655	17.04169424	18.36952605	19.59543931	13.02735336	16.153605865	16.90661059	17.476686535	19.02369927	16.34690509	16.84288256	17.34015092	17.754537495	18.02076509
O15397	0.272256308791777	0.550680471060981	0.0715349129017765	0.0661452429165239	0.417197902449738	0.00734174011338181	small	-0.0299540851923084	0.688399449999999	0.718353535192307	24.1264539976923	24.0964999125	24.8148534476923	20.40096951	23.323229935	24.3330853	25.3605255	26.87601812	21.0494296	22.9737249	24.45787751	25.24173427	27.10190409	21.45316913	24.44654974	24.7720985	25.54665774	26.61732675
O15400	0.440578546157127	0.692963852183718	0.106709738572415	0.257993719981529	0.17899945305612	-0.0043983771186691	small	0.126364312499998	-0.0450355507692315	-0.17139986326923	26.05747862	26.1838429325	26.0124430692308	25.10259638	25.85435187	26.110945935	26.323145755	26.98106838	25.61066508	25.916601965	26.15739551	26.41665757	27.04426603	25.3165357	25.69288448	25.8560102	26.33279989	26.78764088
O15403	0.205016356392295	0.481002106725971	0.283160881534566	0.054805489111829	0.126469859265721	0.0167047290213451	small	-0.566413456439392	-0.899305858863634	-0.332892402424243	20.5561953697727	19.9897819133333	19.6568895109091	16.06231243	19.143186105	20.799952025	21.90648797	24.9286522	17.0817087	18.84892954	20.37852119	20.86076741	21.99205371	17.04697397	19.01247474	19.53040259	20.462392025	22.86783902
O15427	0.555047440486175	0.77087225890035	0.211151613609576	0.139406316819232	0.424725571977431	-0.0100316660845049	small	-0.0154087949230757	0.268217182307691	0.283625977230766	23.5296159069231	23.514207112	23.7978330892308	21.56430497	22.90265439	23.518708905	24.0644078	26.47529232	21.31516691	23.09386716	23.628702655	24.01043965	24.80529541	22.5573377	23.2245497	23.93684622	24.17215466	25.19620221
O15431	NA	NA	NA	NA	NA	NA	NA	-0.638942448123125	-0.00859297756757016	0.630349470555554	18.2756914175676	17.6367489694444	18.26709844	16.52139792	17.83206664	18.16072254	18.66206395	20.38458025	14.97344124	16.9462864	17.225005815	18.23809452	21.52705401	17.69825088	18.28914308	18.37182348	18.47753218	18.49874258
O15438	0.766459772604061	0.889670115370483	0.293195343356898	0.483315677496816	0.238364283180113	-0.0358061920013146	small	-0.327637658000002	0.0345621893333323	0.362199847333335	16.157599864	15.829962206	16.1921620533333	13.71930846	15.85662107	16.23453903	16.50428874	17.62035995	13.91812408	15.04558204	15.740151945	16.70173987	17.63541755	14.83323996	15.6791167	16.11386877	16.5186377	17.7893105
O15439	0.310716335930636	0.586205876603524	0.0784248789029768	0.291529987118497	0.107292632063643	0.00482499674682813	small	0.179997186666668	-0.357131996666666	-0.537129183333334	18.25483644	18.4348336266667	17.8977044433333	14.94322461	17.25907024	17.81429081	18.842598515	25.13232977	16.37837734	17.96645572	18.70518242	19.04528943	20.78768598	16.23175327	17.3094142	17.76976262	18.40123435	20.21512596
O15446	0.436876840164991	0.690473630865353	0.189952049791599	0.471533320430017	0.103312356130344	-0.00435179863558916	small	-0.297133225561222	-0.0491065215227628	0.248026704038459	19.8859514030612	19.5888181775	19.8368448815385	16.82594105	18.98223653	19.9909912	20.81653374	22.81895579	17.43560811	19.151392285	19.781008935	20.029875965	22.29981045	17.93077569	18.76062978	20.0189849	20.67833155	21.57422572
O15455	0.85462196489078	0.931341837790767	0.411418949502942	0.293248025309181	0.381468858944317	-0.0602074247037529	moderate	0.125485447499997	0.0950000744642843	-0.0304853730357131	18.06071833125	18.18620377875	18.1557184057143	16.52519805	17.789442365	18.00689201	18.451155855	19.5868081	16.8074996	17.792209725	18.141515955	18.362590015	20.08949924	16.94090373	17.62865733	18.18355776	18.613824735	19.48060322
O15460	0.554509893402089	0.770869313249397	0.248613391336805	0.44603426626091	0.140273963426834	-0.0100080334066518	small	-0.170913666115386	-0.0172305723076924	0.153683093807693	23.8531594846154	23.6822458185	23.8359289123077	21.80961479	23.410233905	23.83816299	24.3166822	25.08276108	22.09620303	23.24360108	23.641353445	24.14169171	24.98941472	23.2645826	23.660806	23.82514267	24.14710778	24.4719767
O15479	0.343868468828145	0.61693092433494	0.19480593119092	0.389548716285429	0.0721390101325693	0.00170876082997308	small	0.502469739150328	-0.0144018465761668	-0.516871585726495	20.1744004319608	20.6768701711111	20.1599985853846	16.66057595	19.38035994	20.2544165	20.949246475	24.2929841	17.75249524	20.1441272	20.688184065	21.06569818	22.55723502	17.69615268	19.23877643	20.48211382	20.85238934	21.61331388
O15484	0.750409014344957	0.880874556823492	0.227699897252944	0.335086982692272	0.305463788019281	-0.0173869056428671	small	0.144869378999999	-0.0973197115384608	-0.24218909053846	22.79846761	22.943336989	22.7011478984615	21.33700758	22.284246995	22.720828415	23.199446135	24.55510804	21.46153269	22.5291341	22.772599825	23.13931315	24.74979683	21.65123131	22.0753848	22.63040786	23.1448281	23.88353395
O15488	0.902400839381336	0.954746079744891	0.327030300965187	0.359207450963826	0.427860704269454	-0.0218854519982125	small	-0.00481184284615566	0.0155512671153843	0.02036310996154	21.9683935213462	21.9635816785	21.9839447884615	20.24947754	21.33872642	21.919248925	22.434652325	24.18567698	20.11315296	21.435203255	21.92588107	22.64396921	23.55776669	20.53304488	21.30112821	21.88930744	22.1027984	24.76438786
O15488-2	NA	NA	NA	NA	NA	NA	NA	-0.31657371	-0.87631028	-0.55973657	16.54620697	16.22963326	15.66989669	15.40164556	16.02444297	16.46282771	17.02196114	17.64960505	14.30804816	15.820619825	16.36798841	16.865742925	17.55867075	14.2077721	15.14907811	16.09038412	16.400958985	16.71153385
O15498	0.452815414004466	0.701739060012231	0.257636245991085	0.374342331480372	0.104096672852621	-0.00506656802089596	small	-0.242027419500001	-0.163747075192308	0.0782803443076929	25.8594907175	25.617463298	25.6957436423077	25.01380926	25.370971115	25.666697825	26.11095829	28.39546278	24.57472061	25.26408523	25.61835773	25.729538515	27.38062137	24.99184461	25.38640652	25.6490063	25.97183482	26.27852855
O15504	0.812072620464114	0.911314256770059	0.260539518267576	0.345215905313979	0.344770441959341	-0.0193130363719429	small	0.00367949096153808	0.0661953284615358	0.0625158374999977	21.6197696215385	21.6234491125	21.68596495	16.32906824	21.24687048	21.61979482	22.006775455	23.85288333	19.70286388	21.210511735	21.556270595	22.005004375	24.01955056	19.93623398	21.32111748	21.74062579	22.11423434	22.95282833
O15511	6.71235883543555e-05	0.00369131095667539	0.000633642673654645	0.455484299199402	1.15516089988434e-05	0.209975000864856	large	-1.39655145880769	0.00696292192307624	1.40351438073077	28.5309601573077	27.1344086985	28.5379230792308	26.07429913	27.650017705	28.23796994	29.38408144	31.12300119	25.87535226	26.4768191	27.3497567	27.73653477	28.46191712	25.81979177	27.8706678	28.41660771	29.87839369	30.96830491
O15523	0.072557025427647	0.276087826713022	0.262104287098556	0.128028922668944	0.0138739698593928	0.0395946943578811	small	-0.438931557461537	-0.258351764038458	0.180579793423078	23.9439192309615	23.5049876735	23.6855674669231	21.85552849	23.407314905	23.98885748	24.32060891	25.62363767	21.27617434	23.32450502	23.57615681	23.87137401	24.5428888	21.8172421	23.3698447	23.78136232	24.07131468	25.40257076
O15525	0.467138641599408	0.712872541946091	0.197206795505346	0.480960914121496	0.113256260030691	-0.00582611735887817	small	0.307936702307693	0.126695817307692	-0.181240885000001	23.8918077026923	24.199744405	24.01850352	19.85292066	23.562124495	23.96951096	24.443656485	25.11240566	23.13375347	24.032295875	24.16826495	24.34630406	25.22953719	23.06853417	23.57653153	24.05090269	24.40751716	25.42243101
O15530	0.083407924157693	0.297986624048209	0.0226053107480629	0.244387158847275	0.0289920107741215	0.0361954136646282	small	0.476886098884616	-0.0474719388461544	-0.524358037730771	23.7499962496154	24.2268823485	23.7025243107692	19.72844997	23.380816705	23.824636	24.28185077	26.1222694	23.26238864	23.652166205	23.99927076	24.879114005	25.1603077	22.47325602	23.18590133	23.39787312	24.34335308	25.27718781
O15533	0.743846172689154	0.877451178304464	0.394635045786826	0.370064867060539	0.225796997283989	-0.0171726579837931	small	0.121665881038464	0.0939672301923089	-0.0276986508461547	25.3517088659615	25.473374747	25.4456760961538	24.15372224	25.12460723	25.364241485	25.67218172	26.51511504	24.06614694	25.14802575	25.42648261	25.682838855	26.96230966	24.60940825	24.87138624	25.33799774	25.88070155	26.71754193
O15534	0.709055930098577	0.859407366889506	0.203759220520718	0.290711794476833	0.319063122652361	-0.0172678718508495	small	0.149851090372806	-0.48946871375	-0.639319804122806	19.5679121054167	19.7177631957895	19.0784433916667	16.63769469	18.58095696	19.56516087	20.57061069	23.17466376	17.15999713	18.97190042	20.14328713	20.60782325	21.99817442	15.55717891	18.548010395	18.906025615	20.651562345	21.03887753
O15540	0.00907561654899968	0.0841093570185433	0.0137734202144131	0.498496346813424	0.00144427858704476	0.0902966819964702	moderate	1.05813823696154	-0.179027726730769	-1.23716596369231	25.4027031990385	26.460841436	25.2236754723077	23.45359529	24.77048008	25.245715785	25.894121385	28.90759562	24.47195833	25.346791915	26.28405251	27.444420185	29.02952814	22.04593674	24.76664552	25.32897312	26.08333746	27.07431109
O15541	0.529132728289717	0.756658804407512	0.245598275942335	0.455010337412921	0.131577954431653	-0.00932010321908552	small	0.361570930900001	0.0688719230363652	-0.292699007863636	18.8906681006	19.2522390315	18.9595400236364	15.42609189	17.86716606	19.033028135	19.84182935	22.10701464	16.29140588	18.619869995	19.160593625	19.98518938	21.31516722	16.38198054	18.28797102	19.1188266	19.33985408	21.51123609
O15553	NA	NA	NA	NA	NA	NA	NA	0.0974819633333333	0.595413015000002	0.497931051666669	17.658723085	17.7562050483333	18.2541361	16.36233398	16.55576694	17.68841408	18.538820375	19.34144791	17.43928345	17.45432545	17.75104492	18.04776438	18.09376717	17.5138636	17.5138636	18.2541361	18.9944086	18.9944086
O43143	0.0463173923467642	0.219004791600993	0.0316066978726362	0.453990331629519	0.00867744944800649	0.050542383994834	small	0.104503964153846	0.0226824844230791	-0.0818214797307668	26.8631751163462	26.9676790805	26.8858576007692	26.03591799	26.56523826	26.79334578	26.991657315	29.66310638	26.43786008	26.825915485	26.949720415	27.142617745	27.57998147	26.19982222	26.65219602	26.70008316	26.91833801	28.37767823
O43148	0.0845885084323037	0.299375665613313	0.176883240563227	0.210677536831094	0.0137906806008958	0.0358526062373116	small	0.417183806730769	0.217111875961539	-0.20007193076923	24.7734827132692	25.19066652	24.9905945892308	21.34642894	24.419397365	24.866232575	25.299689505	27.25958537	24.1904901	24.812411155	25.061555935	25.502834965	26.50354919	23.62257418	24.58242328	24.9227776	25.52174	26.03200553
O43149	0.102987620401246	0.333989439363531	0.048901085745754	0.425259827211949	0.0217124121449989	0.0310523533720756	small	0.305451586038462	-0.0289233784615384	-0.3343749645	23.7056930584615	24.0111446445	23.67676968	22.57407751	23.33897328	23.663791225	24.214455235	24.71661216	23.34747564	23.624585125	24.03503502	24.30903094	24.98301325	22.96604524	23.41373051	23.70874948	23.95542622	24.76240142
O43150	0.118257273575628	0.360134209135409	0.019637084594796	0.0914709010874484	0.110942201695919	0.0276803108133772	small	-0.197789912153844	0.683540756346154	0.881330668499999	24.9989030636538	24.8011131515	25.68244382	19.8302906	24.33186506	25.18746496	25.615576465	30.64624118	21.255643	24.403153815	24.700024925	25.23101625	28.76662415	24.47513017	24.94908103	25.19790285	26.31532175	28.90824688
O43156	0.0138151074808173	0.106982500685635	0.0299056123888125	0.382943335942661	0.00186938593135932	0.0800485985519154	moderate	0.510299188000001	0.178526220961537	-0.331772967038464	23.5316999275	24.0419991155	23.7102261484615	19.7372041	23.255716995	23.669284505	24.02741825	25.0054073	21.43101766	23.852199055	24.17913945	24.47329583	25.08315219	22.41270732	23.47837131	23.71716344	23.85662902	24.75835744
O43157	0.728553984738297	0.870296897556893	0.341157382748717	0.218689891143591	0.356166848748186	-0.0262810172258568	small	0.245282119464285	0.046491466527776	-0.198790652936509	18.26379588125	18.5090780007143	18.3102873477778	15.53624673	17.326669155	18.33238924	19.15688171	21.0034973	16.27364985	17.92461705	18.677760825	18.93473819	21.6243939	14.52838193	18.00282884	19.19004024	19.52502641	20.27431546
O43159	0.0202844506769633	0.133511445088877	0.128630054389015	0.148524728713357	0.00286476761346607	0.0706805039743551	moderate	0.524706971923077	0.362773482115387	-0.161933489807691	21.5947182955769	22.1194252675	21.9574917776923	19.56164792	21.138137435	21.61086341	22.079172085	25.01595004	20.86751913	21.922114975	22.190932045	22.549103305	23.06518938	20.26478763	21.08859348	22.054599	22.29029449	24.42756938
O43164	0.644389899387696	0.826542404471356	0.459346009082776	0.229227010846854	0.233175601990676	-0.017795196754061	small	-0.472188435804878	-0.540275868804876	-0.0680874329999988	18.9464191078049	18.474230672	18.406143239	15.58405155	18.04451852	18.54146215	19.68113992	23.76467617	16.27461255	17.665956755	18.47673768	19.37916137	20.35986252	16.81264818	17.35696914	18.29279336	19.38937419	19.9074583
O43169	0.599973385714232	0.799507993711204	0.156671067652018	0.225478145000673	0.316763701929489	-0.0119300004416404	small	0.207012248692308	-0.190889532499998	-0.397901781192306	22.7686791448077	22.9756913935	22.5777896123077	20.41389188	22.35053532	22.857458375	23.093636305	24.05241165	22.13991097	22.598307865	22.806340275	23.33078522	24.28236235	20.33363952	22.35216122	22.78547778	23.05517427	23.54697202
O43172	0.669637783122832	0.839534498887699	0.28213571474299	0.463961393971368	0.187484840930974	-0.0146093089026651	small	0.135333571499999	0.00359004192307566	-0.131743529576923	23.963985385	24.0993189565	23.9675754269231	21.08951356	23.69830984	24.003586905	24.178252465	26.30430347	22.98417977	23.55391655	24.14428675	24.427567215	25.33957026	22.91861897	23.70333382	23.92930842	24.29741493	24.93719774
O43175	0.00847326142693161	0.0808850075081559	0.00234777155709169	0.141086139301171	0.0052241491888427	0.0919717021493901	moderate	-0.521836840999999	0.35561463673077	0.877451477730769	27.7167857225	27.1949488815	28.0724003592308	26.26091349	27.181610715	27.562794205	28.092125985	30.13132818	26.02570997	26.9744149	27.05484399	27.42818074	28.5124315	26.73084858	27.45392376	27.83741417	28.41472657	30.20083284
O43181	0.470277025208114	0.714924904736779	0.182499774019238	0.110058580990633	0.413502912633408	-0.0059894306688143	small	-0.200114999730769	-0.34588376730769	-0.145768767576921	23.6751373242308	23.4750223245	23.3292535569231	22.44398466	23.106685215	23.48994337	23.97410267	27.2341789	22.44917231	23.424688235	23.486853225	23.626297245	24.00151829	22.28433796	22.93699234	23.17607529	23.78621169	24.77114771
O43189-2	0.211434442945093	0.489551878816569	0.0939848152173868	0.469955322426645	0.0451460742421707	0.0135082997799668	small	0.261434431346153	0.0269950728846133	-0.23443935846154	23.2115795386538	23.47301397	23.2385746115385	21.61917999	22.81442399	23.23619522	23.42377991	26.94846119	22.0790967	23.052653	23.467265205	23.933371435	24.7935693	22.26856809	22.74551725	23.03646569	23.57708044	24.87364095
O43236	0.169935008750494	0.435593555455381	0.336874336116197	0.152931536849492	0.0378026503010503	0.0188375418657414	small	0.229622274615384	0.162259818076922	-0.0673624565384614	23.8209763503846	24.050598625	23.9832361684615	22.00175498	23.48597816	23.906353085	24.07808858	25.79521581	23.63703149	23.867723985	23.96211524	24.25013464	24.8595591	23.52907652	23.79376155	23.99967529	24.08426999	24.66212939
O43237	0.988736958983575	0.99450295317778	0.447453510252806	0.483965392719618	0.447697529607428	-0.024113976844283	small	-0.0408181183076941	-0.0302616815384624	0.0105564367692317	24.2346045923077	24.193786474	24.2043429107692	23.33367993	23.913661835	24.189918275	24.52683457	25.7801689	23.527589	23.83775936	24.19689913	24.499748445	24.73161698	23.95463253	24.06105345	24.20838351	24.25515676	24.82784879
O43240	0.773479889355421	0.891546002478477	0.347315958961024	0.437604223393846	0.236800442633291	-0.0181254729549387	small	0.678179523038462	0.3611789425	-0.317000580538462	23.1882243259615	23.866403849	23.5494032684615	13.15305665	22.975102395	23.670996045	24.227521575	26.29778463	22.72879421	23.341930695	23.685617165	24.16955265	27.04591853	21.71912425	23.00259058	23.80764528	23.96911469	24.62030242
O43242	0.225454648814798	0.504732403842518	0.0822833081571833	0.0443420146738263	0.450509485977516	0.0119423476626549	small	-0.0380970139230783	-0.165681509615386	-0.127584495692307	26.7922375119231	26.754140498	26.6265560023077	26.05646119	26.595278725	26.72006432	26.98819436	27.90628908	26.29398008	26.673792385	26.720531115	26.85230407	27.335161	26.38175264	26.44646622	26.63412727	26.74411866	27.01930056
O43251	0.656222200529166	0.83296336223885	0.310831926393944	0.415448286344282	0.179345165009892	-0.0142899795784698	small	0.162957936254902	0.0405224149472119	-0.12243552130769	20.7269453827451	20.889903319	20.7674677976923	19.17495554	20.310649295	20.73497026	21.116154295	22.31150372	19.60234643	20.58584008	20.772248885	21.265452265	22.41227272	19.94785426	20.47026766	20.73497026	21.13607454	21.83093316
O43252	0.362059968798082	0.629478374160057	0.214454755169468	0.381984725637361	0.0770824473679017	0.00038891271251711	small	-0.204919506346155	-0.0737300388461541	0.1311894675	24.7560323088462	24.5511128025	24.68230227	23.22292741	24.42065373	24.71285386	25.04363439	26.39363445	23.58882932	24.30892703	24.59174378	24.803902485	25.43135374	24.15685386	24.50594074	24.62539024	24.84968219	25.3056634
O43264	0.041701760372677	0.206186545257156	0.344492926366794	0.0658229085138014	0.0102058955507499	0.0531027301438123	small	0.591898025346154	0.481304304999998	-0.110593720346156	23.3310923711538	23.9229903965	23.8123966761538	20.72313203	22.78128687	23.26197828	23.9178851	26.22596551	23.02773152	23.234988355	23.79905973	24.216054995	25.77998533	22.77362429	23.40523493	23.50070799	24.33036958	25.40895302
O43278	0.159773110049663	0.424685148339904	0.0844792702985974	0.0277994909559051	0.345797369332685	0.0205926057367813	small	-0.0753114399509798	-0.509361949758674	-0.434050509807694	19.730312747451	19.6550013075	19.2209507976923	16.14829142	19.124651395	19.74726993	20.303447705	22.8871071	17.36589603	19.11259308	19.506252745	20.328640025	22.01382085	17.63229365	18.88371766	19.18570815	19.67479331	21.52568458
O43281	0.275707005438364	0.553435986416612	0.14411824285608	0.0549446599613535	0.29918877629351	0.0106820945049248	small	0.263889097372548	0.944991358455884	0.681102261083335	17.8108211452941	18.0747102426667	18.75581250375	14.31881264	16.73247841	17.926213285	18.922483	21.18422136	15.75472313	17.373795175	18.11312379	19.07004951	20.1209486	16.54904408	17.671532615	19.01141276	19.760023855	20.61151749
O43283	0.0831723810099638	0.29745296865439	0.0392665656817563	0.404691620836463	0.0179627991212831	0.0362643889092786	small	1.02342940473077	-0.171312730961539	-1.19474213569231	23.1284582232692	24.151887628	22.9571454923077	16.4897474	22.384814615	23.390959575	24.476831905	27.2119647	17.24862286	23.25492951	24.405162525	25.46637506	27.6421212	18.83494104	22.41892285	23.12079061	24.26751557	26.68417849
O43290	0.0103262579718499	0.0903875106670925	0.00157479585371641	0.056279576436321	0.0166692073659808	0.0871479343924223	moderate	-0.565789149269232	0.536631582115383	1.10242073138462	25.0831491732692	24.517360024	25.6197807553846	23.1447972	24.405607715	24.822794695	25.71444964	28.1054495	23.64594136	24.18727024	24.586062565	24.739359165	25.25830589	24.3690814	24.74065284	25.58120486	26.05058459	27.75939036
O43292	0.0832985085671123	0.297763721863314	0.220437737893619	0.167300690160536	0.0146033884054009	0.0362274301055127	small	0.536414863384618	0.23597126423077	-0.300443599153848	23.4026161496154	23.939031013	23.6385874138462	19.93913615	22.985778325	23.40439481	23.80160704	25.80041473	22.2642637	23.365355725	23.849389245	24.29756635	25.67411473	22.67011445	23.36964865	23.46389124	24.01246359	24.75076458
O43293	0.0774769009478571	0.286348348874593	0.122045584224485	0.280809010549392	0.0118724779917758	0.0379945229106088	small	0.791560370038461	0.284278693461538	-0.507281676576923	20.3903609634615	21.1819213335	20.6746396569231	15.18471574	19.85883909	20.525719325	21.25457322	23.40234549	19.96331887	20.64460992	20.9388594	21.41420389	25.09878341	19.22588581	20.55749826	20.67501479	21.09641021	21.62981712
O43294	0.442889614097042	0.694259070232809	0.318475085087085	0.119053616936423	0.226242199219956	-0.00452598248542588	small	0.109583723884615	0.171645223653844	0.0620614997692286	22.3540806071154	22.463664331	22.5257258307692	20.6037384	21.91857917	22.373634945	22.75435815	24.02498553	20.71498255	22.09945114	22.41196729	22.90969154	23.75238546	21.37000721	22.39459671	22.51738132	22.71455631	23.8236405
O43299	0.423140269663692	0.679477678052847	0.109676172796661	0.299735131814511	0.148207692439887	-0.00341337687474938	small	0.266052311884614	-0.0573098090384612	-0.323362120923075	20.3813944221154	20.647446734	20.3240846130769	16.88882343	19.944586805	20.52273715	20.87427507	23.1044653	19.61349724	20.29740663	20.57115209	20.952058045	22.92674849	18.66953172	19.86640995	20.2877576	20.8745359	22.71972402
O43301	0.080087387492172	0.292931702372644	0.0715349129017765	0.419359673091097	0.0131164908052534	0.0371862657763249	small	0.28311552446154	0.0875772069230756	-0.195538317538464	24.3712228815385	24.654338406	24.4588000884615	22.36192821	24.119488265	24.484674995	24.718871945	25.42538067	24.00694191	24.507545135	24.66265358	24.85222327	25.37754179	23.85258836	24.25489798	24.47724118	24.68563273	24.88719114
O43312	0.104506821426058	0.336773786752592	0.222602163377062	0.180208854576887	0.0187815377068825	0.0314625733225832	small	0.659841911506707	0.30044012098039	-0.359401790526316	19.6874717190196	20.3473136305263	19.98791184	15.45182646	18.827495455	19.92293122	20.65798995	21.80108003	17.61367064	19.891231535	20.45174918	20.902033405	21.79506197	16.37572183	19.93040722	20.24206079	20.61272196	21.42423142
O43314	0.0907541377114005	0.311926245965497	0.295282859053696	0.125158841717069	0.0186133806078231	0.0341366149331853	small	-0.694737339	-0.431503207884617	0.263234131115382	24.9490485325	24.2543111935	24.5175453246154	21.44591299	23.915106305	25.05095559	25.77710719	27.69433733	21.81894979	23.728405435	24.4882339	24.93851758	25.92422179	22.19488453	24.01490783	24.59960567	24.97220544	26.85559901
O43318	0.163658470347086	0.429627754216204	0.030902781197215	0.15059400996585	0.0970827922587048	0.0202493380113861	small	0.3411978705	-0.0745252626923083	-0.415723133192309	20.058961525	20.4001593955	19.9844362623077	16.11715633	19.60323309	20.27113511	20.85081019	21.95637392	17.87427792	20.13415868	20.42508089	20.990678055	21.61738562	19.05101255	19.76657599	19.99825353	20.22261369	20.96654862
O43324	0.2965662682545	0.572774369369433	0.176883240563227	0.0611336009366591	0.285831545018558	0.00525572155647862	small	-0.153445229346154	-0.276771877692308	-0.123326648346154	24.5877849538462	24.4343397245	24.3110130761538	23.5707229	24.243169165	24.47934425	24.862743225	26.46639869	23.35967045	24.035918305	24.44381537	24.89595221	25.14369052	23.46343543	24.08387221	24.24959261	24.5472695	25.5188065
O43361	0.835841872338791	0.923184975866553	0.475093593819502	0.321043316949891	0.318649809701861	-0.0244980348743801	small	0.238645054943184	0.231976792818184	-0.00666826212500027	18.6170989131818	18.855743968125	18.849075706	14.23619461	17.669395745	18.78828305	19.582241215	22.5541043	16.86201802	18.27168377	18.825687355	19.45708978	21.0346638	16.31496114	18.17994844	18.83068988	19.66703714	21.34709623
O43390	0.41063640890503	0.669168930036563	0.0938748417070068	0.222097357769945	0.188922864742118	-0.00268177790522848	small	-0.00487224919230655	-0.111399798076924	-0.106527548884618	27.6230735626923	27.6182013135	27.5116737646154	26.41769202	27.235513605	27.55144029	27.88092749	29.61844211	26.78990478	27.53874686	27.62592038	27.77881043	28.01352258	26.530061	27.02539065	27.39896551	27.89761701	29.08994663
O43390-2	NA	NA	NA	NA	NA	NA	NA	0.672698598803418	-0.862199995641024	-1.53489859444444	19.5013681623077	20.1740667611111	18.6391681666667	16.99682262	19.00846397	19.67413024	20.24742435	21.66031455	18.92961928	19.68248283	19.86228447	20.74789999	21.60712314	16.77128431	18.136982745	19.50268118	19.573110095	19.64353901
O43395	0.19213929191485	0.464618037844686	0.269060464112875	0.212494837283026	0.0380470019339412	0.015842309543016	small	0.253522233807693	0.314215937884615	0.0606937040769218	24.8815496051923	25.135071839	25.1957655430769	23.42420703	24.663984485	24.913083315	25.16356624	25.70333461	24.38011437	24.890229355	25.063700165	25.34649896	26.40884604	24.46088235	24.8628088	24.99295892	25.17680158	27.7622803
O43396	0.665892775752704	0.838338253473078	0.438041230897782	0.298426463232212	0.202001926361968	-0.0144725214933774	small	0.0236512046923067	0.0414003494230748	0.0177491447307681	24.6056564098077	24.6293076145	24.6470567592308	23.27063205	24.376069425	24.58656527	24.778567405	27.01004077	23.61674968	24.48212203	24.673770225	24.803740315	25.47463205	24.28225432	24.51979439	24.63473729	24.72385271	25.14647752
O43399	0.179137766077075	0.448338703599327	0.0957584254136882	0.0318415256467543	0.33835830157684	0.0175512225920953	small	0.119489091999998	0.297105029615384	0.177615937615386	26.012652315	26.132141407	26.3097573446154	24.05006355	25.710281265	26.10379039	26.41408516	27.22797546	25.46912376	25.89234919	26.13651855	26.33097663	27.10291676	25.38661752	26.17997148	26.27666472	26.67712597	26.93245238
O43399-3	0.393166156949947	0.655779148874749	0.407735293429694	0.134510745793585	0.153240020390987	-0.00211038205578853	small	-0.474216697285712	-0.443247392619046	0.0309693046666659	18.4896031459524	18.0153864486667	18.0463557533333	16.0189672	17.9108416	18.2367747	18.96709982	21.94213503	15.08188096	17.572924785	18.22811054	18.59683623	20.13163246	16.69287896	17.71290661	18.13800881	18.41949678	19.0309735
O43402	0.955793789456494	0.980470271449761	0.4827297813221	0.427230691324462	0.39173245500491	-0.0232874855950495	small	0.0631735106153819	0.0535081882692303	-0.00966532234615158	23.0596719878846	23.1228454985	23.1131801761538	14.21339239	22.54403523	23.23172961	23.98906947	25.80120503	21.55043148	22.58552506	22.960980735	23.58215454	24.49136605	21.64823958	22.53532629	23.23939794	23.67104091	24.28753617
O43405	0.286185242737481	0.563680199100634	0.348502246779937	0.207972298112433	0.0651791841329674	0.00717474217003752	small	0.671882835984849	0.411364920681816	-0.260517915303033	18.7342255756818	19.4061084116667	19.1455904963636	13.12151308	17.991269325	18.977658375	19.63513939	22.05061278	18.17135151	18.84786069	19.060295915	19.87610099	22.52378987	18.1558332	18.77365703	19.08793033	19.484848745	20.08380112
O43414	0.0817074476210028	0.294910168348636	0.0250471717854664	0.0161433433359069	0.448400338045478	0.0366978078809518	small	0.0394073191538453	0.426586683076923	0.387179363923078	21.6291812438462	21.668588563	22.0557679269231	19.70401668	21.34171055	21.66523096	21.95522804	26.3129775	20.8092292	21.27078415	21.694870005	21.777414095	23.24873423	21.1966496	21.66734243	22.031143	22.36551544	23.12597564
O43426	0.228578636219545	0.508853995385782	0.449183857517553	0.126981171958542	0.0645881280256075	0.0116067069962497	small	0.534275045730769	0.551158528461539	0.0168834827307691	22.5954045907692	23.1296796365	23.1465631192308	17.95480596	22.284581345	22.921712055	23.29307171	24.08795626	22.40583857	22.74378414	23.14895071	23.39141139	24.39082158	21.83805001	22.55724598	22.98807901	23.51144168	24.63070481
O43427	0.187382689877509	0.459021056643129	0.0474559290971373	0.265765046675185	0.0637692808433694	0.0164537142283273	small	0.288441804269233	-0.205941857692306	-0.494383661961539	22.3640372392308	22.6524790435	22.1580953815385	20.77986803	21.94755807	22.349560695	22.86823821	24.151252	21.50039982	22.145952205	22.770327275	23.12229408	23.62642536	20.17989046	21.99894848	22.16725835	22.72193455	23.33739777
O43432	0.0117375074436213	0.0982094200547318	0.0110661544119577	0.412499517391047	0.00227344950720047	0.0840235561042347	moderate	-0.958360740461536	-0.107958407307692	0.850402333153845	25.0927601134615	24.134399373	24.9848017061538	21.03592766	24.33962857	24.897827615	25.96574947	27.59106847	22.35689554	23.575623195	24.26178258	24.87177701	25.4666686	21.96708391	24.85935661	25.13161368	25.51244009	27.05108965
O43447	0.496340805238155	0.733540481198122	0.134174993351778	0.141931177213467	0.406825444442059	-0.00730506144213686	small	0.126045064576925	-0.167079208653846	-0.29312427323077	24.0622068894231	24.188251954	23.8951276807692	20.14962823	23.73421228	24.053654365	24.573580325	26.01969892	23.40818116	23.824726685	24.1056616	24.272458065	26.0599741	22.65393459	23.24017109	23.77480691	24.11039947	25.26237727
O43448	0.463996865286011	0.709790810452639	0.383000272247586	0.26204860553991	0.118864012862656	-0.00635952102389545	small	0.397731260165482	0.285680040367502	-0.11205121979798	18.8646901587234	19.2624214188889	19.1503701990909	15.39053029	18.2025604	19.0116029	19.485876375	20.99352333	17.63413684	18.53651266	19.09673726	19.92225079	20.69243551	17.93099606	18.761890365	19.06177559	19.45968459	20.8035048
O43451	0.747628249828249	0.879572904938204	0.277352506688846	0.224347991183541	0.462957918645869	-0.0172963556888428	small	-0.0468692303461538	-0.149317841923079	-0.102448611576925	21.1428427388462	21.0959735085	20.9935248969231	17.46296906	20.546036635	21.130280725	22.110731295	23.67016109	18.36281013	20.44720909	21.209533335	21.72844624	22.90631416	19.63037462	20.61630486	21.21210644	21.60248386	22.16532197
O43464	0.716449631313622	0.862919530062699	0.35095872999987	0.400801650471745	0.207721911699123	-0.0162573821360648	small	-0.216985920038461	0.0659682353846129	0.282954155423074	23.4539369015385	23.2369509815	23.5199051369231	19.14670272	22.88827769	23.520859635	24.065485375	25.41218076	21.25943872	22.81180903	23.433801295	23.720362275	25.19854445	22.64613137	22.97693038	23.42202935	23.65664011	25.31248377
O43488	0.00199849443598069	0.0342360593107392	0.00769093732599553	0.440080808346242	0.000271305640091166	0.127203930827183	moderate	-0.292603180346152	0.0116115600000022	0.304214740346154	26.3390093338462	26.0464061535	26.3506208938462	25.38325192	26.137027805	26.31607356	26.52257409	27.41740483	25.59005068	25.87929612	26.08965624	26.236844365	26.36561527	25.88586661	26.15609762	26.2911645	26.44010224	27.31006473
O43491	0.203996973281066	0.479743734189653	0.070024520698702	0.37863531927357	0.0511562631982261	0.0143817102952563	small	-0.253392945576923	0.141729209423076	0.395122154999999	27.1009638005769	26.847570855	27.24269301	26.17713926	26.81518693	27.01182982	27.43023613	29.22884069	26.15205099	26.690699535	26.91950758	27.02929336	27.2910483	26.43917744	26.79057117	26.97593811	27.39981144	29.17527756
O43493	0.0205579490437831	0.134960445755424	0.00562205162826539	0.175285439914982	0.00984211434402547	0.0703538438548978	moderate	-0.477745792076924	0.316062734999999	0.793808527076923	21.3366839780769	20.858938186	21.6527467130769	18.69980412	20.94738186	21.32716126	21.772717325	22.95772639	19.34924183	20.165355375	21.01473711	21.377479785	22.00100386	19.70707012	20.97562601	21.64905613	22.00511031	24.43794107
O43504	0.971799402304071	0.988191507831942	0.446041590013129	0.477835528673222	0.405479219012797	-0.0255630033670899	small	-0.109485305822329	-0.122077502700158	-0.0125921968778293	19.7968709134694	19.6873856076471	19.6747934107692	16.69695137	19.12503769	19.93702559	20.75393502	22.55060715	17.65430758	18.54557416	19.9206431	20.7223279	21.58193311	17.03314615	19.03370222	19.75530048	20.85326028	22.17225924
O43505	0.302979453113794	0.579025703772496	0.193465569269999	0.37577221382627	0.0612212801126418	0.00473390944579764	small	0.351403810846154	-0.00291129346153696	-0.354315104307691	21.9318569411538	22.283260752	21.9289456476923	19.83496091	21.38025104	21.7793868	22.560583875	24.57968142	18.98936504	21.935794545	22.27573939	22.70585922	25.2576004	20.00602907	21.56418303	21.79833491	22.43651393	23.79813029
O43516	0.294871144725726	0.570428054982974	0.236712407721372	0.309410382111442	0.0597296661081932	0.00539553208795279	small	0.284291343538463	0.01022729423077	-0.274064049307693	26.3342202034615	26.618511547	26.3444474976923	22.42072857	25.575705165	26.290229085	26.85695878	31.02595703	23.49134906	25.56661019	26.9941685	27.48644916	29.57716517	23.93224667	25.93278759	26.15191299	27.22684613	27.52810979
O43548	0.841179034592855	0.925477238643955	0.301579244926419	0.434635553317258	0.305048722365138	-0.02017193271518	small	0.100168290999999	-0.0525834363461541	-0.152751727346153	22.8876914125	22.9878597035	22.8351079761538	20.83455407	22.541901685	22.96078712	23.333050855	24.99257124	21.95213834	22.634726175	23.001455015	23.26354678	23.76269544	21.1462357	22.48409769	23.0115751	23.17373944	23.68449506
O43556	0.70435280351505	0.857504730961797	0.223691808560808	0.217265458270739	0.457080739468303	-0.0158420510488565	small	0.195221562730769	0.352585012307692	0.157363449576923	20.3145441307692	20.5097656935	20.6671291430769	14.45673528	20.00767797	20.61845568	20.9700084	21.74929425	17.92217533	20.158860055	20.569900385	20.75891892	22.42983919	18.92769583	20.22817919	20.84537322	21.47721717	22.327409
O43566	0.0425680018623454	0.208279511785675	0.0169881309976446	0.305435817359219	0.0115640956813468	0.0526012789741019	small	0.529734533961538	-0.0021602048076943	-0.531894738769232	21.0786825940385	21.608417128	21.0765223892308	13.538011	20.752862485	21.275059635	21.705959695	22.67506036	20.44359703	21.246263795	21.71644588	22.001658375	22.56327519	19.77006148	20.67597925	21.30382341	21.65368274	21.80095545
O43567	0.223033501297386	0.503221811146906	0.0622037423800526	0.297793478133682	0.0740476653400487	0.0147186261403618	small	-0.386659336249998	0.305012955386363	0.691672291636362	18.56388807825	18.177228742	18.8689010336364	15.67169878	17.82000588	18.807099355	19.44437841	22.64565857	16.59751501	17.298921875	18.209283175	18.849204355	20.23084932	15.92386812	18.25573099	18.8056074	19.71500047	21.22665311
O43583	0.0287056190035692	0.165392661284463	0.00495777132572883	0.0113693103493937	0.209761803901626	0.0622112778361775	moderate	0.0535716145384626	-0.544081137115384	-0.597652751653847	24.2480141109615	24.3015857255	23.7039329738462	22.52920792	23.72708719	24.083988005	24.740280205	26.43622404	23.12608743	23.94227424	24.169816135	24.72590321	25.25928122	22.38460682	23.5069765	23.68192574	24.017475	24.49225922
O43586	0.580919396752394	0.786749142251406	0.175975375956272	0.377680005695643	0.18589499414803	-0.0111428472273663	small	0.182094349807691	-0.151028291153846	-0.333122640961538	20.3405524626923	20.5226468125	20.1895241715385	16.70454542	19.926316215	20.348864325	20.70167952	22.55843927	19.25756763	20.230668125	20.506924705	20.88907384	22.10129806	18.86421398	19.97974384	20.38970326	20.66529138	20.96570495
O43592	0.40232688602997	0.663751899582923	0.383566820331429	0.230031941731524	0.101762565155788	-0.00218316167166746	small	-0.219923277961538	-0.261937868846154	-0.0420145908846159	24.9234376734615	24.7035143955	24.6614998046154	22.01307289	24.476027035	24.813113235	25.146148145	28.59079353	24.09104174	24.307834205	24.58551212	24.98121043	26.42848504	23.3481402	24.38611907	24.67238467	24.94973591	25.81934534
O43593	0.454028275464308	0.702757614215508	0.136961459880097	0.114128357080613	0.476675845636483	-0.00519516537970947	small	0.158942300284316	0.790687389245853	0.631745088961537	21.8056940892157	21.9646363895	22.5963814784615	16.9127403	20.930027395	22.04319517	22.954060745	25.54250307	19.34715145	20.85216892	21.78151125	22.9723802	25.19119432	18.14202148	21.98141222	22.08954867	23.30016991	27.41504929
O43597	0.166484825519404	0.432338105564149	0.0828780836505035	0.5	0.0320593629296136	0.0428568168506247	small	0.967350361538463	0.0515693698717961	-0.915780991666667	15.8278215084615	16.79517187	15.8793908783333	12.84940692	14.72139349	15.617932675	17.12895327	18.90598966	15.82562479	16.04279167	16.794941105	17.462557155	17.93517031	14.79333723	15.69860234	16.01998266	16.24935105	16.49508933
O43598	0.262847238376369	0.540875187645951	0.11174298170944	0.051470522202656	0.39218756984435	0.00819956727400564	small	0.0914757255769238	0.783319446538464	0.69184372096154	24.3006754419231	24.3921511675	25.0839948884615	21.97559959	23.703945165	24.359175425	24.79967961	26.09164629	22.7281359	24.08998497	24.35883208	24.66779435	25.99929479	23.55861006	24.24547207	24.73766994	25.60975834	27.91754487
O43615	0.055298377300252	0.23884996319386	0.352093944925483	0.0747844563705582	0.013470183992184	0.0462197979136657	small	-0.252844178576922	-0.2440475575	0.0087966210769217	25.9122733705769	25.659429192	25.6682258130769	25.11860023	25.58261951	25.801257	26.08605339	27.55311454	25.26235485	25.431968335	25.644231865	25.75156026	26.4007476	24.93078241	25.31042073	25.74591718	26.06555234	26.36630728
O43617	0.887210638438253	0.948508430609857	0.481160788372119	0.3757716268951	0.331024272680281	-0.0214713938538564	small	-0.0822964470384626	-0.11833981019231	-0.0360433631538477	25.1958076340385	25.113511187	25.0774678238462	23.64529221	24.862868465	25.04024011	25.37006918	27.47835074	24.23875788	24.777749965	25.03464007	25.57293342	26.01096206	24.41524466	24.93962677	25.03374996	25.38308733	25.61546064
O43633	6.70601164831368e-06	0.000795186287485196	0.00151451393422844	0.23618034588654	5.8321693900935e-07	0.266158687144463	large	-1.68641887084615	-0.373251792692308	1.31316707815385	25.6600043788462	23.973585508	25.2867525861538	22.02375158	25.030778295	25.532221765	26.40391982	29.97970922	22.29192591	23.124198595	23.97146229	24.828665	25.63456034	23.26823566	24.3972232	25.53498232	25.88359373	27.08863738
O43639	0.741232455220076	0.876161174653681	0.347558330499898	0.4183780368806	0.219616431245994	-0.0170868049236425	small	0.153877045807693	0.0574948436538456	-0.0963822021538476	23.0951547101923	23.249031756	23.1526495538462	21.13264577	22.67114438	23.11434847	23.52194311	25.08782544	22.48518976	22.805224235	23.191350805	23.44751674	25.09233798	22.1198593	22.62905825	23.26170578	23.44021745	24.64113958
O43660	0.230493771263834	0.510617589494937	0.17243396314628	0.356393271661822	0.0433736669489052	0.0114032058445636	small	0.244041208153845	0.0574589513461561	-0.186582256807689	23.8562352163462	24.1002764245	23.9136941676923	22.76347789	23.533955285	23.893668365	24.149899455	24.94972002	23.23930519	23.790591625	24.03461596	24.487172	25.19193051	23.27309318	23.72072164	23.95182433	24.10235284	24.7540258
O43665	0.0540179310585876	0.235659888143265	0.0383348579822074	0.480793319028114	0.00980205871816858	0.0473688698986656	small	0.330376198921567	0.02770601853695	-0.302670180384617	22.4031270260784	22.733503225	22.4308330446154	20.64946746	22.16279202	22.48958535	22.755642085	23.72492785	21.94299224	22.44566559	22.714025605	23.068054155	23.5844776	21.54720197	22.16123386	22.41567559	22.58119774	23.32296342
O43670	0.0978462230641919	0.324275500432445	0.0671059023339203	0.47195488015707	0.0173943895319038	0.0323014191494342	small	0.31936371673077	0.130239562692307	-0.189124154038463	23.1449996257692	23.4643633425	23.2752391884615	21.65529299	22.73383638	23.196200425	23.66022754	24.78914301	22.40781818	23.24400984	23.584918445	23.7789366	24.27022609	22.31094333	22.9834244	23.210772	23.50377065	25.28432869
O43674	0.0592876594286158	0.246352330920292	0.0548429156958129	0.441072390534682	0.00962656548866403	0.0445208316757481	small	-0.678578815038463	-0.259910157884615	0.418668657153848	24.3514142040385	23.672835389	24.0915040461538	22.39701755	23.623636985	24.033475415	24.890548655	28.58643374	21.9633868	23.258714305	23.657431375	24.118414295	24.88421811	23.14435492	23.69845277	24.05039437	24.478221	24.81865757
O43676	0.942991920759658	0.974095352419277	0.367059985123498	0.394017526743274	0.443133097625642	-0.0229585960005236	small	-0.0797695770769238	0.107934645961539	0.187704223038462	21.9906807055769	21.9109111285	22.0986153515385	20.19105274	21.464614225	21.773074565	22.605207425	23.89739058	20.89859084	21.336528325	21.821228655	22.34962209	23.84547023	20.23238855	21.15142645	22.05603564	22.23377881	24.86579523
O43678	0.00184489579831507	0.0325607482328242	0.000267540096734977	0.0318408780327999	0.00615930555463843	0.129154450755185	moderate	0.255092383423076	-0.236592880192308	-0.491685263615384	23.4189473755769	23.674039759	23.1823544953846	21.7975425	23.151576175	23.44864903	23.67029262	24.8154099	22.97211378	23.45612119	23.684946815	23.86818961	24.47741413	22.5643974	23.00004468	23.12242904	23.45394794	23.62352618
O43681	0.189163392830287	0.461333960686957	0.312721275895844	0.17821859394516	0.0402533048249184	0.0162230274406947	small	0.365289596961539	0.0845157357692337	-0.280773861192305	25.3851640565385	25.7504536535	25.4696797923077	23.53297026	24.906885895	25.49970861	25.761383335	26.61740057	24.83447795	25.15950609	25.7570237	26.21931665	27.20839672	23.69462576	24.96010159	25.74241716	25.87625497	26.74571501
O43684	0.392937793002051	0.655779148874749	0.22369291817895	0.387266417292624	0.0859172117067317	-0.00160722031296939	small	0.136145754192306	0.0410112346153859	-0.09513451957692	25.8091553223077	25.9453010765	25.8501665569231	24.79035007	25.564089815	25.75994984	26.07170445	27.41488489	24.74098688	25.66298974	25.910980165	26.14361671	26.89564339	25.35588654	25.55993951	25.87163291	26.0765003	26.66332069
O43704	NA	NA	NA	NA	NA	NA	NA	-0.534911388333331	-0.391935578333332	0.142975809999999	17.0310432383333	16.49613185	16.63910766	15.03574439	15.68419985	16.668128945	17.68275484	21.45092428	15.39607016	16.39917759	16.66688785	16.9901585	17.02836515	16.3436172	16.3436172	16.63910766	16.93459812	16.93459812
O43707	0.93026713753128	0.968820818817742	0.367142973408411	0.359677885870684	0.485590316450373	-0.0226272319652587	small	0.0057704371923073	0.0386237853846154	0.0328533481923081	29.5227539623077	29.5285243995	29.5613777476923	28.6668389	29.371310065	29.557960845	29.66753154	30.27425203	28.88681154	29.354517875	29.506363485	29.68841804	29.9822013	29.20103516	29.48059833	29.55954789	29.68815247	29.8655882
O43708	0.439545296335862	0.69247265464363	0.334004481439166	0.121825235515141	0.213792807104931	-0.00434110966262752	small	0.178270122307694	0.232609847115384	0.05433972480769	22.7036046051923	22.8818747275	22.9362144523077	20.91516062	22.193286915	22.719628625	23.184215045	24.26124041	21.75805164	22.438613995	22.822082485	23.31060443	24.16634999	22.04036262	22.64869989	22.78250875	23.36324863	23.69769021
O43709	0.187017761226938	0.458571176074713	0.083821766202956	0.461466257237886	0.03969221419114	0.0165012606540158	small	0.43663022473077	0.0894340248076908	-0.347196199923079	20.7804253682692	21.217055593	20.8698593930769	16.39943143	20.26615791	20.821892825	21.523912585	24.40829701	19.41146553	20.70732993	21.30386401	21.844025455	22.36953869	19.76814449	20.64394618	20.79848556	21.111257	22.30299795
O43719	0.0168408781933784	0.117809886747013	0.0021343121567616	0.0251493994881988	0.0591004640575304	0.0752181981043215	moderate	0.212747819653849	-0.269049204615381	-0.48179702426923	24.0170391938462	24.2297870135	23.7479899892308	23.07822316	23.7568937	24.02075097	24.236039255	24.99479358	23.63551405	23.974090725	24.12071072	24.406188415	26.02678602	23.07903064	23.48196179	23.80748478	24.06886258	24.2220456
O43739	0.789666497029065	0.900222179052663	0.451434513610128	0.284206010052729	0.306086855496639	-0.0186306200411398	small	-0.0939340971153868	-0.0919481430769231	0.00198595403846369	22.6028158446154	22.5088817475	22.5108677015385	21.51521415	22.3033038	22.57972484	22.894553015	24.02091765	21.6337643	22.212186305	22.541690275	22.85250788	23.01472201	21.92103788	22.39144346	22.52834187	22.71500918	23.22758918
O43741	0.154410244610223	0.415833692812981	0.254347982752203	0.196268744036452	0.0275364009679065	0.0413401091661962	small	-0.743935421969695	-0.584943726136363	0.158991695833333	17.4490234286364	16.7050880066667	16.8640797025	16.27268083	16.80885969	17.32099223	17.87474474	19.26802231	14.18200234	16.14715786	16.7291848	17.24358252	18.66834244	15.34285517	15.623129615	17.422046995	17.692997825	18.09343358
O43747	0.174247473716432	0.440935004346116	0.17484616137884	0.034920445683838	0.192061814503493	0.0182263104265162	small	0.0553627808461528	0.298091215769229	0.242728434923077	25.7867391311538	25.842101912	26.0848303469231	24.42167384	25.47201156	25.69894283	26.122138025	27.61666218	25.22237067	25.615807185	25.828457905	25.986020465	26.60346197	25.28718914	25.66157627	25.98813373	26.58971823	27.16764137
O43752	0.345717967783871	0.618932214558102	0.0727379118398442	0.143348352413752	0.237167215389455	0.00151541361777887	small	-0.0709363140384589	0.137252314615385	0.208188628653843	22.0025629815385	21.9316266675	22.1398152961538	18.75123132	21.571288425	22.07292198	22.474680395	23.42641424	20.30623006	21.34779809	22.069236105	22.316348565	24.10419208	19.60636904	22.00580505	22.40136845	22.69521595	23.67993538
O43759	0.974831522316689	0.989155461284623	0.460539855438834	0.469455549369096	0.411197405776558	-0.0237685214502578	small	0.142188835846152	0.0428675994230758	-0.0993212364230764	22.7187631636538	22.8609519995	22.7616307630769	18.0114198	22.330769375	22.900502365	23.268167095	24.35195793	21.59958981	22.653603205	22.960428045	23.233664855	23.72265644	21.42145414	21.9634749	22.90704386	23.41735197	23.61796807
O43760	0.00964883974086825	0.0864224688312126	0.0128185998033891	0.473955272072736	0.00161637258515322	0.0888028684138258	moderate	0.475695819846155	-0.0250460378846142	-0.50074185773077	23.6386768086538	24.1143726285	23.6136307707692	22.39862388	23.171856585	23.567789395	24.018819325	25.651114	22.66412071	23.848874915	24.048769725	24.569248975	25.42371393	23.02356632	23.27436337	23.37506191	24.00806629	24.54885997
O43765	0.462120393205058	0.708634403724628	0.218496612825425	0.438594569667139	0.108496713712277	-0.00556268706108566	small	0.718362732692309	0.038543641346152	-0.679819091346157	24.2400398748077	24.9584026075	24.2785835161538	19.93199512	23.49319553	24.360363	24.99335247	27.54358257	20.08971206	23.93681798	24.81103678	25.553058665	29.4136384	20.40590077	24.11231796	24.19194973	24.80987802	27.00403694
O43768	0.612652826073312	0.808054367068544	0.171153652390288	0.194380831221018	0.393553797179463	-0.0124400766895181	small	-0.0252311782307686	0.165497155769231	0.190728333999999	24.3631612342308	24.337930056	24.52865839	21.07720246	23.949466535	24.38579592	24.864855725	25.88701137	23.46500616	23.880457385	24.36487043	24.78843637	25.27255963	23.26853201	24.35028467	24.52832533	24.8220499	25.45934541
O43772	0.0305278319530825	0.171158041143269	0.00806933348417708	0.186190476745187	0.0136863281826443	0.060710158253974	moderate	-0.227632264346155	0.118348410576921	0.345980674923076	25.8884751263462	25.660842862	26.0068235369231	24.86297188	25.617867135	25.855192755	26.19540398	27.45443063	25.16767575	25.525306185	25.75361956	25.805369435	26.17036253	25.16207938	25.86168794	25.93271791	26.18818612	27.06416209
O43776	0.000860816041760506	0.0211135800329636	0.223299748941265	0.0173990199129568	0.000217394636121621	0.147747066655029	large	-0.470676376961539	-0.363884853461538	0.1067915235	26.4864904134615	26.0158140365	26.12260556	25.54249659	26.063284875	26.343673	26.566587825	29.1208655	25.63741047	25.82460786	25.94726189	26.12915442	26.76765576	25.46029697	25.93252669	26.11735268	26.21866366	27.43588663
O43790	0.0671045233287951	0.266069084400327	0.0727974326753758	0.0103274825214359	0.224553071568886	0.0415000933053916	small	-0.387171366576922	-0.617444551346154	-0.230273184769231	29.0039302705769	28.616758904	28.3864857192308	27.36809886	28.355729355	28.69482704	29.449107235	32.06095792	27.25415133	28.191856815	28.660858915	29.174935105	29.91211802	27.64171346	27.97569991	28.30810935	28.57852485	29.77397284
O43795	0.00430699165745826	0.0557145213403089	0.000732536894111013	0.0565647861268282	0.00732948815863615	0.108475990484995	moderate	-0.30033496796154	0.295983816923076	0.596318784884616	26.7395919584615	26.4392569905	27.0355757753846	25.93414265	26.389795625	26.674897855	27.04111481	27.94544924	25.63683875	26.34283879	26.470420675	26.62424549	26.84296705	26.2538193	26.64518236	26.78497125	27.54616675	28.10589612
O43805	0.0197226624748333	0.131260803729224	0.0293921537858378	0.441112803727165	0.00293495722293686	0.0759996603892059	moderate	0.895144766831365	0.342046607006804	-0.553098159824561	20.0876722863265	20.9828170531579	20.4297188933333	11.82127629	19.65261323	20.30212585	20.80252711	22.48424212	18.73837351	20.595037645	20.89876483	21.606435525	22.27957173	17.67551874	20.03990298	20.250425245	20.780936165	23.56146522
O43808	0.726734400518516	0.868607741569984	0.212939637003033	0.281845750001711	0.357109039539331	-0.0219614772745701	small	0.136793678349672	-0.134681341111111	-0.271475019460784	18.8378243669444	18.9746180452941	18.7031430258333	16.01581559	18.36897271	19.01597063	19.75613361	20.76281622	16.58034738	18.19901531	19.21310809	19.75100871	20.19792117	16.01981911	17.871604925	18.843390155	19.320982695	20.97015398
O43809	0.177016935749584	0.44504127235411	0.11058166847015	0.438594569667139	0.0329821795781371	0.0178417041166955	small	0.266907842384615	0.243190048269231	-0.0237177941153845	25.2716495171154	25.5385573595	25.5148395653846	24.06411943	24.944781085	25.23786724	25.530487025	27.27627867	23.49415316	25.199991345	25.57123203	25.73704464	27.93434011	24.10861263	25.06558514	25.1616413	25.39514603	28.38770827
O43813	0.542860129496735	0.766040446774028	0.138428814444273	0.184177075371183	0.340092111975159	-0.00949015656991229	small	-0.0674432628846162	0.0404395296153837	0.1078827925	24.6025562403846	24.5351129775	24.64299577	23.88068385	24.28790204	24.569762535	24.77590766	25.84071196	23.5778851	24.242455595	24.51170392	24.778460265	26.38675003	24.13360269	24.546907	24.57976211	24.73121757	25.24896232
O43815	0.101187873497521	0.330428043017507	0.12895066276659	0.302798752074927	0.0161603645681375	0.0314823501562978	small	0.350968340076921	0.176690864999998	-0.174277475076924	24.6090319819231	24.960000322	24.7857228469231	20.67949338	24.24566372	24.57232245	25.136651045	26.738303	22.34948653	24.668638795	25.10360439	25.48660988	26.69201953	24.29601762	24.4621654	24.64344065	24.95448003	25.72569063
O43818	0.120525449808966	0.363391253087916	0.0253813293205272	0.0341522897189278	0.309732559564179	0.0272169352833467	small	0.0628761420769237	-0.26618659153846	-0.329062733615384	24.4068917469231	24.469767889	24.1407051553846	23.27463843	24.11757274	24.354928985	24.72228006	25.75073903	23.57981105	24.09964758	24.432115555	24.876693045	25.21688732	23.46742934	23.94020892	24.15193389	24.34667121	24.60308283
O43819	0.181536787683307	0.451403237787881	0.330431561347842	0.162932662724277	0.0398962428569886	0.0172267550940266	small	-0.326140843269229	-0.231228641730766	0.0949122015384631	23.2494860032692	22.92334516	23.0182573615385	20.38700271	22.84822194	23.09150692	23.63223941	25.28713136	21.73050137	22.559702455	22.956909255	23.273097825	24.58077395	22.40910487	22.82558209	22.90317389	23.30726279	23.63435286
O43822	0.0435588744237044	0.210821618623401	0.285805152058497	0.0924546307416811	0.00832483449099906	0.0627541712037481	moderate	0.715252800872914	0.586954433791576	-0.128298367081339	18.3479581843902	19.0632109852632	18.9349126181818	15.03031363	17.53523873	18.54910604	19.11851469	20.8086434	14.46560198	18.940921545	19.40832819	20.04329926	20.64933035	16.45359111	18.225194265	19.36905884	19.712198165	20.54665126
O43823	0.449230186618856	0.699035173121474	0.338792875333565	0.125677304803256	0.215088732449363	-0.00487268640165064	small	-0.169486518884618	-0.318010742115387	-0.148524223230769	21.9342775528846	21.764791034	21.6162668107692	20.41050137	21.497081105	21.80736711	22.38349099	23.87994163	21.2627479	21.509726305	21.797335395	21.93898149	22.53476074	20.67221865	20.89083584	21.83589636	22.11196192	22.52912502
O43824	0.0249182706937946	0.151907498038285	0.0532908850571467	0.346771920457168	0.00340544925198256	0.0681557970071086	moderate	1.0716986161	0.254892865599999	-0.816805750500002	20.7258761944	21.7975748105	20.98076906	14.06839076	20.00425133	20.805452635	21.70093625	23.07352941	19.50160539	20.98085041	21.90953326	22.507654415	24.62768481	19.19805348	20.0980752	21.225384065	21.681676165	22.95025612
O43827	0.830784265349096	0.920411940107195	0.28123695778593	0.307068226652072	0.408358556703906	-0.0250650730364416	small	-0.0463704985252527	0.241915115944444	0.288285614469697	18.5822363648889	18.5358658663636	18.8241514808333	12.92123323	17.71080596	18.55397233	19.78967419	22.00905718	15.24668173	16.94679075	18.70309323	19.7904799	22.41060881	16.09763316	17.92347405	18.970451275	19.79177593	20.51283053
O43837	0.00644941569395134	0.0693555465818927	0.0204323699394005	0.374342331480372	0.000826547919728522	0.0986284327405622	moderate	0.938541322461536	0.0165243667307671	-0.922016955730768	27.7178311840385	28.6563725065	27.7343555507692	25.00953135	26.84250927	27.72370449	28.7038613	30.56758635	25.63262146	28.36742297	28.597145415	29.156963875	30.45835315	25.18472635	27.30844784	28.06207804	28.91371338	29.45826844
O43847	0.676380276530327	0.843003763933101	0.188640950397446	0.281231722745523	0.304012155697155	-0.0148536628814874	small	0.139054199961539	0.0193622299999987	-0.11969196996154	24.2394528815385	24.3785070815	24.2588151115385	21.68143731	24.077406875	24.315338675	24.66997159	25.45397141	23.86377802	24.051449885	24.357997985	24.556163015	25.15304225	23.58285553	23.96173814	24.14961899	24.53521154	24.95242079
O43852	0.0271543714972954	0.159871625518212	0.0103844796619043	0.264530151620209	0.00845005529019789	0.0635662739700398	moderate	-0.20284289423077	0.0558866442307675	0.258729538461537	26.6765601142308	26.47371722	26.7324467584615	25.78132112	26.453868895	26.612085315	26.845361625	28.56126037	25.8001566	26.170622715	26.3944325	26.66640302	27.87295556	26.20769992	26.57522659	26.69254836	26.93245712	27.36495662
O43852-4	0.121088268314246	0.363648147303845	0.104870470784587	0.0205955904881291	0.239550687271005	0.0271033051008209	small	0.241757889615382	0.57820400423077	0.336446114615388	23.4194122803846	23.66117017	23.9976162846154	21.08877669	22.688254865	23.55061502	24.051701415	26.28625589	22.64436097	23.239852205	23.59509602	24.02973322	25.38963658	22.40986093	23.5850188	23.94142424	24.48989802	25.54117981
O43854	0.778317582792474	0.893593363965519	0.349423183800708	0.461704804992118	0.240260528800201	-0.0272501587638932	small	-0.328201869222223	0.0562965446825388	0.384498413904762	18.5858566238889	18.2576547546667	18.6421531685714	15.2379579	18.110975935	18.57507085	19.539144615	21.83629535	15.8055205	17.67062205	18.41898876	18.830171275	20.4996645	18.02545453	18.241174775	18.57102356	18.972722345	19.47079985
O43861	0.0241737199569128	0.149514556440922	0.375912185390305	0.0429921471991209	0.00624965933936532	0.0756246996690694	moderate	0.458952310000001	0.378528076666669	-0.080424233333332	21.28682635	21.74577866	21.6653544266667	19.67746076	20.93817849	21.39400278	21.619681685	22.5300165	19.24265107	21.366558385	21.811070005	22.2537359	23.48841257	20.64560216	21.401907765	21.697940245	21.9599551	22.7411363
O43865	0.438228692750654	0.691848876489435	0.261036877039589	0.10655444736952	0.274069914295258	-0.00426794206584875	small	-0.0035907084999991	0.135055941538461	0.13864665003846	25.25525778	25.2516670715	25.3903137215385	22.5089444	24.781019495	25.076717255	25.463998795	29.5954783	24.15002266	24.886105405	25.16617653	25.49225477	26.6872697	24.6359941	24.97794323	25.276572	25.82886102	26.29021364
O43866	0.640528049145177	0.82473148370593	0.384735909348157	0.19820522533043	0.273379829790252	-0.0135253081456628	small	-0.173400064923079	-0.32742203596154	-0.15402197103846	24.0552835144231	23.8818834495	23.7278614784615	22.48214988	23.61833384	23.974466655	24.267428825	28.19675735	22.91462481	23.53467317	23.82615852	24.167942175	24.81713687	22.35290833	23.46278611	23.79385589	24.22757546	24.38441758
O43895	0.16237570858135	0.428168607513505	0.0706842447611128	0.440594014715941	0.0351521988091601	0.0201936404973695	small	0.422284806362743	-0.174093155444947	-0.59637796180769	20.7399514931373	21.1622362995	20.5658583376923	17.56506806	20.201456095	20.72213762	21.425739485	23.41268634	18.10596574	20.82983526	21.111210495	21.70208734	23.73776101	17.80222349	20.01172002	20.76904444	21.17426756	22.50281101
O43896	NA	NA	NA	NA	NA	NA	NA	0.702312282545455	-0.0602317754545449	-0.762544058	15.9413849754545	16.643697258	15.8811532	14.79279898	15.583050125	16.21661183	16.37604796	16.70714995	15.83720713	16.23296902	16.48270364	17.05637316	17.60923334	14.26582725	15.22917538	16.20456767	16.53313102	16.84965021
O43913	0.11239291942635	0.34928331921645	0.0248049424452954	0.198379598869284	0.0491463822774383	0.0292778848872659	small	0.521021394519607	-0.450775773288086	-0.971797167807694	23.2956299409804	23.8166513355	22.8448541676923	20.05766121	22.41164786	23.30668559	24.02263249	28.05914794	22.16380741	23.214306815	23.7137894	24.256861375	25.88585411	19.754376	22.21270625	23.24121754	23.42238812	25.04944363
O43920	0.529727441755171	0.756842219126545	0.42018192409561	0.255968402482424	0.147865492313287	-0.00889286181578715	small	0.493856214384614	0.442464885	-0.0513913293846144	23.6427294696154	24.136585684	24.0851943546154	16.79597955	23.41288527	23.97988835	24.407875615	24.9914762	23.1351513	23.598088685	24.098500625	24.65393703	25.29990105	23.47600656	23.7026745	24.05193159	24.31549652	24.99626255
O43924	0.736741580134231	0.874844602040162	0.242554483616071	0.407614872391895	0.251478589638456	-0.0169385832727104	small	0.22171775376923	-0.157985620576923	-0.379703374346153	20.7623062267308	20.9840239805	20.6043206061538	16.23841881	20.02403249	20.83684933	21.46100428	23.87111074	17.12502831	20.07536442	21.08942077	22.02635441	23.20954289	18.39297223	19.89768686	20.86220968	21.45813577	22.30618743
O43927	0.00527356802626501	0.0616186927643653	0.0073350906334141	0.434555496457446	0.000963281538299605	0.10481600248613	moderate	1.04788680704902	0.172283291010558	-0.87560351603846	20.854366217451	21.9022530245	21.0266495084615	17.21435932	20.138949525	21.14197566	21.546910895	23.80004873	18.64687236	21.27147848	21.96839407	22.71472747	24.18421753	20.19166351	20.57490323	21.22339426	21.37373822	21.74334845
O43929	0.755144099054948	0.88383537441826	0.484473241461175	0.304995599705725	0.256603218331595	-0.017540324676364	small	-0.0401178273461547	-0.0868035686538491	-0.0466857413076944	21.6666438963462	21.626526069	21.5798403276923	19.03423239	21.23670025	21.67746725	22.28566929	23.38789991	20.17293853	20.93490289	21.41393552	22.29929793	23.63049586	20.68859802	21.04432399	21.55050773	22.02970882	22.49671206
O43933	0.17544672924988	0.442342194145659	0.0313055792225649	0.0778052270679018	0.207042358259769	0.0205672171997397	small	-0.278847797499999	0.467705073863637	0.746552871363637	19.0434508225	18.764603025	19.5111558963636	15.15177364	18.33032771	18.96063197	19.960281355	21.08212468	16.6765325	18.22831631	18.854622905	19.312103195	20.24240852	18.5887531	18.940986245	19.42692905	19.89716475	21.05154688
O60216	0.130567974954194	0.379459956883338	0.143219246731104	0.312963007862603	0.0218053155616615	0.0252649099257487	small	0.259437650307692	0.125238027500004	-0.134199622807689	23.9815368501923	24.2409745005	24.1067748776923	21.9492138	23.58300451	24.005052745	24.31100427	25.56654684	23.51918883	23.88233649	24.246661445	24.56334223	25.10987355	23.37579245	23.86460096	24.02345701	24.20213293	25.59411754
O60218	0.475562095750995	0.717360513745638	0.329163833064434	0.305876316524134	0.115662251513799	-0.00626200451000825	small	-0.226175970807692	-0.126838224615387	0.0993377461923046	24.5748695523077	24.3486935815	24.4480313276923	23.39217587	24.093880345	24.59706784	24.871575765	26.87207634	23.01868466	23.731499685	24.476576685	24.609119405	25.66525611	23.54284344	24.06736669	24.27864206	24.67457578	25.74918506
O60220	0.823299933039892	0.916574554459354	0.310522875346918	0.471995849377466	0.279330686164928	-0.0198905010861946	small	0.274949402666664	0.181147884358971	-0.0938015183076928	20.6564507533333	20.931400156	20.8375986376923	14.14699054	20.182744905	20.89434484	21.47740684	22.38497624	17.62281218	20.261336035	20.963445335	21.760922905	24.56719112	19.466686	20.50672652	20.84294023	21.45010036	21.83891723
O60229	0.484194845026105	0.723907541155065	0.349116986820731	0.290992750109162	0.120639743867952	-0.00678350911338185	small	0.419091112490193	0.279732918567117	-0.139358193923076	21.8927854945098	22.311876607	22.1725184130769	16.27814583	21.39482605	22.11125384	22.640058805	24.48157579	18.64477225	21.93724921	22.244389505	22.741638055	24.35352078	20.23698602	21.74956638	22.20173759	22.85424963	23.26440342
O60231	0.142707694732586	0.397894764455562	0.0656403933969507	0.445040922433269	0.0300254306077068	0.023096508134398	small	-0.16814610796154	0.13311718576923	0.30126329373077	23.6561418634615	23.4879957555	23.7892590492308	20.9895361	23.41869864	23.63135495	23.921947245	26.02639557	23.01824174	23.25065446	23.40109023	23.686507495	24.52947713	22.77035626	23.32990845	23.51786645	24.22086317	25.60140707
O60232	0.355577892971088	0.625250235087378	0.131311841962457	0.0767559753320625	0.434377519283577	0.000829535256651117	small	0.00953307600000031	-0.550399425384615	-0.559932501384615	20.41879023	20.428323306	19.8683908046154	17.9682959	19.853522075	20.348804685	21.050063635	23.35062881	18.18163522	19.88832056	20.318981405	20.73000272	22.44063405	15.49779735	19.38465012	19.80655306	20.53061565	22.22188813
O60234	0.00145676387093123	0.0286408834624278	0.000153640007279729	0.00399850493327518	0.0391124360147975	0.134915556832993	moderate	0.0943607973461553	-0.58892776826923	-0.683288565615385	25.3403803636538	25.434741161	24.7514525953846	23.27784456	24.824540765	25.18897725	25.65338889	28.81125123	24.81547163	25.2001339	25.47754104	25.68324204	25.9434311	23.72541775	24.45444272	24.84863568	25.06138924	25.42130537
O60237	0.977568677966967	0.989706430377206	0.444211550514025	0.415760427993952	0.475644522472995	-0.0241311918320762	small	0.0109544303039222	-0.177781265580695	-0.188735695884617	21.2959837501961	21.3069381805	21.1182024846154	17.95193796	20.44527432	21.41552209	22.093633725	23.5174812	19.58257207	20.665584685	21.44655349	21.992507795	22.85316432	18.70556412	21.05015923	21.70108744	21.98927973	22.34983499
O60240	0.967297892303631	0.986310733636055	0.402231615536242	0.451999390707772	0.423449648028122	-0.0235792982257567	small	-0.00507360161538628	0.0306804101923071	0.0357540118076933	27.6124561621154	27.6073825605	27.6431365723077	26.75630565	27.373201445	27.60435909	27.81641054	28.76675305	26.25787439	27.234745545	27.706612555	28.005799055	28.48986942	26.55704946	27.04570335	27.53527086	27.99209653	29.36186318
O60244	0.0014201000380698	0.0284927253510456	0.00985069505559566	0.355107010920224	0.000167555929770763	0.137210566926061	moderate	1.71388177663725	0.563451666983408	-1.15043010965385	19.4921834068627	21.2060651835	20.0556350738462	13.26368747	19.2166373	19.8161928	20.39215312	23.90028819	18.45451465	20.18964445	21.139772385	22.08665774	24.88260217	18.02043523	18.84522723	19.90179947	20.16067376	23.74613517
O60245	0.230274124961869	0.510617589494937	0.0761535300868618	0.374342331480372	0.0593090171152072	0.0114264593191519	small	-0.291809853653845	0.113142804038461	0.404952657692306	21.8771120536538	21.5853022	21.9902548576923	19.75535916	21.48139831	21.740582775	22.30223632	24.9291096	19.57722345	21.368125875	21.47230861	21.92336002	24.33189478	19.68599425	21.63556981	21.84200015	22.3430988	24.37775536
O60256	0.000889356539678489	0.0214908690550007	0.0145617922306325	0.251942792601389	9.13215613270472e-05	0.146951520630392	large	0.381099648961538	0.119253289038461	-0.261846359923076	24.7957519540385	25.176851603	24.9150052430769	23.10427983	24.608730585	24.86637726	25.04157042	25.96766648	24.71859018	24.93541191	25.215609055	25.40696478	25.53985479	24.49079876	24.70858539	24.84063631	25.18471636	25.35221961
O60259	0.971177809528621	0.987971634921274	0.457122956651592	0.479334068940379	0.404448203237134	-0.0373367035597555	small	0.139537413666666	-0.157174704999999	-0.296712118666665	17.501844245	17.6413816586667	17.34466954	14.12507469	16.62535039	17.214005	18.43061999	22.68771316	14.92279654	16.92059509	17.20550215	18.725463065	21.54039675	15.96829141	16.04099415	17.70620806	18.05625389	18.59006167
O60262	0.467126475290035	0.712872541946091	0.231548073807153	0.420341811460517	0.109270580433898	-0.00582548212323115	small	0.282385204423075	0.0538293059615391	-0.228555898461536	23.9841861855769	24.26657139	24.0380154915385	19.28639796	23.704397945	24.08836785	24.488702675	26.30949625	23.39308316	23.82611207	24.35603079	24.58682609	25.13977126	22.74952266	24.00674895	24.17121151	24.279234	25.58261069
O60264	0.605096928693767	0.803390705832122	0.163377189284332	0.202785607766386	0.364050059864222	-0.0121373994861705	small	-0.133641713307693	0.0456351663461554	0.179276879653848	26.0633494898077	25.9297077765	26.1089846561538	24.5169298	25.7502806	26.002106135	26.20697998	29.62453513	24.75994429	25.817364785	25.962699705	26.106736325	26.46771659	25.65783985	25.88678732	26.07564127	26.16535322	26.72051416
O60271	0.0975439751752057	0.323823809100891	0.0525975597929568	0.457975634268629	0.0192566097492264	0.0323768774444544	small	-0.235290900423074	0.0346101292307708	0.269901029653845	25.8353953469231	25.6001044465	25.8700054761538	25.10636954	25.57864641	25.816232285	26.10300213	26.5739582	24.97873088	25.33798911	25.634379565	25.980594375	26.09434032	25.28764877	25.61165253	25.78196569	26.14540134	26.56979163
O60282	0.408646810244527	0.668078552982705	0.179505204740523	0.475956066690798	0.0945853123402241	-0.00256331608187315	small	-0.206589242346151	0.15763193673077	0.364221179076921	22.0158372963462	21.809248054	22.1734692330769	10.72287578	21.603001855	22.07338628	22.62798847	24.73257503	19.55102136	21.247756285	21.661924185	22.42498863	24.2069089	20.32130502	21.57286156	22.02680158	22.70493598	24.09616727
O60287	5.54025614755271e-05	0.00323423106952135	0.000485976735079777	0.429696030386301	1.03386619647933e-05	0.214655725103891	large	-1.20001043415385	0.0645873521153852	1.26459778626923	21.1254700186538	19.9254595845	21.1900573707692	19.46191544	20.39042186	21.01843919	21.765402385	23.56919429	18.14578765	19.3066194	20.120983565	20.537010435	21.46881271	19.52315292	20.56941043	20.96599637	21.64978049	22.91182348
O60294	NA	NA	NA	NA	NA	NA	NA	0.424918041249999	0.627021191249998	0.202103149999999	19.86964129875	20.29455934	20.49666249	17.95789149	18.73146955	20.15715886	20.597150465	21.7489627	19.65130378	19.84085792	20.120252225	20.74826076	21.28642913	19.12115212	19.531327785	20.58399324	21.461997195	21.69751136
O60306	0.00336532356716547	0.0472078383571511	0.0119344935931446	0.410543735454761	0.000441252764905604	0.114493443020655	moderate	0.909005509115385	0.233543807499998	-0.675461701615387	24.3400211378846	25.249026647	24.5735649453846	20.75454955	23.78859335	24.545244295	25.088923855	26.45721078	23.40134547	24.7931632	25.267027235	25.80945864	26.83038927	23.17854587	24.02276668	24.77988601	24.92608595	26.71377681
O60313-2	0.104310770472516	0.336284807610842	0.458196310649836	0.0733750645843668	0.0319922588593204	0.0307409916572935	small	0.224414146076924	0.106354317499999	-0.118059828576925	26.5590307494231	26.7834448955	26.6653850669231	25.65549888	26.306320735	26.57873094	26.762983715	27.66603294	26.12812692	26.573190795	26.69108423	26.92695313	27.61309017	26.07649119	26.60767826	26.74435817	26.86673289	27.0562396
O60315	0.0197009446978456	0.131260803729224	0.371966301985358	0.042346352847244	0.00540582998568794	0.073177217254565	moderate	0.895840629892156	0.716492942058821	-0.179347687833335	19.9175130496078	20.8133536795	20.6340059916667	16.74305112	19.40292659	19.99478911	20.549029305	23.53278233	18.18827645	20.1643337	20.725102595	21.227237265	24.54393597	19.21910004	20.04141555	20.574338635	21.09158086	22.74758062
O60318	0.496692569228833	0.733631745402416	0.162815251920669	0.455071750010262	0.143035341892111	-0.0105338941311957	small	0.282750852950191	-0.109072570212202	-0.391823423162393	17.4156115648276	17.6983624177778	17.3065389946154	15.41901192	16.4410504	17.46924435	17.95885174	20.31454532	14.82051171	16.78191243	17.831914775	18.32603193	21.443481	15.94847109	16.74085311	17.23236923	18.06822862	18.65169471
O60331	NA	NA	NA	NA	NA	NA	NA	0.469891190624999	-0.152932516041666	-0.622823706666665	20.012303569375	20.48219476	19.8593710533333	17.98842776	19.79049921	20.15002926	20.48928384	20.67211771	17.52503699	20.06992101	20.34230851	21.38420502	21.96051763	18.60450929	19.44092716	20.27734503	20.486801935	20.69625884
O60333-2	0.568585418964639	0.779767812238548	0.216962621992091	0.144396805295241	0.423652958384445	-0.0107505253372227	small	0.0220136789509837	-0.0432602494720946	-0.0652739284230783	20.973660952549	20.9956746315	20.9304007030769	19.16924883	20.43473636	20.95841281	21.487383295	24.63995104	19.38720485	20.52253888	20.961475875	21.408285295	22.78931293	16.97428644	21.02285116	21.18675434	21.50406811	22.56162195
O60341	0.425293735329223	0.681562010008745	0.191430653495246	0.0956701722034416	0.360053329253337	-0.00353719007718985	small	0.148603470653846	0.38271150846154	0.234108037807694	22.7345826438462	22.8831861145	23.1172941523077	20.47253263	22.41544531	22.85774839	23.143452755	24.43011403	21.17642745	22.43377388	22.831551015	23.313179575	24.18825645	21.90957966	22.54847858	23.09447694	23.3828504	24.9898173
O60343	0.0927660618776286	0.315979193711555	0.394467179127962	0.0858246670978397	0.024225294302869	0.0336018150879188	small	0.48801206546154	0.458172255384618	-0.0298398100769219	22.3345794115385	22.822591477	22.7927516669231	18.55554478	21.888919535	22.506073315	22.927757395	24.24992555	21.63785486	22.536435985	22.948715185	23.22599169	24.18186998	21.33879941	22.51513086	22.84437177	23.29131702	24.27919121
O60427	0.282793141909085	0.559401796406702	0.487465851987027	0.122118665183307	0.0919476364276276	0.00649480483774961	small	0.538592253774507	0.441427128582202	-0.0971651251923049	20.4373619037255	20.9759541575	20.8787890323077	16.30372516	19.59199724	20.58716956	21.281930965	22.85467995	18.30582056	20.43663377	20.824126625	21.565586785	23.58755764	18.78848154	20.6606054	21.10940011	21.62876805	22.46418872
O60437	0.483019572724548	0.722552139081	0.131965198916453	0.325981566334687	0.163277677820274	-0.0066415096850883	small	-0.0812687804615386	0.0471408334615404	0.128409613923079	28.7078934134615	28.626624633	28.7550342469231	27.6796376	28.54138899	28.657362225	28.881376775	29.79232044	28.0356602	28.31280104	28.589361425	28.809021895	29.4803063	28.40022052	28.59437835	28.68747711	28.92535931	29.54142568
O60443	0.110914224778578	0.346388310537357	0.480376441947871	0.0618957223326818	0.0403046309326862	0.0292438567350569	small	0.439187803346154	0.507221755384617	0.0680339520384621	24.5639096961538	25.0030974995	25.0711314515385	22.67568425	23.807481075	24.46668615	25.079103665	26.83229752	22.25794879	24.104335195	25.16957582	25.67816468	26.79159628	23.29082243	24.31546781	25.01726458	25.66159222	27.0389243
O60447	NA	NA	NA	NA	NA	NA	NA	-1.28464507622222	1.63374354133333	2.91838861755555	16.8112188206667	15.5265737444444	18.444962362	11.97911907	15.88827464	16.50579639	18.585392175	21.03469262	12.16161255	15.42092648	15.8376977	16.27463501	16.6532118	15.65461117	16.04347362	16.64883335	21.53657332	22.34132035
O60449-2	0.011992580141086	0.0993433340130219	0.0713261363047516	0.201368777218596	0.00148385164851904	0.0834991985856079	moderate	0.380070982884618	-0.0371075334615369	-0.417178516346155	23.3333090896154	23.7133800725	23.2962015561538	21.73879507	22.94649804	23.31928122	23.71921302	27.69817502	23.20144496	23.48819809	23.62532968	23.92066663	24.40436418	21.0476051	23.25225128	23.46601057	23.90533594	24.30409943
O60462	0.778133290929484	0.893593363965519	0.24371848652587	0.350788445425743	0.312557829599669	-0.0182717696493646	small	0.0511607815769253	-0.0896875374999979	-0.140848319076923	22.6116606144231	22.662821396	22.5219730769231	21.04046203	22.28548232	22.55592377	22.88505845	24.43103744	21.9223881	22.3688168	22.704335315	23.01163988	23.30533904	21.3592804	22.16923929	22.55098726	22.77124707	23.33669078
O60476	0.370218459601079	0.635797214282097	0.0833950824680455	0.130699895544162	0.320457961937635	-0.000211266125812951	small	-0.0121743640404048	0.756146038181818	0.768320402222223	18.7925228851515	18.7803485211111	19.5486689233333	13.78628293	18.14608088	19.18632668	19.82804947	22.33877514	16.4797441	17.58377492	18.96824342	19.64679984	21.98723643	16.27153238	18.72517941	19.346011605	20.658110505	22.59325366
O60478	0.362015395473867	0.629478374160057	0.232236342457423	0.344891794225837	0.077176485595629	0.000452634904996064	small	-0.487536035267976	0.00181863688888839	0.489354672156864	19.1635755964444	18.6760395611765	19.1653942333333	14.67809542	18.4078593	19.25034114	19.92236019	21.89166366	16.68411971	17.88395992	18.73099246	19.36060801	20.39455282	17.29316489	18.169613395	19.029759685	19.758593965	21.92495802
O60486	0.631120731296283	0.819010812210583	0.419754477172283	0.207785973946367	0.246595356091494	-0.0131644365495565	small	0.111657139346153	0.145127015576925	0.0334698762307717	24.0722538236538	24.183910963	24.2173808392308	21.03284936	23.52002076	24.154232975	24.47807116	26.88730435	22.75688013	23.910095415	24.121164465	24.64555661	25.20461297	23.03610295	23.82555855	24.41036613	24.70183327	25.25564403
O60488	0.0818721814962018	0.295135238562018	0.0170342597936835	0.168245245712189	0.0412114724948926	0.0366486831730031	small	0.488405234115383	-0.411737457500003	-0.900142691615386	25.0843445628846	25.572749797	24.6726071053846	22.73744632	24.376855725	25.168802175	25.710590045	27.946578	24.67867419	24.89039202	25.326824365	26.11437039	27.95436323	22.53221237	24.46578984	25.06688368	25.19222114	26.27672289
O60493	0.498643616285191	0.734583998965641	0.138235680797876	0.333257911157159	0.167102890773856	-0.00741796014119	small	-0.00551931807692441	-0.126028940576923	-0.120509622499998	25.8703071005769	25.8647877825	25.74427816	25.09737884	25.589045575	25.75730101	25.933041395	27.76520326	25.13727575	25.664695075	25.886627435	26.051203685	26.6275521	25.29212208	25.53799647	25.76729062	25.96940574	26.24944435
O60496	0.00398026349410577	0.0528080763230222	0.000937525268779565	0.0933433522074487	0.0039782606984195	0.110400177008001	moderate	0.3866054125	-0.233526000384614	-0.620131412884614	23.868847565	24.2554529775	23.6353215646154	22.23961504	23.52396182	23.9652323	24.312833955	24.68924543	23.52668855	23.934128045	24.176470785	24.578673135	24.97991436	22.55999402	23.2361899	23.54929603	24.02996802	24.67220977
O60499	0.198831026999026	0.472330996629295	0.0376906561611127	0.14376678824487	0.122154605519854	0.0157769211670222	small	0.470914314652632	-0.355418722233331	-0.826333036885963	19.8952181664	20.3661324810526	19.5397994441667	17.27559058	19.23148772	20.071786215	20.67446422	22.63982935	17.06755178	19.66919558	20.32019559	20.770361495	22.70418027	17.89241862	18.78750503	19.93248938	20.14246759	20.99125028
O60502	0.0522486877649471	0.233188582329541	0.0683665610095285	0.00787343033549273	0.20300537683328	0.0476034269024161	small	-0.123092944538463	-0.322174549615386	-0.199081605076923	24.2548996565385	24.131806712	23.9327251069231	22.78879523	23.92698367	24.20528775	24.52253997	26.96078169	23.44238882	23.81543529	24.08536519	24.181997885	25.19805859	23.41612178	23.62722454	23.76146065	23.97526163	25.42491941
O60504	0.911579077549153	0.959497034607562	0.397331623437155	0.334629345912506	0.439977659252949	-0.022132269921361	small	0.119291930730768	0.146592592884616	0.0273006621538485	25.6950816932692	25.814373624	25.8416742861538	22.97875097	25.324288015	25.80054009	26.061851635	27.80729566	23.71608001	25.43388763	25.78305747	26.221234925	27.78343443	24.91048058	25.33627987	25.85398703	26.21441989	27.00410232
O60506	0.424412546837863	0.680800426538268	0.332334857971066	0.117313209469679	0.207890408940457	-0.00348660222022283	small	-0.236707587192306	-0.284034961346155	-0.0473273741538485	26.9410729551923	26.704365368	26.6570379938462	24.9676952	26.47263744	26.75445726	27.20579288	30.23383601	25.65516822	26.50767424	26.66302084	27.081725255	27.36822684	25.97022342	26.3790835	26.67840589	26.93381454	27.57226861
O60508	0.519881134068928	0.749217228721819	0.466448011213578	0.223596345152641	0.156295478291724	-0.00843524190570872	small	-0.3663941545	-0.189103255769229	0.177290898730771	22.469594485	22.1032003305	22.2804912292308	17.77268191	21.74679032	22.45220559	23.09021744	26.56428179	20.3051157	21.61666706	22.34928495	22.52282772	23.73570339	20.3932841	21.22352175	22.13488695	22.99958616	25.35974925
O60513	0.232419157582762	0.512740984562669	0.364252557191234	0.145521809262422	0.0609211702000428	0.0213587359879573	small	-0.780184692643676	-0.416732923060344	0.363451769583332	19.0208249293103	18.2406402366667	18.60409200625	16.28750943	18.55554689	19.00803437	19.60465805	20.93792844	16.06587955	17.04898819	18.36777844	19.00907491	20.31265712	16.61198606	18.05793953	18.76275757	19.10996709	20.35942161
O60518	0.770060923458246	0.890285342081232	0.238051326200994	0.281483360117855	0.387584134343693	-0.0184678588527502	small	-0.193444151197109	0.221161850422323	0.414606001619433	19.7654871680392	19.5720430168421	19.9866490184615	17.33361297	19.10111581	19.74676778	20.47534316	21.82686407	15.89687841	18.87378376	19.78276788	20.24083329	21.69917797	18.63755407	19.30333793	19.91959126	20.46150689	21.71154415
O60524	0.195388868704387	0.46702555105436	0.176882064756299	0.0392957774785261	0.206873816963375	0.0154332562855749	small	0.192423197153843	0.225019706538461	0.0325965093846179	24.3129728088462	24.505396006	24.5379925153846	22.29196405	24.02886472	24.30756964	24.56429856	27.08138792	23.25667415	24.159156215	24.31667187	24.917749895	26.16189356	24.10335073	24.28395705	24.57036937	24.67666979	24.98883237
O60547	0.15931706447584	0.424033827162798	0.266539856386429	0.192999782943881	0.0310477273720453	0.0204111938090759	small	0.35446580053846	0.225472128461536	-0.128993672076923	24.9804641084615	25.334929909	25.2059362369231	23.26736964	24.3423246	24.935180085	25.502234765	26.86786956	24.03288397	25.013665005	25.289247695	25.682048635	26.61376259	23.32823317	24.62828608	25.19980658	25.84511302	27.00163991
O60551	0.319015688294634	0.594529676088204	0.112775780198	0.427226060921755	0.0797511679781148	0.00365423071280938	small	0.270960535541668	-0.0604435306891027	-0.331404066230771	19.5204659414583	19.791426477	19.4600224107692	17.34020514	18.99173488	19.63631266	20.06127021	22.75724429	17.77536924	19.434552215	19.828706565	20.29742425	21.30452735	17.90150075	19.17796592	19.35346696	20.05794246	20.73440625
O60563	0.450629623438868	0.699637522970042	0.29411132579337	0.11948279979209	0.237383231606444	-0.00526988283280404	small	0.114353899153063	0.494146298107609	0.379792398954546	20.1270322673469	20.2413861665	20.6211785654545	17.46109619	19.13348569	19.84671301	20.93820352	23.33273099	17.53817739	19.692194475	20.484621925	21.016794895	22.95795203	19.16767738	20.050218855	20.45960267	21.03611719	22.841065
O60568	0.556240247054687	0.771296772318294	0.163916014645003	0.363914702156226	0.180163311251316	-0.0100840249014578	small	-0.195175008846153	0.119666953653848	0.314841962500001	26.7898591563462	26.5946841475	26.90952611	25.43464932	26.22702514	26.7272495	27.138761705	28.75508309	25.3931521	26.16648469	26.69105879	26.910828765	28.12079296	25.96698167	26.3265963	26.78419533	26.93732233	28.56717463
O60573	0.0773814075619154	0.286348348874593	0.35584493164948	0.0950267470359595	0.0184988427730089	0.0458531982241301	small	-0.854362681347222	-0.818039951222222	0.0363227301250006	19.1305064682222	18.276143786875	18.312466517	16.86927886	18.19704047	18.80127897	19.98128131	23.16419707	15.64162206	17.348043145	18.44175053	18.74638574	21.93695679	15.99804171	17.6631758	18.56126441	19.29016572	20.1038774
O60603	0.0336851671717217	0.182858893895705	0.115615145782306	0.203013717839472	0.00472814565120301	0.0590295723898187	small	0.617338029490195	0.241307113951734	-0.376030915538461	19.5168829745098	20.134221004	19.7581900884615	16.67823807	19.25049992	19.78252341	20.13749166	21.42885631	16.38037732	19.79763984	20.19870694	20.99654381	21.47543213	16.41888896	19.46895147	19.91941436	20.25273514	21.12486651
O60609	0.455909753354983	0.704520284710032	0.105482404567154	0.176329192713328	0.304218210009979	-0.0112915579808615	small	-0.285472673846154	0.864178334285715	1.14965100813187	16.49466609	16.2091934161538	17.3588444242857	12.16745546	15.19678411	16.40964768	17.74873505	19.75468747	13.46340497	15.179132	16.23941306	17.06119463	19.00029213	14.39621422	16.60754282	17.18576238	17.738640155	21.23756842
O60610	0.936075884691046	0.97021030987713	0.390599665701059	0.489976676463205	0.364494355518227	-0.0227790553072452	small	0.0246569146538462	0.0577746194230748	0.0331177047692286	26.2109408913462	26.235597806	26.2687155107692	25.07730905	25.955236945	26.21430844	26.44364706	27.3921162	24.89495484	25.914851495	26.241615175	26.48871469	27.85681174	25.51761935	25.65388892	26.25467473	26.69078064	27.65656601
O60613	0.00115429805498859	0.0249902126083438	0.00235268815925978	0.390155923430375	0.000233983238760008	0.140591777179478	large	0.652908887115384	-0.115325334038463	-0.768234221153847	21.9772130378846	22.630121925	21.8618877038462	20.84708216	21.542668985	22.05085906	22.37873022	23.21691247	21.20184192	22.12001584	22.609449505	23.17572616	23.46781362	20.68301593	21.54505186	22.07722401	22.25800477	22.97151646
O60645	0.0199459714779103	0.131740624495963	0.0165146889225249	0.42723033976423	0.00379034472895577	0.0710909289504604	moderate	0.261992325076925	0.039407256538464	-0.222585068538461	25.1720009319231	25.433993257	25.2114081884615	23.50960864	25.024142555	25.222148395	25.41827885	25.90787797	24.35137616	25.279260495	25.445808825	25.731424025	25.96669894	24.57586968	25.07181209	25.15794336	25.27657018	25.97810243
O60664	0.000427409913289751	0.0133482050697774	0.000792822489549396	0.304996472637623	0.000118674896116084	0.164823585876604	large	-0.644721783884616	0.0506134598076926	0.695335243692309	27.2780281478846	26.633306364	27.3286416076923	25.85496837	26.770414225	27.184081805	27.671339345	29.13219496	25.83807544	26.406697275	26.631379255	26.93267347	27.26928297	26.23501658	26.89654762	27.31043641	27.90028811	28.15052461
O60674	0.044312638670492	0.212706271265252	0.169277923994449	0.0101634115936553	0.0716093929000077	0.0572023066302238	small	0.374009679427918	0.716400955217392	0.342391275789474	18.9192771747826	19.2932868542105	19.63567813	16.56727846	18.23195959	18.90274033	19.61712859	21.68910886	16.55575557	19.088329685	19.25702978	19.595663805	21.7116561	18.13440991	19.273362255	19.624928585	20.018853225	20.95093957
O60678	0.177075502615677	0.44504127235411	0.0815698871491895	0.466771115625504	0.0371338364323347	0.0180538041706817	small	0.64752287212745	-0.0298195459879338	-0.677342418115384	22.3776697813725	23.0251926535	22.3478502353846	16.47486939	22.2028347	22.6030523	22.88342891	24.2367338	22.03324668	22.504646435	22.703909055	23.36468368	25.54334662	19.84945866	21.95172243	22.63172232	22.97084882	23.45692887
O60684	0.670913738435098	0.839918214708321	0.19805787299032	0.214322408221651	0.414425955782855	-0.0146557388535806	small	-0.0656704251538436	0.214891507115386	0.280561932269229	24.7136341836538	24.6479637585	24.9285256907692	21.87821325	24.34780339	24.66489806	25.12670851	26.41679713	23.49529706	24.50514438	24.681817425	24.98990264	25.25672594	23.94099029	24.52836104	24.77680828	25.26143748	26.20643779
O60701	0.00173161646884351	0.0315038662905431	0.157881276429173	0.0394026089735516	0.000302049197581992	0.130699998333537	moderate	-0.621474649461536	-0.25699128980769	0.364483359653846	26.7787259159615	26.1572512665	26.5217346261538	25.46684571	26.377012275	26.597925185	27.25793899	28.30560151	25.39946844	25.696271305	26.038515075	26.51032621	27.32208734	25.92964194	25.97745742	26.40359933	26.50515612	27.9389142
O60711	0.00817497163761362	0.0791236617499383	0.39236372295678	0.0213555572887963	0.00290650485862244	0.092845805649022	moderate	0.482088627307689	0.708730150961536	0.226641523653846	22.1469426151923	22.6290312425	22.8556727661538	20.77560143	21.556977555	22.096332205	22.61141088	23.58078552	21.2259238	22.274612915	22.51014944	23.134848725	23.68041873	21.44663712	22.14051133	22.49698672	22.8731604	26.78533997
O60716	0.435194362148717	0.689928977302405	0.486565949430807	0.183510134760978	0.133779367606186	-0.00409847467936998	small	-0.0423379425769213	-0.0201045284615375	0.0222334141153837	26.8860364530769	26.8436985105	26.8659319246154	26.15159614	26.73568902	26.87175166	27.07736716	27.5481437	26.30497084	26.67582324	26.789861035	26.92312035	27.50142942	26.67373173	26.7332435	26.78361279	26.84280609	27.52084649
O60725	0.902645524189898	0.954746079744891	0.376035403378049	0.499253148832009	0.33101360231587	-0.0260166563439419	small	-0.014784086756098	0.0682650984257194	0.0830491851818174	17.9577360597561	17.942951973	18.0260011581818	15.24196289	17.47412722	18.14685077	18.42040031	20.26061563	14.88630612	17.29365458	17.967728725	18.615199135	21.06919776	16.62768464	17.730850105	18.02696168	18.531959845	19.11873722
O60732	0.888661268482731	0.948930683342542	0.387162066905842	0.315190904045937	0.429023032176167	-0.0215112404535222	small	0.000458490692309965	-0.250634793076923	-0.251093283769233	20.6875494423077	20.688007933	20.4369146492308	16.00400336	20.041149435	20.922181975	21.5936373	24.08352149	15.89756821	20.290498435	20.780889305	21.553416295	22.83197154	18.13751842	18.84200949	21.03339681	21.44546417	22.3387901
O60749	0.189665685815157	0.461921348576098	0.0408123456839541	0.204919100370634	0.0828007106903144	0.0161583489021067	small	0.126443011461539	-0.113612688846153	-0.240055700307693	26.3565431965385	26.482986208	26.2429305076923	25.52246249	26.121365065	26.37105364	26.5896657	27.26079522	26.14295291	26.30001417	26.442572465	26.59995428	27.12507944	25.33935726	26.10898362	26.37452638	26.44013963	26.65682305
O60759	0.768359771720923	0.88997007298809	0.25669193058334	0.253387389625894	0.455788231936166	-0.0219851581264899	small	0.0970294546646322	0.0783540295684801	-0.0186754250961521	18.6592949565854	18.75632441125	18.7376489861538	15.07156583	17.78899347	18.49452513	19.27041949	23.8702604	16.76885427	17.62788304	18.856500705	19.23759209	22.72716302	16.18099	17.79846355	18.20849983	18.50070396	23.57632503
O60760	0.329788560482023	0.604534651307313	0.0705207625126329	0.188259740564574	0.169283068608815	0.00276717862496628	small	0.506371684400001	-0.433948364433334	-0.940320048833335	22.0421993386	22.548571023	21.6082509741667	17.96171721	21.04613853	22.33132844	22.98930748	24.47887858	18.4113886	21.65173771	22.59847326	23.470172215	26.09530017	19.35200623	20.269562565	21.96213847	22.861955615	23.4804264
O60762	0.0623877548499598	0.253564645765707	0.0108449355088238	0.111244798060905	0.0473844903429629	0.0432777136400605	small	0.330170546384615	-0.296142030769232	-0.626312577153847	23.8407364946154	24.170907041	23.5445944638462	22.18371721	23.45486522	23.75311804	24.18256982	29.24540075	22.58022217	23.67004968	23.95731811	24.390601205	27.46834355	22.07566936	23.2810996	23.51457002	23.78830756	24.4338571
O60763	0.0114239460869569	0.096050526798299	0.299752400924001	0.00659094527110371	0.0135419023055807	0.0846839900652446	moderate	0.181303451615385	0.351610917692309	0.170307466076924	26.7507483053846	26.932051757	27.1023592230769	25.71132015	26.551020235	26.751725025	26.899635565	27.44680098	26.32492669	26.78898746	26.97857016	27.14201446	27.5028604	26.11635394	26.86889069	27.06909878	27.24018092	28.33795003
O60783	0.545806116899005	0.76772866346051	0.172236503202582	0.400536692307287	0.16358080989002	-0.00974095151719108	small	0.257111715754903	-0.173680366591253	-0.430792082346155	20.4681969727451	20.7253086885	20.2945166061538	18.40698669	19.923995095	20.51980212	21.071579385	22.42905944	19.51587673	20.18930556	20.733397725	21.22559329	21.96112065	17.0359735	19.7986788	20.5010347	20.73686711	22.24645077
O60784	0.0605254110220349	0.249498829031083	0.155937416318406	0.202429983476358	0.0093622923104729	0.0440168776886489	small	-0.333854139923076	-0.167253975961536	0.16660016396154	24.0098597944231	23.6760056545	23.8426058184615	23.21854899	23.69608722	23.945084235	24.18523388	26.26313096	22.97364598	23.351374155	23.659116555	24.04435294	24.53005688	23.2964922	23.70718391	23.93106683	23.99917864	24.17948404
O60825	0.0124014271968793	0.101385951637808	0.0162555931253594	0.493484443780756	0.00201559943024921	0.0826815540602859	moderate	0.420296449423077	-0.0841840238461522	-0.504480473269229	25.5527505830769	25.9730470325	25.4685665592308	24.45614116	25.07068163	25.45506053	26.02594474	26.99432543	25.10508451	25.65270332	26.02397618	26.25214514	26.95782323	23.91982305	25.14940776	25.65757166	25.82114022	26.34406203
O60826	0.471711134050812	0.714924904736779	0.21972414134594	0.442559739922577	0.111784847889981	-0.00606369549080029	small	0.292266298923074	0.0844290471153855	-0.207837251807689	24.9506211805769	25.2428874795	25.0350502276923	22.15817669	24.681352345	24.94536914	25.343165095	26.76841543	24.17110419	24.84048473	24.97854633	25.408362355	27.73963729	24.14727057	24.74280211	24.97662229	25.1486876	26.65807514
O60828	0.0253093843940105	0.152749596670035	0.145605367694441	0.145060102991403	0.0037274473071864	0.0652824396917015	moderate	0.733671075846154	0.410296936923078	-0.323374138923075	20.5117138761538	21.245384952	20.9220108130769	17.07615273	19.771519265	20.697596945	21.42885727	23.9194085	19.35775569	20.86230641	21.307977285	21.785352825	22.25922957	19.58569081	20.81826971	21.09115385	21.31664432	21.81003111
O60830	0.627297434812228	0.816142676631236	0.348743765996173	0.181490647252753	0.297460914241797	-0.0135105196673471	small	0.123191887031581	0.380762905938461	0.25757101890688	20.4014722256	20.5246641126316	20.7822351315385	15.55125981	20.17483048	20.65146935	21.13838053	22.21905469	17.70190131	19.99763803	20.83928262	21.17144915	21.56316801	19.42613307	20.41365624	20.88822507	21.26117231	22.1607099
O60831	0.337021786617101	0.610711160133041	0.113120354562901	0.406152364099472	0.0871302739189142	0.00213677321960931	small	0.178716715576922	-0.0875864513461551	-0.266303166923077	24.3927740744231	24.57149079	24.3051876230769	23.12031637	23.981151725	24.34698246	24.820788785	25.92646994	23.36238915	24.28388786	24.51946342	24.825090375	25.74082513	22.76220653	24.04334468	24.31302303	24.67182542	25.47171977
O60832	0.319653453923111	0.595446750570076	0.129873081985549	0.0659839232044191	0.401548614209948	0.00342726406096901	small	-0.0596878794615385	0.327162168076924	0.386850047538463	25.9101140634615	25.850426184	26.2372762315385	24.67467484	25.57989105	25.75450754	26.1497181	27.95610637	24.84297339	25.65847309	25.798834425	26.105370295	26.79810423	25.48804531	25.580829	26.0185773	26.79919246	27.75076342
O60841	0.333613209546754	0.607819502862843	0.0883563515368478	0.307199497923978	0.108331399363596	0.00238470761753155	small	0.15024633226923	-0.0705000038461527	-0.220746336115383	25.3143324892308	25.4645788215	25.2438324853846	24.14265598	25.136748075	25.355088775	25.57359344	25.99771493	24.9636906	25.24879463	25.437012125	25.72001958	25.96473625	24.27292296	25.06611243	25.33906474	25.53084152	25.87822834
O60861-1	0.0222474046014092	0.142357127757247	0.0405258117315146	0.374818572532977	0.00308782840230105	0.0684275591293017	moderate	-0.497244284500002	-0.0657759890384639	0.431468295461539	23.5502360175	23.052991733	23.4844600284615	22.34726226	23.08669733	23.50421492	23.888751885	25.46877236	22.21531114	22.763167625	22.88106012	23.33516908	24.11103027	22.39237391	23.00333914	23.3417782	23.94619231	24.94920958
O60869	0.799373275178891	0.905304250907716	0.253628079824552	0.345679024177392	0.333605276688362	-0.0189286033082084	small	-0.157652788076923	0.0146031171153851	0.172255905192308	24.6863754405769	24.5287226525	24.7009785576923	23.16254439	24.3175242	24.494833285	25.23988267	27.35592928	23.30933221	24.139546115	24.4780478	24.999337665	25.40474948	23.74051784	24.35917864	24.60842737	25.0941511	26.33167876
O60870	1.12687710103006e-06	0.000231131630262624	0.0164518270553393	0.0258959155211479	1.10656024278927e-07	0.309660009232092	large	-1.15425261784615	-0.448531812115384	0.70572080573077	26.6390200113462	25.4847673935	26.1904881992308	23.82730986	26.23330975	26.491926285	27.114238	29.04752937	24.22466267	25.095907085	25.568312925	25.733999385	26.78093489	25.47754015	25.76810691	26.00175262	26.41152328	28.00495498
O60879	0.481015882949485	0.721999512599613	0.414291686223976	0.240851258120759	0.130861202617481	-0.00654012222593788	small	0.165180627807693	0.0724371194230748	-0.0927435083846184	24.3134737451923	24.478654373	24.3859108646154	22.06147366	24.06450972	24.33332346	24.51655255	26.05143157	23.63041325	24.183264545	24.451103195	24.824650775	25.24804324	23.03591098	24.2245773	24.42892606	24.60148185	25.33816073
O60880	0.265198428178863	0.543751044187003	0.116204611866719	0.493660711912861	0.0582347182934755	0.00861255125303575	small	0.568417095521742	-0.0571822834782587	-0.625599379000001	19.3810997934783	19.949516889	19.32391751	15.42788286	18.73404631	19.658965275	20.10620532	23.21058147	17.55178552	19.15901331	19.929645935	20.83920267	22.34833671	16.60848765	18.51779559	19.57002478	20.12397146	20.88365055
O60884	0.268338406920201	0.546682290294331	0.102819064441683	0.0537634325276043	0.427395947741372	0.00769527762520212	small	0.0609529096538459	-0.168508588461538	-0.229461498115384	25.7009239138462	25.7618768235	25.5324153253846	21.38836484	25.549703635	25.76633114	26.17191376	27.13135278	24.44317642	25.230872075	25.780659625	26.19900648	27.00331141	24.49639579	25.28539426	25.492797	25.92464117	26.42004311
O60885	0.689776668584034	0.851173193151908	0.19915536865057	0.238509542483032	0.37995260578755	-0.0153320145731305	small	-0.351476708846153	-0.23955072153846	0.111925987307693	24.5678113538462	24.216334645	24.3282606323077	23.25161745	23.922382355	24.255404345	24.5653637	28.96098575	23.00479883	23.96107637	24.291312635	24.48189736	25.56369507	23.47947797	24.07288427	24.44157123	24.5655274	24.94065438
O60888	0.293423035005599	0.569510847226979	0.125240683942462	0.489043108751706	0.0654403942738826	0.00572506090557436	small	0.499472744612245	-0.206708547080062	-0.706181291692307	22.1341973893878	22.633670134	21.9274888423077	18.24408414	21.16039602	22.32177148	23.10356345	26.4406145	19.92328756	21.906894925	22.88117549	23.42534751	25.215619	18.77242811	21.81392204	22.32947516	22.74043458	24.03841384
O60906	0.274003917296651	0.552154999565663	0.165714272535197	0.397679416330711	0.0548910238559152	0.0103372938944967	small	-0.489704064852944	-0.159327253352942	0.330376811500003	18.4935043423529	18.0038002775	18.334177089	15.72660967	17.48960794	18.333050995	18.99979067	21.90116926	16.34606858	16.71414887	17.45769645	18.962673825	21.15664439	16.87251391	17.42044337	18.14325678	19.09671573	20.56873713
O60911	0.31225287798915	0.58728304611144	0.185292686037811	0.0655027340139706	0.285227798259799	0.00399858324585596	small	-0.0828659903076954	-0.275363752115386	-0.19249776180769	24.4462576798077	24.3633916895	24.1708939276923	22.11133316	23.904699985	24.486735095	24.950085515	26.60676856	23.30090298	24.023580245	24.286127595	24.91317107	25.29922798	23.38054627	23.80377694	24.24210153	24.40645185	25.53123827
O60921	NA	NA	NA	NA	NA	NA	NA	-0.559912823611111	-0.0715604611111118	0.488352362499999	18.0762537611111	17.5163409375	18.0046933	17.29145979	17.69015077	17.99394676	18.23304216	19.8742406	17.23425833	17.35413025	17.494528325	17.678551625	17.84204877	17.84204877	17.84204877	18.0046933	18.16733783	18.16733783
O60925	0.983329865273138	0.992484419145876	0.436576316435699	0.430189500974592	0.496455893678044	-0.0239802281667445	small	-0.207032696615386	-0.0854119973076912	0.121620699307694	24.7407623096154	24.533729613	24.6553503123077	22.48746243	24.30320517	24.64711715	24.919943185	28.67608443	22.0011248	24.159289075	24.65022872	25.127395215	25.82214651	23.6524589	24.49735518	24.65998193	25.02728294	25.50459276
O60927	0.935654063635796	0.970164413164047	0.416417149544195	0.361440282989555	0.431975656764705	-0.0366074721195095	small	-0.111020567419352	-0.220514468847924	-0.109493901428571	18.3177716974194	18.20675113	18.0972572285714	16.66195095	17.703239785	18.23583134	18.852021295	19.65093142	15.86096228	17.609165935	18.2525481	18.830156485	19.73014888	16.25112554	17.423847345	18.15944504	18.925180805	19.57217372
O60934	0.016836272526817	0.117809886747013	0.00872952218379598	0.00260168980783878	0.470256723692435	0.0752248692940786	moderate	0.041897007807691	0.526121739038462	0.484224731230771	22.8713798401923	22.913276848	23.3975015792308	21.20235659	22.44203576	22.863881005	23.30796159	24.75168258	22.16773789	22.589555315	22.885145525	23.16388265	24.04573298	22.70735833	22.91386597	23.42275082	23.64063886	24.43499892
O60936	0.890499610544779	0.95021106645472	0.333583208150797	0.32346793311634	0.480153840943781	-0.0368344744334603	small	0.00837312151515235	0.203007526839826	0.194634405324674	17.466588110303	17.4749612318182	17.6695956371429	14.1742402	16.95563267	17.54692887	18.05428356	19.12559521	16.44347614	16.976355875	17.57988952	17.80604479	18.45606521	17.13829957	17.35348328	17.57988952	17.70626957	18.84947467
O60941	NA	NA	NA	NA	NA	NA	NA	NA	NA	NA	NA	NA	NA	NA	NA	NA	NA	NA	NA	NA	NA	NA	NA	NA	NA	NA	NA	NA
O60942	0.0391850621254887	0.198250290980222	0.246513462389259	0.108340539683602	0.00712095550250066	0.0559864918259499	small	0.783904502921569	0.429218469754904	-0.354686033166665	18.9554799460784	19.739384449	19.3846984158333	16.00592303	18.29945009	19.20399316	19.618628775	20.92710006	18.31866461	19.173847585	19.522220975	19.973669455	22.89238262	18.21167746	18.88975088	19.327770625	19.817898855	20.86675719
O75015	NA	NA	NA	NA	NA	NA	NA	0.0196867763636384	-0.648028268636367	-0.667715045000005	19.1346724636364	19.15435924	18.486644195	17.81401812	18.38787879	19.10477358	19.76674542	20.8102927	18.51532956	19.1021775	19.14003906	19.22510637	19.73370418	17.95092814	17.95092814	18.486644195	19.02236025	19.02236025
O75023	0.555444172103579	0.771179257609598	0.494830819049723	0.222117976307891	0.176540257194234	-0.0108424427574598	small	0.230591564780703	0.418544290833331	0.187952726052629	19.7268650641667	19.9574566289474	20.145409355	13.26986643	19.313402495	19.82530389	20.473299225	25.08763274	17.61583495	19.14865567	20.27424253	20.969130705	21.40495779	18.65748056	19.550478285	19.89031739	20.82189888	21.89592812
O75027	0.839124167218481	0.92493767819686	0.285841924186238	0.394501034773804	0.326206549047427	-0.0201122783130713	small	0.0376487523461542	-0.051930969615384	-0.0895797219615382	23.1332668811538	23.1709156335	23.0813359115385	21.39647367	22.719382945	23.07268586	23.530310565	24.76001196	21.8918547	22.661537045	23.347295325	23.62731908	24.06253972	22.4309663	22.67908153	23.07930443	23.3643453	24.30381636
O75030	0.112945783803645	0.350688941450467	0.0184094683075746	0.0677752870372915	0.142795973142431	0.0288011552378978	small	-0.426941685615386	0.573330340576923	1.00027202619231	24.0594754371154	23.6325337515	24.6328057776923	21.29692209	23.28181088	24.05114438	24.646124165	28.26461453	21.79216975	22.721889615	23.84003731	24.451007715	25.13853987	22.54221596	23.83984909	24.72050193	25.3550206	26.60481662
O75044	0.330219819754236	0.604593054792497	0.288076705736669	0.0838712910234661	0.192466539374624	0.00263406648326812	small	0.117011833423078	0.193683005192309	0.076671171769231	24.0003837155769	24.117395549	24.1940667207692	22.6021502	23.79744437	23.98835325	24.28071396	25.84522195	23.63685839	23.930972675	24.066103435	24.2590946	24.85860049	23.57166662	23.9574673	24.27009892	24.38754428	24.96925382
O75054	0.0013940156708422	0.0282111598027238	0.00417484061473303	0.479959679179663	0.000222297442918105	0.135989432318776	moderate	0.659433446538461	0.031814859615384	-0.627618586923077	23.7294990334615	24.38893248	23.7613138930769	21.64059704	23.23945605	23.825748115	24.231446065	25.89958034	23.57046145	24.025295305	24.338383195	24.60847184	25.5039735	22.71399655	23.35270757	23.73758344	24.17625705	25.35473916
O75063	0.109061656119434	0.344002040020941	0.0522591892808956	0.417394431458459	0.0234606679887132	0.030780807701321	small	0.5349374569	0.0486955219000009	-0.486241934999999	20.1015776556	20.6365151125	20.1502731775	16.50151818	19.70715243	20.113336315	20.74866912	23.14699451	18.6498334	20.24863856	20.86551884	21.084569755	22.24071694	18.82115674	19.38282721	19.885202475	20.879712105	21.91748009
O75064	0.0549736250053906	0.238124908770496	0.137080737458526	0.218004851403079	0.00822790805642583	0.0463634574176792	small	0.829954532538459	0.446675541153844	-0.383278991384614	21.0831758534615	21.913130386	21.5298513946154	16.84502583	20.171542825	20.881866695	21.577219865	26.70507835	19.32377219	21.17444675	21.7649938	22.41161459	26.10710745	17.32496704	20.76260475	21.21792334	21.77617598	26.33186547
O75083	0.139924191832318	0.395046388324206	0.0236833785837088	0.0872103564684689	0.139088228040516	0.0235769387790689	small	-0.239604129961538	0.306665038461539	0.546269168423077	29.1973571184615	28.9577529885	29.5040221569231	27.73214003	28.773400775	29.120968615	29.557344815	30.92890057	27.5770676	28.491641755	29.005781585	29.285896	30.54997545	28.53638919	29.13663805	29.31960215	29.5787655	31.2341916
O75084	0.55326515414801	0.770389353451832	0.382639906991868	0.301377687006743	0.144838797196184	-0.0118284663974939	small	0.436660540048781	-0.0691252101330377	-0.505785750181818	18.4280425519512	18.864703092	18.3589173418182	14.94004952	17.26527429	18.01264198	19.38446591	24.48156177	14.12347692	17.481953515	18.785321735	19.82220412	23.27374803	15.7877639	18.05644785	18.42754945	19.105623065	19.89248983
O75093	0.290184478705457	0.566519313908656	0.137155648521273	0.0578539684019072	0.353354993116439	0.00585773888349756	small	0.325450073382353	0.513054898959275	0.187604825576923	23.0993524541176	23.4248025275	23.6124073530769	20.08766161	22.68824312	23.25848738	23.76448774	25.44440872	21.64631934	22.70910042	23.246700405	23.83965625	25.57461856	22.29145352	23.28859977	23.67849703	23.80837122	25.12554524
O75094	0.580589060308733	0.786749142251406	0.148575862999869	0.232509680443333	0.300484831448571	-0.0212226944365573	small	-0.191248960769233	0.159149589010987	0.35039854978022	18.3542245938462	18.1629756330769	18.5133741828571	13.55644267	17.4842151	18.21698506	19.10523363	21.63503588	16.06803925	17.33934145	18.26802346	18.41757759	21.72923159	15.00250409	17.01731077	19.05317587	19.77127951	21.96075876
O75095	0.248942132301934	0.527568232906836	0.0537200831603755	0.0744243791994575	0.308622459777439	0.0130178269973475	small	-0.211439038642858	0.53955195461111	0.750990993253968	18.9101619865	18.6987229478571	19.4497139411111	16.33808545	18.35081983	18.96725162	19.55590615	21.65478212	16.74610036	18.70687606	18.92185449	19.25906472	20.08535716	18.25200904	18.96201008	19.41230497	20.10075085	20.80945251
O75110	0.0504708448541601	0.229634141975675	0.00741331086502984	0.060592229739277	0.0736336197140624	0.0502875807351982	small	-0.364835040316326	0.475162033799059	0.839997074115384	19.6692607808163	19.3044257405	20.1444228146154	17.72717855	19.0203473	19.76060642	20.41570498	21.96891994	17.62839563	18.607847585	19.263626555	19.877093915	21.29087171	18.90188083	19.70774262	20.37474908	20.44941756	21.38329165
O75112-2	0.345472211693169	0.618930267832734	0.193897416864979	0.34978996730801	0.0725722900513541	0.00502744546094277	small	-0.477494416190478	-0.435026608333335	0.0424678078571432	17.5278098933333	17.0503154771429	17.092783285	15.71614308	16.899556005	17.3666896	18.02973993	19.25673472	16.19527505	16.73083215	17.08052179	17.472376035	17.66999513	14.96013004	16.3675306	17.68126211	17.82845576	18.03805909
O75112-7	0.21498693471625	0.49410534450685	0.371268258669605	0.0714704390774225	0.0999832726406847	0.0131019029625024	small	-0.411405100461536	-0.595733336923075	-0.184328236461539	21.1068943484615	20.695489248	20.5111610115385	17.83948926	20.38155841	21.12182518	21.731647565	23.40570181	18.32855538	20.48744942	20.791213745	21.25232448	22.74443328	17.90885253	20.22716651	20.58939995	21.47189842	21.58644177
O75113	0.106417681323239	0.339329320824395	0.251463745890154	0.175835070112149	0.0195435929099463	0.0306267540254472	small	-0.78158528180769	-0.487089426474359	0.294495855333331	20.9609828123077	20.1793975305	20.4738933858333	17.19323564	20.08619481	20.944127005	22.170103285	23.88631717	16.10520094	19.70195862	20.27877265	20.72440502	22.67562434	18.24098978	19.811399835	20.71640742	20.94067451	22.67808035
O75116	0.964403515622351	0.984306529248821	0.395645678479043	0.412988278685869	0.460488443523244	-0.0235062076272384	small	-0.0369597586923085	0.0252581394230766	0.0622178981153851	26.4783465451923	26.4413867865	26.5036046846154	25.08084489	26.161001835	26.436064365	26.75572956	28.39446356	25.59673732	26.03748444	26.4762239	26.639935815	27.27925505	25.39601148	26.34697146	26.45543745	26.75605169	27.66389213
O75122	0.115203167575995	0.35525267725893	0.0329557926631218	0.28322414804364	0.0373615650063633	0.0327058601346186	small	0.498381386927786	-0.24095261465116	-0.739334001578946	18.3648990946512	18.8632804815789	18.12394648	16.19429885	17.727907695	18.1962357	19.02652954	20.89593017	16.08620675	18.280735135	18.84487264	19.985467655	21.23452077	16.97732379	17.55201963	18.22445353	18.78757924	19.20018652
O75122-3	0.934583260408367	0.970120689815223	0.371516289806565	0.363914702156226	0.486534776483595	-0.0227401326867019	small	-0.0799757711923093	0.0887407636538455	0.168716534846155	24.0690254301923	23.989049659	24.1577661938462	22.79519398	23.705364135	24.06726247	24.32513391	25.64014388	22.93892917	23.81433513	24.10078773	24.3105035	24.61014303	23.3881449	23.78422266	24.08808049	24.27863979	25.54362634
O75127	0.78085736498477	0.895056969961982	0.328536380198522	0.462428887452555	0.242933745629084	-0.0203415465653225	small	0.305693093409094	-0.0310015462062907	-0.336694639615384	19.3489613415909	19.654654435	19.3179597953846	16.8790616	18.896173495	19.392097915	19.927894225	21.50938984	17.85349431	18.504515215	19.77279554	20.688867375	21.78278696	15.54136367	18.24274588	19.55963408	21.06501984	21.73112699
O75131	0.0561476717858397	0.240601175145532	0.019689273488563	0.0102246133057333	0.476975802316292	0.0458480503133029	small	-0.219105381884614	-0.545012633269231	-0.325907251384617	26.3049656478846	26.085860266	25.7599530146154	24.91739341	25.881412275	26.09855022	26.445542595	29.72539545	25.01846174	25.938965745	26.11749638	26.376654965	26.71469035	24.50852726	25.47495625	25.9115794	26.08769458	26.37451026
O75146	0.085498086286007	0.300686935308231	0.0545039085584746	0.0133380489496398	0.329308825270556	0.0355917386807248	small	-0.125049131653846	-0.384472720384615	-0.259423588730769	25.1432750311538	25.0182258995	24.7588023107692	23.72631064	24.76507774	25.038696855	25.417346265	27.77116082	24.19873849	24.76901361	25.000250645	25.21704719	25.83227523	24.01621814	24.58756954	24.71826886	24.90404384	25.29100793
O75147	0.383228095673921	0.648309856903563	0.194213374071002	0.0844874278622769	0.315296566291191	-0.00103481222763052	small	0.310836768559998	0.747997787559999	0.437161019000001	21.04363093494	21.3544677035	21.7916287225	9.720366277	20.3660081	21.55796007	22.23234587	25.04006782	17.89469612	20.368974015	21.644723725	22.228705485	22.94147551	18.36424564	21.51160305	21.870816125	22.361348625	24.09332599
O75150	0.0440621773301048	0.212562208141129	0.237049930613694	0.111244798060904	0.0080434594075104	0.0517598419863701	small	0.276227046730767	0.199845423461539	-0.0763816232692278	24.8064173657692	25.0826444125	25.0062627892308	23.74539205	24.536404505	24.89915214	25.05629678	25.58437499	24.65107231	24.90029273	25.04461001	25.27307331	25.60988404	24.52111644	24.79075314	24.90300401	25.33719465	25.59955993
O75151	0.00393348925697338	0.0523796262365381	0.20638689189014	0.0358779202145567	0.000788965761289636	0.119427063035814	moderate	0.631738480369542	0.448577327414075	-0.183161152955467	20.7662100748936	21.3979485552632	21.2147874023077	14.16733131	20.43788714	20.97640602	21.254360165	22.5300751	20.44712988	21.22929798	21.33803158	21.52732455	22.65357639	18.82479912	20.92851573	21.324901	21.63293014	23.24685662
O75152	0.0301562285063752	0.169983352521272	0.0122299593844479	0.285485292526041	0.0086914017841086	0.0610088730045145	moderate	0.392142782230771	-0.02624378480769	-0.418386567038461	23.6510134532692	24.0431562355	23.6247696684615	22.14018933	23.33800315	23.724558845	24.06905202	25.13277366	23.08559587	23.77063738	23.92557214	24.16889266	26.47760966	23.0078998	23.37645064	23.63394087	23.81295451	24.468375
O75153	0.00495614532815594	0.0600114998044294	0.0287232668487499	0.282079983805078	0.000572798439776177	0.10505187785282	moderate	0.386695711038463	0.0800464519230779	-0.306649259115385	24.0388181434615	24.4255138545	24.1188645953846	22.48747514	23.808124855	24.17552314	24.343945265	24.79757704	23.7291842	24.25121617	24.380797465	24.58127581	25.13923788	23.41592139	24.03294976	24.31977845	24.36676479	24.64706893
O75155	0.150570641158596	0.410003801848794	0.117312206088375	0.381309552147924	0.0264885120927555	0.0235084981170212	small	0.470232984108694	0.089247010685618	-0.380985973423076	19.0907441923913	19.5609771765	19.1799912030769	16.60538427	18.34848693	19.00722374	19.80550141	22.32857915	16.09162874	19.039724565	19.731027125	20.566922755	20.92829521	17.13920017	18.30173908	19.29744663	20.23099592	21.40305524
O75157	0.0985390888023403	0.324780631611247	0.0162423628469517	0.0403177620109279	0.209231393644723	0.0365917213581004	small	-0.269730458666665	0.752452760333334	1.022183219	18.7366231006667	18.466892642	19.489075861	12.21615225	17.87530546	18.92040765	19.63315539	22.70034187	14.76269326	17.708176645	18.7912425	19.22470126	21.09979112	15.77096729	19.14614523	19.74506286	20.267885	21.22740437
O75165	0.487760600810311	0.726315663898955	0.261819425846932	0.12055983951782	0.302253606376312	-0.00687974230222257	small	0.0819689327307707	0.151063024423078	0.0690940916923068	26.8610383932692	26.943007326	27.0121014176923	26.16959299	26.651048245	26.88089403	27.080447605	27.45792598	26.59217879	26.75146147	26.922981325	27.02712597	27.7736031	26.74416502	26.83167885	26.90198503	27.09245971	27.7053511
O75167	0.293086081313699	0.569510847226979	0.172148456952235	0.3971765858228	0.0594859649362036	0.00606103787291273	small	0.430692358555554	0.0659853014017102	-0.364707057153844	19.2403657724444	19.671058131	19.3063510738462	16.29609225	18.56429683	19.56050166	19.88174727	22.32726164	16.91861192	18.877801485	19.903125065	20.380845795	21.78485672	15.24143852	18.16040325	19.33128237	20.36627625	23.50839579
O75170	0.289863623007995	0.566514302087993	0.489967191168898	0.133093366751572	0.0894052932808518	0.00581328614879959	small	0.524567089230771	0.405329419807693	-0.119237669423079	22.7956521032692	23.3202191925	23.2009815230769	18.39341456	22.08109733	22.89437899	23.488087095	25.41079076	21.50069577	22.65009712	23.056185835	23.711205495	25.69697156	21.58568033	22.51063095	23.5797199	23.74461982	24.54500265
O75173	0.817112140571842	0.913398738370851	0.354557924641329	0.4616229436753	0.263215743660511	-0.0199505266355145	small	0.31622720585294	0.0327330306862734	-0.283494175166666	19.5847170776471	19.9009442835	19.6174501083333	14.3161394	19.145570185	19.73070526	20.11108483	28.22896913	18.24347403	19.156769015	19.730705255	20.44045078	22.98067184	17.59656419	18.71944947	19.75972778	20.368716485	21.29480523
O75175	0.31908280019861	0.594529676088204	0.148877774389901	0.0653416913385658	0.355189945485868	0.00347084507625576	small	0.0477951266153838	0.250620669615383	0.202825542999999	24.9335405303846	24.981335657	25.1841612	21.76851617	24.662684725	24.97129518	25.18181858	27.11583358	23.45386273	24.65690122	25.008037845	25.428230875	26.26330952	23.71686666	24.96792261	25.19511812	25.30431762	26.27469412
O75179	0.575654372597897	0.784175378503938	0.180998608822383	0.156218641348721	0.482521107959853	-0.0109207842448796	small	0.0733364184230787	0.219634934423077	0.146298515999998	23.5103968655769	23.583733284	23.7300318	20.17729086	23.128750075	23.62985983	23.904598295	24.7641813	22.84859214	23.150845295	23.59752278	23.928673905	24.93150477	23.03919537	23.53683339	23.70411057	23.97639417	24.53868927
O75190	0.046986756057744	0.220384729123745	0.00928256235318767	0.136636955106649	0.0289528616296496	0.0501924269021137	small	0.294794913499999	-0.154442783076924	-0.449237696576922	22.80526499	23.1000599035	22.6508222069231	21.2722756	22.54924608	22.80697084	23.1209694	24.26191752	22.37618407	22.858002725	23.058516045	23.29296103	24.06845803	21.66342052	22.20542837	22.45477527	23.1168862	24.4847936
O75191	0.771304849040857	0.890759646520091	0.274720516770013	0.240460105603059	0.491967129546054	-0.0180567905068187	small	-0.0696049329230775	-0.251274394615386	-0.181669461692309	23.2341684369231	23.164563504	22.9828940423077	21.1350723	22.597642405	23.025054605	24.05659304	25.31258874	21.8208586	22.81396037	23.02385468	23.669055965	24.51582293	21.92830466	22.87035613	23.0080774	23.16256832	24.60333654
O75208	0.0134420761565036	0.105384210693911	0.431413111313951	0.013081825932489	0.00849784855317043	0.0807162312167557	moderate	0.649041669692306	0.579836023653847	-0.0692056460384585	21.9148658048077	22.5639074745	22.4947018284615	16.91537222	21.5016554	21.99449435	22.44209909	24.95843104	20.63576998	22.12742223	22.45353407	23.143008755	24.43887588	20.47731846	22.01534456	22.8747528	23.21372072	23.4744591
O75223	0.0119347944371202	0.09920389373856	0.0203033192915386	0.450506974009362	0.00175609172739777	0.0836170059237511	moderate	-1.33810864853846	0.0439757767307682	1.38208442526923	25.7499555340385	24.4118468855	25.7939313107692	20.47826227	25.09896564	25.66015802	26.446213815	29.84131628	21.775639	22.87647991	24.4201119	25.4203351	27.70831544	22.35220415	25.23785984	25.47302894	26.56188502	29.42944267
O75251	0.0016045889362114	0.0301565663630803	0.00122296723325889	0.232326346618584	0.000595896077942072	0.132558235846661	moderate	0.503213797461537	-0.151845835	-0.655059632461537	25.8907464565385	26.393960254	25.7389006215385	24.54254868	25.54244544	25.81118111	26.235666175	27.90525346	24.01092288	26.24266895	26.467111885	26.80081915	27.46600613	24.64053739	25.21349551	25.68725997	26.02805559	27.8212203
O75298	0.719389060792818	0.864117747866142	0.225108871376712	0.230026702584265	0.440541170686761	-0.0165591863246614	small	0.0373991795294124	-0.252851849547511	-0.290251029076924	21.7007777264706	21.738176906	21.4479258769231	20.37696377	21.233427405	21.7372503	22.061890865	22.81792951	20.79546413	21.35042886	21.736865035	22.101047455	22.77042483	19.46076614	21.15065279	21.58295713	21.95119626	22.37596762
O75306	0.645737324511253	0.827203315959756	0.32387989412291	0.394501034773804	0.175154194650048	-0.013722866431833	small	0.0821932939999996	-0.00876566615384533	-0.090958960153845	25.5295165	25.611709794	25.5207508338462	24.33244872	25.303113175	25.478091425	25.78471886	26.93893052	25.12596567	25.419660265	25.51466688	25.735877735	26.84656465	24.9840696	25.33000594	25.58973601	25.71422961	26.13564915
O75312	0.567711291971988	0.779229697011289	0.4449460235091	0.254354141530139	0.166954707162332	-0.0105818956520676	small	0.0347459920000013	-0.0187957411538449	-0.0535417331538461	23.643318375	23.678064367	23.6245226338462	16.9047981	23.441931545	23.726650715	24.05863071	28.05669801	22.11444772	23.16399695	23.487094025	24.138721645	25.50671786	23.23401701	23.3240299	23.47602233	23.94274741	24.32697986
O75323	0.703527778711924	0.857131531970588	0.200869847897471	0.282929474910901	0.323223361261522	-0.0158134654447489	small	0.0197576740769243	-0.0798328892307687	-0.099590563307693	25.8906296669231	25.910387341	25.8107967776923	24.36555165	25.631803045	25.88223002	26.08185274	27.06753442	25.24701333	25.683206095	25.949802825	26.147282905	26.53230659	25.00070564	25.62199727	25.85296365	25.9182223	26.63048405
O75339	0.503764176689528	0.738142214877941	0.388418714466781	0.268243572825803	0.133012969000382	-0.00766714576084115	small	0.177607186076923	0.121810100769231	-0.0557970853076917	24.6537312169231	24.831338403	24.7755413176923	23.25778164	24.268561505	24.74733607	25.099863915	26.09749054	23.8023604	24.53977451	24.847750725	25.12245476	25.71291599	23.72869374	24.66598904	24.74355788	25.10860052	25.63717125
O75340	0.808110945306804	0.908960125082753	0.257086662650107	0.315449599272924	0.375021994964662	-0.0196736019665257	small	-0.011115357980394	-0.129438624313725	-0.118323266333331	21.1074524509804	21.096337093	20.9780138266667	17.96033518	20.47012605	21.10875992	21.54516896	25.93659172	20.08979565	20.53800048	21.13714656	21.600355745	22.1297207	19.87973074	20.46635782	20.910017915	21.513452055	22.34613908
O75340-2	0.273907231723643	0.552130719910679	0.232416633640486	0.301484939910294	0.0545067434789102	0.0071942878115516	small	0.195187820769231	0.110631157884615	-0.0845566628846157	24.6369658367308	24.8321536575	24.7475969946154	23.33295162	24.36007562	24.62430987	24.917453885	25.82000694	24.02466635	24.424144545	24.98764219	25.19607978	25.35661918	24.08829669	24.41667815	24.68403349	24.95969035	25.5499025
O75342	0.42533636571372	0.681562010008745	0.0992995479110782	0.143063215126017	0.314342385691383	-0.00353963477195232	small	0.0775804930384609	-0.131544233461536	-0.209124726499997	23.2949107234615	23.3724912165	23.16336649	21.20535069	22.88588365	23.341140975	23.67797062	25.73166681	22.13242238	23.089586675	23.397476	23.68314437	24.4700984	22.34901825	23.03220567	23.09922912	23.37360008	23.92907137
O75347	0.0592749811350725	0.246352330920292	0.026839180118215	0.364386572536646	0.0137694524427415	0.0445260479339471	small	0.387085719846155	-0.107073651923077	-0.494159371769232	25.6174372911538	26.004523011	25.5103636392308	23.44966329	25.119349375	25.488166505	25.978836985	27.84192326	25.36647395	25.63548469	25.74624661	25.954496875	27.57278539	24.81717732	25.28990295	25.63741716	25.68448167	25.97566524
O75348	0.331274928258327	0.605502271327659	0.0812914838449608	0.0904427544958636	0.376799679940876	0.00255625974131105	small	-0.00118324626923183	-0.262439533653847	-0.261256287384615	24.3977365382692	24.396553292	24.1352970046154	23.14874415	24.09067997	24.36754875	24.652807685	25.97053712	23.13967459	24.02848161	24.42142032	24.803834025	25.33532891	22.73197973	23.82891504	24.16553647	24.37614862	25.13764403
O75351	0.159219364423314	0.424033827162798	0.0804728981022673	0.484967065388384	0.0318868009960198	0.0204261555400988	small	0.315987845769232	0.0527506634615378	-0.263237182307694	25.4313792942308	25.74736714	25.4841299576923	23.16287583	25.199698825	25.50103694	25.82061517	26.76112275	24.81171536	25.417174565	25.670256415	26.08857571	26.57100997	24.78846808	25.08449452	25.4564365	25.98074815	26.25637274
O75352	0.0154975636870938	0.112870451843911	0.329512952609024	0.0405098024652016	0.00401800210147553	0.0781993197256558	moderate	0.763293829999999	0.703098485384615	-0.0601953446153836	20.80706551	21.57035934	21.5101639953846	15.51187017	20.3041923	20.87374814	21.584929285	23.57364008	19.01495578	21.13098595	21.51218155	22.35372698	23.1095464	19.75006546	20.76365822	21.28546661	22.28970508	23.07088738
O75367	0.00263754948825611	0.0406074872762481	0.0206707684764278	0.283354680610827	0.000293591166395516	0.120436707732588	moderate	0.417783367192307	0.0979942926923059	-0.319789074500001	26.9029425173077	27.3207258845	27.00093681	25.99010898	26.625319905	26.874486695	27.190637385	28.09875578	26.64361027	27.049645555	27.194640245	27.781706515	27.90492646	26.39542174	26.68875438	27.01933527	27.18879487	27.99758338
O75368	0.300960190354876	0.576910049154624	0.350552677123646	0.208867129600078	0.0701435043169805	0.00489700685213019	small	-0.190517658269233	-0.0855977948076934	0.104919863461539	24.8585487932692	24.668031135	24.7729509984615	22.41198942	24.57867484	24.806853945	25.001279785	27.52311659	24.21544222	24.4689841	24.72154259	24.814030225	25.15900587	24.06085925	24.32091444	24.76707069	24.97881998	26.06872135
O75369-8	0.0750931149233499	0.281562079621197	0.355916962083123	0.0878097674777879	0.0180278763570281	0.0387567415414251	small	-0.213149166038463	-0.173398567307693	0.0397505987307696	29.0687758265385	28.8556266605	28.8953772592308	28.21901476	28.788014635	29.084662085	29.28989982	30.14178157	28.23230249	28.63981344	28.773613715	29.13781261	29.54949469	28.33537043	28.68091215	28.91481603	29.09941611	29.4614121
O75376	0.015833960819209	0.11455093294278	0.0420730423990045	0.325981566334686	0.00205181675843318	0.0767219079684889	moderate	0.502311957	0.156520240576921	-0.345791716423079	22.5142460425	23.0165579995	22.6707662830769	18.61544763	22.32524176	22.571566485	22.970393605	24.35567757	22.38414665	22.669839805	23.001124735	23.320644175	23.99123916	21.81531759	22.35706719	22.6494042	23.00300608	23.43334506
O75379	0.356727285392224	0.625285962366935	0.108621291774506	0.36085441853256	0.102819604992416	0.000789325528001993	small	0.324278092489795	-0.208605775510204	-0.532883867999999	20.5202881155102	20.844566208	20.31168234	16.98785687	19.5778705	20.211679	21.31918696	26.76693946	18.99880753	19.994759955	20.877853825	21.7106447	22.99518499	17.72058602	19.01685871	19.96354171	21.59849504	23.28347115
O75380	0.858306639564751	0.933460746296488	0.350148184342073	0.290200224782304	0.448166050460254	-0.0206635645226287	small	0.152985297269232	0.204874243653848	0.0518889463846151	23.9114678417308	24.064453139	24.1163420853846	19.82903602	23.584024925	23.94591951	24.327051855	25.83092355	22.75581463	23.65795049	23.93260947	24.33550077	26.10081692	23.03412927	23.73346624	23.98948253	24.43493727	25.30895799
O75381	0.00860459228470962	0.0819325606633141	0.229553126951991	0.0512050230281214	0.00170994372447077	0.0915965666255766	moderate	0.666685792999999	0.459867104615384	-0.206818688384615	20.85527347	21.521959263	21.3151405746154	16.11085822	20.616595685	21.05437186	21.28955295	24.42687378	20.36277777	21.126183195	21.446300545	21.881413105	22.84000693	20.3053054	21.00671471	21.16621215	21.69779138	22.36217708
O75382	0.0839650647780415	0.298599286129596	0.109192808115155	0.31623866374505	0.0130331794476529	0.0364778879542432	small	0.630897281754901	0.166611167254903	-0.464286114499998	21.8586924227451	22.4895897045	22.02530359	18.51622343	21.44521421	22.08234745	22.50680767	24.28773461	20.18446093	22.05117619	22.52678108	22.979262205	24.84199987	20.47942366	21.66714599	22.28513451	22.61625365	23.31979565
O75390	0.100864030635861	0.329654232771554	0.0175776716987042	0.117314352624548	0.0733039373554259	0.0315605341573775	small	-0.204525792461538	0.0451020992307676	0.249627891692306	27.9502241784615	27.745698386	27.9953262776923	27.16232476	27.69086151	27.870879565	28.059272955	30.70608845	26.81604532	27.51794033	27.766235905	27.95945992	28.44892579	27.55258286	27.86852843	27.97427983	28.17030572	28.35024359
O75391	0.477461288933143	0.718557479389813	0.465404820566242	0.17593459217095	0.163642995070123	-0.00635921481354126	small	0.532759350076923	0.460057566730768	-0.0727017833461545	20.5625448094231	21.0953041595	21.0226023761538	15.5747254	19.64186772	20.868129875	21.44067143	24.65028513	17.87576965	20.53679515	20.98791731	21.40133399	23.89248905	19.45981354	20.72840213	20.95312845	21.39078268	22.72717848
O75394	0.0175570767366175	0.120838400593643	0.130437539566187	0.141869666128345	0.00245079729089611	0.0965808945235264	moderate	0.806929446375001	0.42711214725	-0.379817299125001	19.11699320675	19.923922653125	19.544105354	15.93576649	18.505169955	19.24116725	19.595343275	21.77379662	16.8442534	19.555098625	19.70505993	20.73267906	22.57893611	17.79677431	17.9572537	19.544161685	20.5030468	21.42614307
O75396	0.327250453641923	0.60292871211432	0.253348039992015	0.0773004616611102	0.218130232371775	0.00285437775533478	small	0.0613123702692313	0.289079899807692	0.227767529538461	27.0323823417308	27.093694712	27.3214622415385	26.23305515	26.69872923	27.007194245	27.300876845	28.2039507	26.37624614	26.845494555	27.019856345	27.349487805	27.74785435	26.58306641	26.746242	27.26869644	27.47518604	29.15838788
O75400	0.539085877669083	0.763990220566741	0.196721460490776	0.466957421544445	0.145079413038922	-0.00931999041481688	small	0.114166851576922	-0.00121159211538568	-0.115378443692308	24.8269483044231	24.941115156	24.8257367123077	23.67282064	24.41636839	24.86828115	25.172216225	25.97697334	24.21407422	24.86718692	24.915628805	25.135997855	25.49283916	24.14624427	24.52857488	24.83056464	25.00022298	25.56420455
O75410	0.162008079443475	0.428168607513505	0.179390649200251	0.287195254843071	0.0284286349007225	0.0200026602898904	small	0.192032662153846	0.0658280449999999	-0.126204617153846	23.9170887788462	24.109121441	23.9829168238462	22.75468722	23.59856632	23.82434901	24.257152515	25.43602449	23.49133805	23.82562067	24.134151205	24.25377076	24.73819942	23.56790822	23.73348366	23.86862304	24.19580453	24.47516635
O75414	0.957481134253847	0.980949996238507	0.407387455834971	0.487600607427611	0.391598971671441	-0.0251723878618267	small	0.0318830411304347	-0.218591197792641	-0.250474238923076	19.3856525308696	19.417535572	19.1670613330769	14.92506862	18.54991836	19.49687384	20.14739769	23.14410586	17.8399066	18.94569135	19.52809136	19.94775501	20.61773019	16.31859799	19.01051108	19.48213554	20.22360575	20.56644442
O75420	0.475362338063748	0.717201746235742	0.136660382576531	0.336598997486333	0.155983069517989	-0.00683525469951519	small	0.159572883606383	-0.0406895503481621	-0.200262433954546	18.7276286548936	18.8872015385	18.6869391045455	15.73942169	18.34472914	18.84146702	19.195745695	20.47080373	14.6658194	18.213926435	19.04506885	19.679326635	21.12231101	16.91480103	18.555791155	18.75872622	18.846565215	19.75250419
O75427	0.239632983872454	0.52003852290765	0.103172013246468	0.470455142818866	0.052222484396102	0.0104547990238162	small	-0.425128110999999	-0.0402108276923059	0.384917283307693	24.05341574	23.628287629	24.0132049123077	22.78676965	23.385519	23.96634621	24.42120827	27.13372811	22.4407968	23.481712835	23.75244689	23.942904215	24.31887868	23.20055085	23.81733169	23.84502053	23.95486688	25.8394316
O75431	0.367263643419012	0.633590313686493	0.0839902831543121	0.11706605842047	0.321099436890507	4.08613267377999e-05	small	-0.0451469665000026	0.141311137115384	0.186458103615387	23.2198257575	23.174678791	23.3611368946154	22.02504081	22.950200385	23.200155555	23.409970315	24.9323091	22.38340271	22.849899175	23.15297712	23.400725635	24.64320363	22.36180378	23.17989696	23.26934179	23.59175407	24.31970072
O75436	0.218648807932367	0.499496027513164	0.0857579655629829	0.041925631477544	0.426234498523589	0.012689962270303	small	-0.0105063852692311	-0.290046648076924	-0.279540262807693	25.3575419157692	25.3470355305	25.0674952676923	23.99978039	24.98440103	25.324993985	25.699348935	26.65096139	24.52678342	25.00337563	25.20020141	25.71768392	26.25296399	24.19263963	24.94660143	25.03706134	25.31501323	25.87538538
O75438	0.223197340403279	0.503221811146906	0.265104890114694	0.0552902621213726	0.151380783745706	0.0121877796171193	small	0.593947281115383	0.857521681346153	0.26357440023077	21.2879984578846	21.881945739	22.1455201392308	15.38535543	20.2108564	21.307604745	22.614034105	26.95496409	20.1033283	20.98050227	21.30806619	22.3272682	27.03933198	18.93287274	20.96444542	21.71172389	22.70479384	26.80803867
O75439	0.0618776734195085	0.252467561064866	0.00952562056113217	0.0742535331450599	0.0705426078923881	0.043477947615774	small	-0.201289094730772	0.187548407884613	0.388837502615385	25.5284080367308	25.327118942	25.7159564446154	23.82961387	25.18398765	25.459550045	25.74952865	27.4122474	24.564945	25.09528343	25.32732888	25.547276365	26.10100867	25.10183175	25.35689471	25.62720857	25.93492211	26.67545723
O75446	0.270750794960791	0.548952119411553	0.075333495291322	0.35441056567546	0.0876200745826312	0.0133285416070467	small	0.588586493333334	-0.160515328333332	-0.749101821666667	17.1663904433333	17.7549769366667	17.005875115	15.31377333	16.2297785	17.19748164	17.860771515	19.49660773	16.33063247	16.994149555	17.35246713	18.00356052	20.6292932	15.80905915	16.66805646	17.05543203	17.37965845	17.96651966
O75448	0.84145381149597	0.925477238643955	0.41950650668298	0.297185616891183	0.356953933750326	-0.020946223920071	small	0.3612808974	0.449120804066666	0.087839906666666	20.6537582976	21.015039195	21.1028791016667	14.0426238	19.81653226	21.051189225	21.62081097	23.78682913	18.60458165	20.38917527	20.93244212	21.769414385	24.81896553	18.62356197	20.364936845	21.04058877	22.035861705	23.0072674
O75449	0.866404417349147	0.938211466146365	0.475584976635113	0.367222089808678	0.314657759865486	-0.0208925979317498	small	0.0901764441153858	0.176459420192309	0.086282976076923	24.0427700728846	24.132946517	24.2192294930769	20.98422094	23.579364245	24.22466751	24.584160725	25.53604193	21.32419913	23.624909965	24.28849911	24.753448605	25.48712424	22.74689607	23.61512311	24.18349308	24.71082772	25.56200381
O75452	0.150156118374386	0.409668617614848	0.146022809800244	0.0268212684014256	0.227965725870834	0.0263552863814362	small	-0.00289627491071442	0.90775557148352	0.910651846394234	18.3846500392857	18.381753764375	19.2924056107692	14.16773871	17.83313761	18.697356015	19.26739872	22.59497058	14.55930253	17.261478795	18.93403591	19.573078555	20.08358009	17.92005655	18.75377584	19.06924109	19.46177932	21.76137269
O75462	NA	NA	NA	NA	NA	NA	NA	-0.401772585384617	-2.07816669038461	-1.676394105	19.3630935453846	18.96132096	17.284926855	17.32593322	18.92278936	19.13265225	20.23994032	20.93937128	17.20721222	18.68077268	19.13265225	19.415328855	20.19717918	16.97596044	16.97596044	17.284926855	17.59389327	17.59389327
O75475	0.134927940666854	0.386403072347454	0.197936154878069	0.0292393303519776	0.140008962459789	0.0244637662412015	small	0.0673067475769251	0.414728336730771	0.347421589153846	25.6952606394231	25.762567387	26.1099889761538	24.93800216	25.40672646	25.687247025	25.879929325	26.80811916	24.25361921	25.59119867	25.793376705	25.938301735	26.646076	25.20967483	25.74790007	25.81655532	26.57992213	27.54720778
O75477	0.00258898987650557	0.0400976411689812	0.00103108942145981	0.151747679187476	0.0015421020805421	0.120889938741835	moderate	-0.558551667923076	0.234480931346152	0.793032599269228	22.9754683394231	22.4169166715	23.2099492707692	21.50153638	22.403883735	22.77942568	23.595708985	25.03750642	21.29226647	22.34954187	22.517204265	22.6498471	22.751413	22.54069917	22.64310147	22.85671566	23.61511166	24.6546334
O75487	NA	NA	NA	NA	NA	NA	NA	-0.538224871666664	-0.174471809	0.363753062666664	17.669439365	17.1312144933333	17.494967556	15.57683228	17.086591695	17.54891768	18.1794177	20.36292555	15.51369332	16.57968071	17.36976912	17.43414103	19.16353157	16.29314188	16.84606989	17.37472121	17.47900962	19.48189518
O75489	0.0152426093461526	0.1120543706184	0.00459657257296568	0.18118249264251	0.00707505656131087	0.0776502567424496	moderate	-0.433717245461537	0.158240528846154	0.591957774307691	26.3253106334615	25.891593388	26.4835511623077	24.30954847	25.8879079	26.160199705	26.79080688	28.68606697	24.87864191	25.540304745	25.832574665	26.181500455	27.09894563	25.84027726	26.06496438	26.28136074	26.87673683	27.83165641
O75494	0.908001827351075	0.956793372364247	0.483339901701237	0.365803414761424	0.364049421983168	-0.0220363685882516	small	0.0165917978846153	0.0354908788461543	0.018899080961539	24.5608647996154	24.5774565975	24.5963556784615	23.04190719	24.21324556	24.52209511	24.84727519	27.33841089	23.23013276	24.244291125	24.524665065	24.9123106	25.79805295	23.36842826	23.99107956	24.66209116	24.9571753	26.05868872
O75503	0.867027979320129	0.938373550350893	0.299327245015652	0.333772486799239	0.420753248485113	-0.0219824607358084	small	0.293155629874999	0.0164280737980782	-0.276727556076921	20.767081003125	21.060236633	20.7835090769231	13.49653763	20.443332985	20.93923506	21.290833125	23.67947426	19.20848074	20.422721755	20.88588071	22.023657045	22.92194375	19.6074451	20.5316791	20.92752311	21.02102372	21.54094598
O75506	0.355191387248493	0.624874628761056	0.319212765122927	0.279109279980803	0.0786700125237766	0.00125351842033301	small	0.418238807333331	-0.102198015000003	-0.520436822333334	17.95900775	18.3772465573333	17.856809735	12.83379023	16.61954354	17.19665019	18.920408545	25.03485923	16.47737826	17.66587896	18.00852926	19.073770655	22.15482542	16.03778834	17.225377165	17.82488176	18.674565745	19.3670402
O75521	0.0203089072088124	0.133556583022251	0.155623688678591	0.122588936852849	0.0030656549492792	0.0706511148880588	moderate	0.480614644615386	0.146137595384616	-0.33447704923077	24.9701548253846	25.45076947	25.1162924207692	23.46294984	24.52192775	25.00302957	25.281832135	26.87908918	24.35768506	24.775704805	25.55197357	25.88474709	26.49969154	23.69458767	24.96574551	25.08947276	25.60256564	26.06263999
O75525	0.458335230213325	0.706255037987598	0.491013905572406	0.18923604162755	0.142662413904719	-0.00536208734363693	small	0.124677509192306	0.0915865967307674	-0.0330909124615388	22.3120529448077	22.436730454	22.4036395415385	20.97082089	22.02237861	22.34948864	22.67407164	23.27917079	20.82216667	22.22416067	22.459970325	22.73130985	23.48385573	20.70133056	22.2464516	22.48999525	22.66602584	23.26581484
O75530	0.712101667072987	0.861354726078563	0.331877976708681	0.432402920268355	0.20505972560501	-0.0194254533255602	small	0.329101060335915	0.0349384785581393	-0.294162581777776	18.9221436074419	19.2512446677778	18.957082086	16.10892104	18.218009795	19.13833021	19.76476117	20.59125231	15.4923821	18.68838393	19.268120535	19.87165073	21.1232111	16.9722172	18.75588264	19.306513885	19.62044558	20.14209382
O75531	0.221882185312309	0.502527671079029	0.0910129577884568	0.447027424641949	0.0494682441626842	0.0123319203602596	small	0.226208467730771	-0.0333341361538437	-0.259542603884615	25.2986741007692	25.5248825685	25.2653399646154	23.09191385	24.985206415	25.32723585	25.61767321	27.73671573	24.40077657	25.125095975	25.681388575	25.924299485	26.2905155	24.23755141	24.89834861	25.32357104	25.59150394	26.32038
O75533	0.315981384395818	0.590750700279851	0.0856905129893357	0.315638297523238	0.0991554700880236	0.00370907261634903	small	-0.00979003907692544	-0.203496183846156	-0.19370614476923	27.5256175630769	27.515827524	27.3221213792308	26.54491606	27.087369175	27.339345105	27.71380746	30.8152909	26.77403228	27.354947595	27.49866671	27.77090101	28.20432038	26.72739684	27.10408319	27.36968988	27.5029254	27.75355375
O75534	0.171399415260628	0.436639866536727	0.0716245320027363	0.43068308062452	0.0378514178968776	0.0186282605944521	small	0.229190420192307	-0.0244196428846166	-0.253610063076923	26.2328184398077	26.46200886	26.2083987969231	24.70510696	26.060758345	26.25159515	26.52840443	27.45591341	25.75138047	26.25299071	26.40660425	26.65125158	27.59351464	25.44117106	25.96451603	26.33152598	26.52836849	26.98941417
O75556	NA	NA	NA	NA	NA	NA	NA	-0.953232747294116	-0.888576515294119	0.0646562319999973	18.9038130952941	17.950580348	18.01523658	15.74792143	18.18418993	18.3976962	19.9069948	22.11998882	15.86246012	17.84785593	18.35561639	18.48302384	19.20394546	16.6636261	17.85008051	18.3555656	18.35561639	18.51096528
O75558	0.980985036869349	0.991520959083761	0.422834177744468	0.452497014773281	0.451095680822484	-0.0239219982324501	small	0.0717892670769231	0.114658761346153	0.0428694942692296	22.6691872294231	22.7409764965	22.7838459907692	17.93161614	22.02680262	22.82370305	23.353844425	25.12709217	20.06205643	21.79902849	22.645513995	23.32521531	25.01568549	21.49013726	22.36210627	22.90209019	23.0582556	23.97933872
O75563	0.20985915131396	0.487338157687162	0.121477889855104	0.460779858276437	0.0409063127945937	0.0138597205263872	small	0.286980911038462	-0.036434652628202	-0.323415563666664	20.8664272434615	21.1534081545	20.8299925908333	16.93777125	20.162957175	20.72105882	21.39744012	24.29801902	20.22483921	20.739092925	21.165704285	21.485790415	22.29961773	19.70691646	20.407637545	20.84462378	21.2412674	21.70716764
O75569	0.0703669553210326	0.272317605268392	0.0662292182487827	0.418868791844639	0.0113508560413611	0.0403422319672688	small	-0.230609440653847	-0.0623292080769247	0.168280232576922	24.3601636511538	24.1295542105	24.2978344430769	23.36718288	24.012664645	24.34872558	24.614705595	26.38734423	23.45802496	23.894518865	24.10761231	24.282822695	26.06211774	23.87032964	24.11176939	24.24259676	24.46589287	24.89641345
O75578	0.425253052392547	0.681562010008745	0.487315720835522	0.167552639177483	0.137553715881652	-0.00362322825364757	small	0.356580360100001	0.557332251215385	0.200751891115384	18.3041307934	18.6607111535	18.8614630446154	15.09176143	17.66031073	18.190929755	19.15720187	20.82338075	14.54222012	17.58571	18.73590214	19.90295479	21.29302223	17.25342359	17.99102225	18.56673302	19.04847926	22.50231472
O75582	0.0491636768132008	0.226260244593924	0.353556338557562	0.0226072738543668	0.0320560623067704	0.049087809860936	small	-0.396515258884616	-0.571537530384614	-0.175022271499998	24.6679910103846	24.2714757515	24.09645348	22.33166129	24.03537928	24.606554935	25.091905605	27.3162918	23.28160069	23.88945262	24.351287295	24.56684498	25.45521836	22.09149174	23.55990189	24.10162813	24.63829307	25.74021707
O75592	0.246301121093446	0.526138588684388	0.0974789716081204	0.443551948182358	0.0561942608376416	0.00978537614942621	small	0.243850882730769	0.0685572959615399	-0.175293586769229	24.3004475632692	24.544298446	24.3690048592308	22.81263486	23.95026779	24.32578734	24.62751824	25.29357401	23.82881277	24.334015215	24.39047384	24.765422015	25.68993455	23.65066483	23.88077835	24.35143915	24.42736623	25.82191781
O75594	0.229148824894169	0.509513767010379	0.0462779477385245	0.0782144519659308	0.271805731829885	0.0115459413694547	small	0.043294989730768	0.723910225576923	0.680615235846155	23.3934287682692	23.436723758	24.1173389938462	19.03767292	22.209256035	23.716008405	24.414102235	25.86241053	22.37365358	22.857306755	23.24340207	23.85248749	25.96687828	22.33332129	23.37621204	24.09935467	24.74588362	26.00962562
O75607	0.563640245076483	0.775593545840959	0.197156303799253	0.439217125232895	0.16070907565109	-0.0118516918237495	small	-0.356607858128655	0.174528105555556	0.531135963684211	19.2627568444444	18.9061489863158	19.43728495	16.60343035	18.39868771	19.39102083	19.91396761	23.33614917	16.61038326	18.32825481	18.91007387	19.67357349	21.37164015	17.35553239	18.507989435	19.07955646	20.240603405	23.09826851
O75608	0.00228471565501438	0.0372209189998203	0.0617647417079425	0.120307874939198	0.000261915813724581	0.123939358590193	moderate	0.471537216846155	0.210716938461541	-0.260820278384614	24.2439672161538	24.715504433	24.4546841546154	22.36660281	24.073476495	24.31474124	24.525721835	25.12484371	24.16856552	24.42585735	24.67818869	24.819884935	26.19474899	23.86401125	24.10130244	24.45041635	24.76073012	25.21140077
O75616	0.00536607249907456	0.0620377587994827	0.0227739373502562	0.321361703363418	0.00065728086519885	0.109809325097332	moderate	1.27547382790426	0.285237561096565	-0.990236266807692	20.9992022865957	22.2746761145	21.2844398476923	15.04140913	20.216953465	20.95148819	21.95644371	24.0561261	19.59821281	21.65677842	22.08736755	22.91753685	24.49363956	19.21719948	20.84795483	21.60256918	21.94519969	22.85097833
O75628	0.994438406899371	0.997135719931289	0.458336748299692	0.467053165163098	0.482882118768776	-0.0254980226578907	small	0.137237988500001	0.141587150192308	0.00434916169230704	20.3390789975	20.476316986	20.4806661476923	14.10614497	19.62876235	20.605699785	21.26571563	23.2223567	17.96277717	20.03986703	20.55986358	21.01071606	22.45481908	19.04025445	19.87169437	20.67981117	20.91148171	21.60713115
O75629	0.803446556652321	0.90741800892988	0.347073649843364	0.456978896533835	0.254698887534485	-0.0190525705071691	small	-0.187822390576923	0.0421013901923075	0.22992378076923	26.7937727405769	26.60595035	26.8358741307692	22.24712174	25.877175595	27.04829163	28.122363925	30.7176568	23.71722183	26.439544805	26.98500888	27.2859276	28.52048679	24.50662711	26.3093539	27.04420841	27.47614426	28.85842264
O75635	0.128833320689065	0.377237176173916	0.494590602904248	0.0744301867733018	0.0427505989145186	0.0255911170187112	small	-0.335630460192309	-0.473010235192309	-0.137379774999999	21.3479894851923	21.012359025	20.87497925	16.51063859	20.921287075	21.454699285	21.92222074	23.75814361	18.4235552	20.455609305	21.178879355	21.42591889	23.02689699	18.07525441	20.60136462	21.13866158	21.39197216	22.74308067
O75636	0.663332006481857	0.837275132516161	0.252369182001702	0.182842365791032	0.435309993301302	-0.0143785451167727	small	-0.034974767576923	-0.337558595961539	-0.302583828384616	22.1877992005769	22.152824433	21.8502406046154	20.21656618	21.56662219	22.178731355	22.832421915	24.28240909	20.91371738	21.643291685	22.092009205	22.68222138	23.64193944	19.86314125	20.75484676	22.17666744	22.6416031	24.37275409
O75643	0.743758704800435	0.877451178304464	0.26646801488824	0.455982429372343	0.237623688194583	-0.0171697897985993	small	0.100687432384614	0.0212284786538461	-0.0794589537307679	27.7207556821154	27.8214431145	27.7419841607692	26.90376816	27.34157874	27.761977235	28.000546485	29.16647979	27.28721873	27.696108145	27.809780825	27.87683916	28.85305422	27.12282745	27.44442538	27.75816032	27.90444994	29.05933513
O75648	0.0621281648802597	0.253081397357107	0.00986097072751104	0.0256255018674956	0.196678375761431	0.0487275575922273	small	-0.155524633247481	0.68928805348936	0.844812686736841	18.5541407385106	18.3986161052632	19.243428792	15.60311806	17.92530949	18.63208641	19.22953501	21.16009412	17.03306486	17.59944013	18.35640403	19.046546135	20.53526243	17.53787126	18.69843934	19.39437666	20.01057209	20.23370136
O75663	0.023103456111764	0.145866995367867	0.148016894132196	0.136912186308055	0.00341987588579217	0.0675066599370184	moderate	0.215504892423077	0.151297133076923	-0.0642077593461536	24.5229182930769	24.7384231855	24.6742154261538	23.43239601	24.21705374	24.47397219	24.760321615	26.06292581	24.06495509	24.624705925	24.713030735	24.853164435	25.39883389	24.10815722	24.45866449	24.58301119	24.99714447	25.4757708
O75665	0.497155740158801	0.733635492650332	0.371930397319106	0.278273511072352	0.128113607508183	-0.00734507459775206	small	0.2482601645	0.218544444615382	-0.0297157198846172	21.33308466	21.5813448245	21.5516291046154	18.41284252	20.852966405	21.564133775	22.04394893	23.93676388	19.99150451	20.560033235	21.941957465	22.181709205	23.06763911	20.26868662	20.86260015	21.6472752	22.33032466	22.55868964
O75676	0.154471274498963	0.415850479663935	0.0266498379382587	0.0929248241445949	0.145146943012785	0.0211645640366754	small	-0.183666323807692	0.437346323653845	0.621012647461537	21.7478423748077	21.564176051	22.1851886984615	15.62122563	21.25474272	21.731704965	22.35630148	23.77295516	19.80294055	21.2740515	21.55730971	21.981571035	22.855275	21.11981573	21.55803287	22.23955235	22.58381734	23.82142692
O75683	0.206972511276651	0.483892294540512	0.435284466128976	0.0834848593842371	0.0795516151256058	0.0140285192756068	small	0.156109897153847	0.203883541346155	0.0477736441923078	24.2741429463462	24.4302528435	24.4780264876923	22.20702505	24.011664895	24.256076885	24.59363145	26.04889515	23.34816939	24.18548116	24.529852595	24.664247745	25.41569709	23.6767581	24.29699637	24.40165586	24.70056931	25.17303084
O75688	0.109550533792537	0.344335395694457	0.0187676871987129	0.110295095479136	0.0849448159609345	0.0295455936673115	small	0.257295124538462	-0.171854188461538	-0.429149313	23.8364756184615	24.093770743	23.66462143	22.76247867	23.550975725	23.85837895	24.16578403	25.20055044	23.28766272	23.74114962	23.94882367	24.215735545	26.06183432	22.83689084	23.53963928	23.69566152	23.87661318	24.2587278
O75689	0.166261562575602	0.432338105564149	0.0360657863451701	0.0479159214766446	0.350186391756157	0.0369392117459388	small	-0.318410105538462	0.827110118500002	1.14552022403846	17.364509364	17.0460992584615	18.1916194825	13.76977071	16.86622433	17.16532698	18.20978256	19.89824847	14.18748537	15.71021413	17.3858618	17.85294208	20.10275721	17.13514017	17.481505795	17.918296075	18.76405414	20.07010367
O75691	0.676712840636053	0.843179355156083	0.188464904876265	0.264942463848239	0.324181816884655	-0.0148656521817245	small	0.0902200989999997	-0.137205524038464	-0.227425623038464	22.8365830225	22.9268031215	22.6993774984615	21.30260293	22.486617155	22.88509908	23.180410935	24.40516211	21.25243137	22.536198445	22.85219406	23.361391895	24.37610114	21.6442723	22.65481097	22.83422753	22.97805819	23.32904378
O75694	0.920960428924831	0.963757404179611	0.49842949347851	0.384383143756784	0.366499435966323	-0.0223819949027648	small	0.0757892280769212	0.0594646665384602	-0.0163245615384611	27.4092180619231	27.48500729	27.4686827284615	24.77834992	27.114129245	27.417571785	27.814754055	28.8095836	26.18361004	27.132911595	27.4936297	27.737347675	28.97414766	26.08331059	27.23743453	27.46537068	27.64836592	28.71123259
O75695	0.0686648244320079	0.268745411353537	0.287181804006922	0.0226072738543667	0.0548337330715345	0.0409394689726985	small	0.161279140576923	0.254217093653846	0.0929379530769232	23.8671753194231	24.02845446	24.1213924130769	22.93435761	23.64748795	23.85017771	24.18607023	24.55875216	23.43134539	23.93412404	24.062876435	24.169666455	24.81048326	22.90749649	23.86638829	24.03719578	24.38052747	25.13536657
O75717	0.178114266646398	0.446993773009098	0.193570595361553	0.280574471947732	0.0320026819358369	0.0179093823999631	small	0.663764526088237	0.275798860588235	-0.387965665500001	22.8143704294118	23.4781349555	23.09016929	17.55643595	22.194808765	22.91845236	23.49343212	25.44291277	21.09625232	22.873050055	23.36446761	23.881014615	26.99846533	21.37856996	22.79002677	23.12883327	23.44432489	24.74852814
O75718	0.589288607326704	0.790896672978623	0.48796118783039	0.223971989014714	0.196706520814589	-0.0114917263444432	small	0.179983881538462	0.164468120576924	-0.0155157609615379	24.6461726009615	24.8261564825	24.8106407215385	22.49336377	24.32065579	24.722155905	25.03917948	26.38768403	24.1518072	24.44168577	24.734474145	25.253914705	25.80109044	23.6638373	24.32197544	24.77865366	25.27445244	25.83685547
O75746	0.102486768621816	0.332787819273449	0.0657522364751259	0.486469684218999	0.0186674020793489	0.0311712579354267	small	0.247852985307695	-0.0189919448076914	-0.266844930115386	25.4372021101923	25.6850550955	25.4182101653846	24.0163872	25.20519982	25.40081663	25.715397605	26.87464263	24.90278113	25.40076353	25.725079145	26.0100775	26.29215135	24.59424178	25.28981827	25.42539981	25.68038588	25.85555788
O75751	0.991135403519622	0.995200658548612	0.468284759393762	0.491634036676693	0.447230080380757	-0.0275304410898048	small	0.054956493058139	0.0471483442248051	-0.00780814883333392	18.0598736874419	18.1148301805	18.1070220316667	13.89368832	17.17961475	18.23556029	18.894434555	21.7037983	16.60494129	17.25892079	18.27360823	18.68469965	20.09225179	16.23438752	17.1201561	18.21155112	18.757347675	20.84699591
O75781	0.899891679367506	0.954654928130923	0.328926497356569	0.346142374099644	0.446994627895138	-0.0218175395326939	small	-0.0565958605769232	0.0529586117307694	0.109554472307693	24.2384828105769	24.18188695	24.2914414223077	22.47542267	23.947827	24.279665865	24.5837905	25.31044129	22.8171677	23.7230722	24.263286345	24.708058145	25.33258148	23.28299202	23.98550062	24.24089265	24.8018816	25.12996574
O75787	0.400687885361475	0.662199556186462	0.394214157602645	0.127503717310694	0.164008842572648	-0.00208359767111109	small	0.232637613153848	0.250605069807694	0.0179674566538459	23.8686097163462	24.1012473295	24.1192147861538	20.81583302	23.462351455	23.934022585	24.30181776	25.97602827	22.50189417	23.65698747	24.09843808	24.638193645	26.66983791	23.46405269	23.90722115	24.13798254	24.31805105	24.83355419
O75791	0.296906540534558	0.572847246629053	0.22421516302423	0.066145242916524	0.227402042168131	0.00522775287892378	small	-0.117477148769229	-0.332663002692307	-0.215185853923078	22.9480883157692	22.830611167	22.6154253130769	21.22008309	22.47117462	22.89739479	23.34472938	25.25478832	21.99304004	22.58936766	22.82727783	23.097233415	23.81578513	21.13449243	22.12939153	22.6577704	22.89736267	24.31042724
O75792	0.666911006640587	0.838562478763992	0.241393498035539	0.466457948957471	0.197363810808517	-0.0145097886513255	small	0.145370761500001	-0.00595204653846082	-0.151322808038461	24.783203975	24.9285747365	24.7772519284615	22.86873294	24.307104245	24.824794785	25.31033651	26.96469451	22.68685936	24.579321585	24.86673325	25.635561435	26.27573613	23.58313062	24.54131988	24.83754605	24.98431938	26.30399157
O75794	0.413889534502683	0.672103329179034	0.210902423515895	0.419801065041644	0.0929064261547528	-0.00290972430534173	small	0.273759431676471	0.059414833484162	-0.214344598192309	23.2762669988235	23.5500264305	23.3356818323077	21.5118798	22.745379825	23.37185387	23.760379865	24.84076522	22.6898339	23.224296395	23.4659932	23.94183131	24.55618342	22.12396669	22.88323089	23.40257897	23.63601552	24.5539792
O75817	0.123198260711188	0.367079544773146	0.0215265476777421	0.120053650508796	0.0920518977178673	0.0280502652714453	small	0.477265556833334	-0.32244680224359	-0.799712359076924	19.2946266891667	19.771892246	18.9721798869231	15.24481974	18.70308813	19.554024275	19.983546165	21.43260716	18.40422675	19.18016314	19.72791213	20.39518237	21.21581792	16.67216995	18.4576025	19.26430531	19.59548616	20.31136549
O75818	0.885797230004533	0.948508430609857	0.37026455997777	0.31137334102881	0.443115883471703	-0.0231245469839594	small	-0.0293375379574492	-0.230802770957446	-0.201465232999997	20.3185314559574	20.289193918	20.087728685	15.80724304	19.500978365	20.41370573	21.03679735	23.61889367	16.92477461	19.755165755	20.26219527	20.89874289	23.51675833	17.70325046	18.9885757	20.23442346	21.59611901	21.97527155
O75821	0.489401343520605	0.727535121641111	0.309090268472871	0.129878968058135	0.256794058427505	-0.00696164920153586	small	-0.107027736307693	-0.293443312115386	-0.186415575807693	25.7058094698077	25.5987817335	25.4123661576923	22.72024003	25.13188456	25.729732155	26.10937895	28.3659511	24.70263002	25.09173423	25.482177625	25.76636204	28.18770017	24.45127445	25.22592679	25.4365221	25.53688184	26.3251094
O75822	0.598759732733087	0.798591847400948	0.161228731667362	0.199257545969569	0.365162731192535	-0.0118806127974988	small	0.0836006575384616	-0.0612061557692307	-0.144806813307692	24.3059846634615	24.389585321	24.2447785076923	22.89359387	24.099975725	24.31124213	24.608629595	25.10115789	23.33598424	24.11028687	24.31363128	24.754938365	25.21672818	23.63188306	24.02087364	24.16736708	24.49262275	24.76411671
O75828	0.66121147054436	0.835904356148784	0.248265997944009	0.182177280787609	0.441029058669512	-0.0143004496313409	small	-0.0498510332692312	-0.219690117115384	-0.169839083846153	25.0676633532692	25.01781232	24.8479732361538	23.34076567	24.59026124	25.02294055	25.41593833	29.89220995	23.48040655	24.580192085	24.950687175	25.360813085	27.29399542	24.09136073	24.73301859	24.80183075	25.01518475	25.67382694
O75832	0.553381807274554	0.770389353451832	0.218754711209158	0.497493921904371	0.144876950012142	-0.00995836374077094	small	0.140697450307691	0.00668725211538401	-0.134010198192307	25.2496083701923	25.3903058205	25.2562956223077	22.98413859	24.785346055	25.30985598	25.637646235	27.69838677	24.58608466	25.0771125	25.405294735	25.72223508	26.15593563	24.53717018	24.98235625	25.3628595	25.4127786	26.12602234
O75843	0.374618967519301	0.638729127050995	0.259688039780965	0.0898299993043324	0.239182983364817	-0.000442783995295742	small	0.0554720337692309	-0.252782492692308	-0.308254526461539	23.5963565842308	23.651828618	23.3435740915385	20.91010322	23.28853249	23.59176912	24.1633113	24.90141277	22.14057539	23.22839942	23.517901625	23.9602346	26.36846249	22.26462487	22.70380795	23.52407997	23.690364	24.33794033
O75844	0.779769817713112	0.894872913766652	0.245573378318649	0.355924996221062	0.309628134104572	-0.0183230119915438	small	0.0976532404230781	-0.0108235824999987	-0.108476822923077	24.5669304355769	24.664583676	24.5561068530769	22.43638347	24.19244111	24.54421493	24.821555725	26.88212463	23.2909414	24.361393575	24.600818195	24.988388065	27.68306692	23.41364253	23.97380546	24.54412088	24.87275371	27.36812268
O75874	0.0136843343642793	0.106552415857318	0.00410006627041255	0.174961434078651	0.00660589841445922	0.0802805750604064	moderate	-0.241656662884616	0.163597680576924	0.405254343461539	27.2365117178846	26.994855055	27.4001093984615	25.78796419	26.9963943	27.18936279	27.5534764	28.17953211	26.65417698	26.724523925	26.97708835	27.243705075	27.42341362	26.88238711	27.07828028	27.27231105	27.62795755	28.49195792
O75879	0.0608290067293098	0.249665404039336	0.134412734483413	0.0115582132783252	0.119045315243439	0.0438948419369495	small	-0.193116661461538	-0.761249684807691	-0.568133023346153	21.7890165809615	21.5958999195	21.0277668961538	19.78280473	21.25119567	21.76431403	22.25660975	24.06035404	20.31599857	20.949983905	21.300192735	21.92932773	24.26874703	18.96069533	20.68566377	21.0364302	21.66441728	22.35559821
O75880	0.42667450904807	0.683129293072954	0.248058315975701	0.372439290529808	0.095939428882016	-0.00361624804087585	small	0.192655242115386	0.0835123546153831	-0.109142887500003	24.4721725753846	24.6648278175	24.55568493	22.55186884	24.149280435	24.519113155	24.824502065	25.65909072	23.61867053	24.36079739	24.69340983	24.93823813	25.8233407	23.92456508	24.24810462	24.45658021	24.9868948	25.21721479
O75881	0.574053290558179	0.783343822327228	0.211784507447701	0.473955145006656	0.157077237945441	-0.0108528525297973	small	-0.0620527663076942	0.0418824169230767	0.103935183230771	22.4561741623077	22.394121396	22.4980565792308	20.01549394	22.24963761	22.543567805	22.75211805	23.79539419	21.13777935	21.927546925	22.324668565	22.722290205	24.46977088	21.63741954	22.24496197	22.55020965	22.71167938	23.11217723
O75882	0.241822223188035	0.521953598343003	0.122976655853211	0.472454882040403	0.0492264608747315	0.0102329862856754	small	-0.557130811307694	-0.117164858846156	0.439965952461538	23.4750710073077	22.917940196	23.3579061484615	21.41869852	22.55830799	23.231110595	24.083767035	27.68630853	21.43481785	22.6490093	22.8767615	23.122589305	24.26584081	21.5014528	22.70141114	23.25120129	24.52460789	25.00926907
O75884	0.00429575493486961	0.0557145213403089	0.00151236206303071	0.153228455517616	0.00247959131239803	0.108539706545331	moderate	-0.47852980973077	0.176261612692308	0.654791422423077	23.5047437442308	23.0262139345	23.6810053569231	22.22974058	23.130571915	23.54213233	23.78366709	25.05966157	21.77683486	22.57111841	23.161949215	23.48129069	23.84584713	22.33547322	23.40502021	23.58880994	24.03004413	24.51109003
O75886	0.0675909775709688	0.2665033077968	0.25657828593444	0.126457805707578	0.0127806176145091	0.0413239212859982	small	0.430280988576925	0.233654988653846	-0.196625999923079	24.1169711544231	24.547252143	24.3506261430769	21.88980325	23.84594193	24.181803095	24.542143325	25.36298093	23.83123103	24.373935615	24.44528341	24.745281365	25.81349709	23.30020002	24.09643977	24.39389632	24.70852235	25.06831306
O75888	0.0704694640034788	0.272535814589895	0.011812539980075	0.103609327582395	0.0589843623773858	0.0413143949424068	small	-0.488610486100001	0.596495537092306	1.08510602319231	22.3510919606	21.8624814745	22.9475874976923	18.02341084	21.80487089	22.396454575	23.04986598	25.27553644	18.93018243	21.19537194	21.931573295	22.434566485	24.00658035	20.20917118	21.89002623	23.1309027	24.24301532	25.34296078
O75891	0.722613261607283	0.866162931390548	0.251043927361394	0.215423325118917	0.492203359904528	-0.0164663144436251	small	-0.175311444307692	-0.266014375769231	-0.0907029314615393	23.9792757273077	23.803964283	23.7132613515385	22.58405543	23.52128722	23.894975715	24.134505585	28.32216626	21.96052674	23.313755685	23.90659641	24.28323106	25.23822536	22.81866179	23.11992678	23.58507759	24.24907826	24.77100276
O75907	0.125442237741093	0.371672090122436	0.0912310742118858	0.422351023114991	0.0219249631146461	0.0294769831069634	small	-0.87340516785024	-0.066452645072463	0.806952522777777	19.5979376467391	18.7245324788889	19.5314850016667	16.91179726	18.66845128	19.365766995	20.62423649	23.27238749	16.72791628	17.72322633	18.965381595	19.47427969	21.58673958	17.12905919	18.233033575	19.13513921	20.995963635	21.90058053
O75909	0.00135871378846591	0.0278683214612643	0.017407159332071	0.256777532828754	0.000143044036190143	0.136615043183099	moderate	0.624909024076924	0.163297021153848	-0.461612002923076	20.4256406119231	21.050549636	20.5889376330769	18.56860786	20.07014888	20.57035708	20.74145031	21.9238557	20.23905988	20.74516276	21.073242925	21.356229125	21.78932958	19.20222876	20.18954513	20.62459566	20.91779644	21.98755379
O75911	0.382966064152613	0.648011028061132	0.419398434603633	0.224260985157269	0.0957400653428924	-0.00136241020092085	small	0.693768771860096	0.51332331266892	-0.180445459191176	18.4376494410811	19.1314182129412	18.95097275375	13.03762576	17.23678031	18.77565658	19.29133443	21.92967472	16.35782881	18.55799449	19.35750536	19.90042939	21.25343911	16.80284839	17.85988691	19.26768286	20.04308986	20.46361438
O75915	0.555712377443291	0.771237514951893	0.388083493630052	0.290199299982073	0.149995669403785	-0.0100608676746944	small	0.0608138013846151	-0.0438484396153846	-0.104662241	26.2297905296154	26.290604331	26.18594209	24.97353986	25.875304435	26.23711861	26.45571566	27.8557453	25.12516965	26.166711985	26.34565819	26.52899158	27.14700127	24.79803368	25.8157089	26.41675389	26.60200541	26.84676797
O75923-13	0.0246899068354523	0.151228170277843	0.0138970301244216	0.350788445425744	0.00574451044859308	0.0658868475366802	moderate	0.243624380115385	-0.0368185624999988	-0.280442942615384	25.6416106878846	25.885235068	25.6047921253846	24.71752491	25.41677676	25.704664185	25.93960861	26.31014372	25.15536705	25.69734774	25.896995495	26.10714421	26.40925293	24.92852141	25.36166649	25.53395026	25.8108581	26.18105872
O75925	0.0586153021726618	0.24514162007428	0.0129276062607613	0.190265661255309	0.0270146191845209	0.0496421483043557	small	0.351302207125606	-0.445640877575251	-0.796943084700857	18.1429563806522	18.4942585877778	17.6973155030769	15.5901504	17.25807724	18.04323086	18.63424438	21.9651695	17.12966379	18.255967	18.526541955	18.85992197	19.84540201	15.31344899	16.70461421	17.41032965	18.30789833	20.73724724
O75934	0.0395844615808819	0.199473093583873	0.0143611437300664	0.276168185653755	0.0118721361166286	0.0543736249279448	small	0.379116645807692	-0.0696193365384623	-0.448735982346154	22.3327054026923	22.7118220485	22.2630860661538	20.49926085	22.018623385	22.364562405	22.622747575	23.79051571	21.49243121	22.299502935	22.69163012	22.936603245	24.02899489	21.41270489	21.70897303	22.17616048	22.51965004	23.37862131
O75935	0.429512905239159	0.68593717126683	0.122932151359694	0.109586644092925	0.450978433279002	-0.00377796363691151	small	0.0889598938076901	-0.153290155384617	-0.242250049192307	24.6698296776923	24.7587895715	24.5165395223077	22.95116916	24.33462127	24.76526377	25.05723297	25.99331526	24.0598751	24.46500779	24.69342878	24.96441053	25.91037721	23.74013329	24.41042093	24.52847818	24.82059504	25.17871463
O75936	0.404922684008042	0.664944496697188	0.478720852659363	0.176911170997183	0.122015162117097	-0.00234002112722263	small	-0.371350243538462	-0.271938410961539	0.0994118325769229	21.1548970540385	20.7835468105	20.8829586430769	19.31689483	20.41712946	21.2218443	21.68661005	23.26914819	18.93211986	19.912905675	20.965764125	21.541519395	22.73752431	20.02005609	20.24668508	20.79914045	21.46142439	22.3445585
O75937	0.14769296666941	0.405808082568483	0.172769268790654	0.283354680610827	0.025446590266008	0.0222590173075042	small	0.155331363038464	0.129821438653845	-0.0255099243846182	25.8030527159615	25.958384079	25.9328741546154	24.23955175	25.44050239	25.687266205	25.98991085	30.27058574	24.59079673	25.645489685	25.857541155	26.421674175	26.84861936	24.7943206	25.69323135	25.7392686	25.87671086	28.90391942
O75940	0.295130769103467	0.570781704058667	0.316916430870102	0.0808182462017985	0.15757724026579	0.00537406672603979	small	-0.485661267538461	-0.659805626923077	-0.174144359384616	23.5445763415385	23.058915074	22.8847707146154	20.34136351	22.517338465	23.519156955	24.42981622	28.70732076	21.18007218	22.38386938	23.309517715	23.68405525	24.28539442	20.80030982	22.11364969	22.96934592	23.55976451	24.46222304
O75947	5.74446166490404e-07	0.000172266731297574	1.05690717396732e-05	0.268243572825802	2.4593515855788e-07	0.326094132903066	large	-1.43869944753846	0.308324964038462	1.74702441157692	28.7108295490385	27.2721301015	29.0191545130769	24.88066979	28.15897558	28.407690185	29.32039433	30.83096264	25.31455376	26.69288804	27.44184208	27.94380271	28.52758503	27.31168781	28.42288689	28.74248098	29.85775084	31.47738003
O75955	0.609926958182375	0.806452948197217	0.266827320300543	0.161082374491625	0.372982163671415	-0.0123313153739293	small	-0.265837925038461	-0.400719930192309	-0.134882005153848	26.9293553740385	26.663517449	26.5286354438462	24.96427493	26.22677012	26.68532797	27.334529685	31.10503375	23.96435291	26.00701604	26.81707773	27.491809695	28.31241696	25.31803019	26.34505546	26.60634836	26.68252927	28.1172852
O75962	0.311923810860722	0.587224482753215	0.219919440167847	0.341981324808472	0.0635485468548779	0.00402430041347726	small	-0.390793385038464	-0.109354449230771	0.281438935807692	22.6696143515385	22.2788209665	22.5602599023077	21.16551103	22.26775404	22.62456509	23.065614715	24.58734108	20.62798883	21.983189385	22.54344877	22.82198198	23.17001013	21.74816759	22.39821838	22.63092277	22.73895551	23.12909039
O75964	0.794912748687327	0.903217974215919	0.343929351674458	0.455484299199402	0.249594396411378	-0.0187921238919605	small	0.0559530423846155	0.0116085078846169	-0.0443445344999986	24.5157757421154	24.5717287845	24.52738425	22.92067755	24.218430655	24.53818019	24.78955793	26.10907632	23.59472301	24.218180615	24.613469125	24.991173285	25.2545432	23.4083539	24.13515319	24.53458346	24.84944277	25.459373
O75976	0.156118392325478	0.418471961471833	0.154424925246096	0.320567278259492	0.0269768321877058	0.0209058691318869	small	0.475551361076924	0.125807973269232	-0.349743387807692	22.6275270444231	23.1030784055	22.7533350176923	19.66686062	22.06625853	22.777013575	23.175031355	25.43642471	21.97203162	22.86103988	22.932006445	23.4576533	25.06830146	21.50732218	22.29841219	22.96528611	23.1141038	23.83678291
O75995	0.00929338640898465	0.0849172171325727	0.00111430120863639	0.0190273043204075	0.0449494227893262	0.0897183480639252	moderate	0.266573145038461	-0.451985155384616	-0.718558300423076	22.0507979384615	22.3173710835	21.5988127830769	20.75019668	21.51802559	22.019292825	22.47627774	25.38708263	21.3783695	21.937969425	22.294149195	22.517351115	23.44660445	20.34715782	21.49762368	21.68558906	22.02227904	22.16010468
O76003	0.0624138566728608	0.253564645765707	0.291369220656096	0.103583287383962	0.0128589699082425	0.0432675113705807	small	-0.419921180038461	-0.214752561346153	0.205168618692309	25.2939912990385	24.874070119	25.0792387376923	23.65685507	24.79727841	25.155895425	25.65869634	28.06717974	24.17471296	24.622790475	24.78389671	25.171531075	25.62807383	23.76842792	24.6976133	24.9926885	25.19648332	27.56316752
O76009	0.0273211009142964	0.160479748327086	0.0272212349693482	0.498496346813424	0.00454565191848392	0.063416974343465	moderate	-0.67865969453846	-0.108403351923076	0.570256342615384	25.2788949065385	24.600235212	25.1704915546154	23.48902957	24.65800082	25.08996517	25.76267604	28.76944976	23.33179281	23.94395477	24.715715295	25.072894855	26.01742258	23.60989218	24.83088551	25.20925011	25.35092739	26.78281129
O76011	0.0160593021392804	0.11530183910596	0.0632441246334213	0.247156526085563	0.00202317554757989	0.0763772445061604	moderate	-0.522923868961541	-0.169358795961539	0.353565073000002	25.2465775059615	24.723653637	25.07721871	22.68838204	24.806779795	25.377248675	25.74216622	27.61775621	23.68571482	24.347677555	24.776786025	25.107531035	25.77159187	23.98930495	24.80659761	25.27269329	25.61832547	25.91067062
O76013	0.182409728458878	0.452639723758055	0.0394909044850369	0.0519974812463685	0.323664749242101	0.0173209843682741	small	-0.341221301176471	0.766383967285066	1.10760526846154	22.7712054611765	22.42998416	23.5375894284615	17.14338745	21.61776674	22.75564248	23.439655825	27.67464586	18.31714563	21.0778425	22.37964129	23.75202752	27.24594759	19.72450515	22.90112154	23.2164069	24.44500281	27.8735835
O76014	NA	NA	NA	NA	NA	NA	NA	-0.136797487119814	0.0610270244516151	0.197824511571429	20.3299004435484	20.1931029564286	20.390927468	13.21752377	19.616127535	20.28644	21.37136473	25.21400171	16.73815947	19.16895975	20.18993158	21.16763998	22.01353562	19.04736936	20.49159514	20.51516768	20.8418708	21.05863436
O76015	0.157032445165837	0.420211292793912	0.0279966857749403	0.068183274767371	0.20423371875457	0.0210198231574624	small	-0.11858520922549	0.360437935505281	0.479023144730771	23.2392999537255	23.1207147445	23.5997378892308	21.1160454	22.815608955	23.24940935	23.67802022	25.23316947	22.09312097	22.918245215	23.054515545	23.3644377	24.26679936	22.13744844	23.21533298	23.43989878	23.99310123	25.03307352
O76021	0.932108196911971	0.969524744189573	0.43562889260268	0.361087834462828	0.420900219789439	-0.0226754541481139	small	-0.0665091266923099	0.183496461923077	0.250005588615387	25.9923537326923	25.925844606	26.1758501946154	24.69322049	25.562078765	25.89153837	26.21075767	29.59994797	24.71185988	25.732850545	25.900416595	26.201408695	26.8421819	25.07433735	25.43195267	26.0721915	26.60441775	29.29880017
O76024	0.421068154084322	0.677727724569655	0.235499516806759	0.0982568867066573	0.292511618519692	-0.0032936445801007	small	-0.0422379613076913	0.139841472692307	0.182079433999998	23.5384609673077	23.496223006	23.67830244	21.35196256	23.149183865	23.413678455	23.889598715	28.23367516	22.05858907	23.332594015	23.44957711	23.765847375	24.76247269	22.62758552	23.44710591	23.59498079	24.11834979	24.80621186
O76031	0.225446285975034	0.504732403842518	0.128812692745035	0.441567891815257	0.0440040461696241	0.0119432523922123	small	-0.0602101970384616	0.113947855000003	0.174158052038464	25.5692226965385	25.5090124995	25.6831705515385	21.41022356	25.153231155	25.822350305	26.26366533	27.06754215	24.67982902	25.126887425	25.468818145	25.641158755	27.40002266	24.69250965	25.2368206	25.70859954	25.9797256	26.90285735
O76041	0.575237601884451	0.784175378503938	0.14792169796571	0.209311175395585	0.323062878829306	-0.0110377258551031	small	0.0426714131666657	-0.283493120256413	-0.326164533423078	21.6152835133333	21.6579549265	21.3317903930769	18.8878195	21.19517478	21.58793737	22.14334965	24.97683088	20.549712	21.25564966	21.687382595	22.06809154	23.119872	19.84519519	20.68110251	21.533675	21.88509669	22.83751608
O76041-2	NA	NA	NA	NA	NA	NA	NA	-0.864695176954886	0.420588179473686	1.28528335642857	18.5177231805263	17.6530280035714	18.93831136	16.29335021	17.60859877	17.93968739	19.21574238	21.72317478	15.05872923	15.81289206	17.18744644	20.21246932	21.33429855	16.73155543	17.993850515	19.266527445	19.882772205	20.48863512
O76054	0.449412651160847	0.699035173121474	0.25807498212834	0.377114209094555	0.103026812491592	-0.00506800586325552	small	0.277097121537668	-0.186166538725487	-0.463263660263156	20.1424871837255	20.4195843052632	19.956320645	17.52553764	19.444767555	20.2379748	20.91950466	22.91966383	17.51334499	20.189253095	20.55885481	20.9606582	21.8330754	14.46713888	19.944190165	20.443486045	20.76402302	21.18042107
O76062	0.154234334259739	0.41580261552297	0.0354363949277527	0.222846133351111	0.0609342045299011	0.0212020044407097	small	0.357464132961539	-0.378352958269232	-0.735817091230771	21.7241519190385	22.081616052	21.3457989607692	20.37815604	21.273669125	21.729543425	22.17341521	23.4765422	20.2358076	21.429295335	21.98414087	22.950484055	23.57284204	18.62114643	21.11068618	21.5611557	22.12319357	22.31497606
O76070	0.318645921960259	0.594121819450355	0.0671343311626678	0.116081144262063	0.267792804671704	0.00350426232119294	small	-0.0708682124615372	0.206962091923078	0.277830304384615	23.1766885134615	23.105820301	23.3836506053846	21.9496283	22.80759953	23.30833849	23.5548411	24.71165548	21.96050909	22.744138945	22.97037774	23.586471025	24.41393158	22.21162188	23.28793666	23.46445599	23.73588689	24.24412719
O76071	0.547228446766751	0.768657999595707	0.221150424308212	0.136087628336358	0.399831732661445	-0.00968563590305668	small	0.00983296492307417	-0.176829886538464	-0.186662851461538	22.9913643480769	23.001197313	22.8145344615385	21.64488369	22.7568134	22.99583277	23.271509445	24.0767911	21.93220048	22.69889559	22.94995256	23.286279905	24.40454367	21.57203108	22.60933711	22.78714806	23.14288317	23.95695858
O76074	NA	NA	NA	NA	NA	NA	NA	-0.610114171999999	-0.488737100000002	0.121377071999998	17.42581633	16.815702158	16.93707923	17.05559796	17.05559796	17.05559796	17.51490473	18.44738304	16.32587571	16.34190228	16.71908151	17.13283721	17.55881408	16.89579975	16.89579975	16.93707923	16.97835871	16.97835871
O76075	0.722802742585263	0.866162931390548	0.401775765168508	0.241002186861781	0.294679486435295	-0.0232890025558267	small	-0.408955566701756	-0.456849041118421	-0.0478934744166644	19.3946139773684	18.9856584106667	18.93776493625	15.25660067	18.09493216	19.34545436	20.29543185	23.42465154	16.24866353	18.41672378	19.0341939	19.961162245	21.07361455	17.22378537	17.6998949	18.09185947	20.30912936	22.07656666
O76076	0.000195335355486533	0.00856878620108267	0.000801148937605167	0.389191544277397	4.0590517905812e-05	0.183921773287532	large	-0.979486347461535	0.099390612307694	1.07887695976923	21.6361303684615	20.656644021	21.7355209807692	18.99728804	21.121467665	21.59846766	22.31618555	23.58246681	18.97113787	20.18701321	20.674853595	21.01048087	22.21331091	20.06252713	21.17067282	21.77868246	22.05264739	23.55035808
O76081	0.00394247053665944	0.0523982642779483	0.0979340443482676	0.0828419194565016	0.000486930606357825	0.193019051592268	large	1.35970439671958	0.879734173703703	-0.479970223015872	18.2082077218519	19.5679121185714	19.0879418955556	13.1767958	17.888755685	18.47766228	18.934893755	20.00797626	18.1573108	18.89096174	19.415691485	20.20630571	21.5810703	17.5185828	18.30490253	18.76662103	20.04241104	21.51648227
O76094	0.0117753635538418	0.0984176586014374	0.0232596346709278	0.418378430048586	0.00165073228728864	0.0839450186462295	moderate	-0.577775260230769	-0.131126377884616	0.446648882346153	25.8713196617308	25.2935444015	25.7401932838462	24.06958611	25.35577865	25.676000975	26.06998441	28.62888584	24.17291005	25.08186419	25.371912015	25.508877515	25.87206471	24.77965399	25.38285301	25.56406065	25.69351103	27.22366175
O76095	0.563174232261412	0.775485914108082	0.155504578806959	0.326325440343601	0.200316947168679	-0.0113555672650205	small	-0.453243825486108	0.11105434229167	0.564298167777778	18.9676144460417	18.5143706205556	19.0786687883333	16.23223022	17.821007105	18.88017817	19.867462825	22.57543438	15.64379736	17.30090429	18.78385534	19.49714533	21.16186025	17.85085896	18.699999115	19.052103475	19.182978845	20.72226456
O76096	0.015575210378099	0.113110307712338	0.0770148292458402	0.210582419090321	0.00196650813645928	0.0854614785669665	moderate	0.905966855446223	0.165646724963768	-0.740320130482456	19.6977939308696	20.6037607863158	19.8634406558333	16.23071702	18.82969153	19.66664288	20.63365674	22.32609477	16.5637574	20.08420423	20.62554718	21.37929722	22.3329705	16.81943356	19.20453238	20.33179948	20.651611025	21.55142275
O94760	0.0356554520250181	0.188170532279459	0.00624378245778889	0.102008555965683	0.029684272142392	0.056923249069187	small	0.206978146115382	-0.320218685192309	-0.527196831307691	23.3753639228846	23.582342069	23.0551452376923	22.09304921	22.886615855	23.16167971	23.609245295	29.74215302	22.6434665	23.21801727	23.58470397	24.003555355	24.95437528	22.57171461	22.84507967	22.95218788	23.22907394	23.80010205
O94763	0.486192504919478	0.725322374647911	0.120370189876652	0.158334493627175	0.341503936664182	-0.00680120407679424	small	0.121257847807691	-0.325460557500001	-0.446718405307692	21.2976405451923	21.418898393	20.9721799876923	18.79846389	20.404370135	21.412654045	22.16896089	25.29396672	18.76133599	20.84796429	21.485655935	22.13307283	23.40481539	18.48449284	20.67129453	21.36118883	21.56392702	22.16181824
O94766	0.940557683494064	0.972990001507383	0.471406193409583	0.422307570877453	0.371413838862717	-0.0228955536749648	small	0.00703613626923172	-0.0742805640384603	-0.081316700307692	22.5348951517308	22.541931288	22.4606145876923	20.11650603	22.1587911	22.48918339	22.961998855	24.73207676	21.77425581	22.233041365	22.46661886	22.73520617	24.66729723	21.19750194	22.14274065	22.60684214	22.86701187	23.27340228
O94768	0.0748021464045738	0.280887426553345	0.0738205159038656	0.411447234647972	0.0121772197293863	0.0419186499780288	small	0.761020046712765	0.0456382018794308	-0.715381844833335	18.9393647097872	19.7003847565	18.9850029116667	15.53845038	18.005366755	19.26044105	19.827280405	20.5902593	15.64781699	19.19792417	19.762842925	20.37294389	21.42567484	16.08799739	18.241084655	19.25778157	19.98786082	21.08324358
O94769	0.211457512025394	0.489551878816569	0.0389950471359029	0.131259754434709	0.142217506466632	0.0346081993403424	small	-0.429470975324676	0.414654650151515	0.844125625476192	16.8351862281818	16.4057152528571	17.2498408783333	15.49392234	16.28620049	16.922703075	17.3885997	17.92198297	15.0813463	15.784421135	16.16428521	17.112463535	17.80060592	16.74024864	16.74494081	17.033149795	17.92438764	18.02316859
O94776	0.753832881961356	0.882981593024345	0.238944937609442	0.250741657999843	0.432979494135259	-0.0174979371341108	small	0.0141128656153846	-0.150293964230769	-0.164406829846154	25.7539235903846	25.768036456	25.6036296261538	24.74765195	25.367960295	25.732983845	26.00728382	27.48694038	25.05609563	25.478753605	25.731551485	25.913236665	27.18302444	24.5552498	25.40032047	25.65054706	25.85225196	26.14071616
O94804	0.060381083357507	0.249174574007678	0.127666924649921	0.242026789871113	0.00901778036933341	0.0440751076229432	small	0.147461294730768	0.123695927692307	-0.023765367038461	26.3750557207692	26.5225170155	26.4987516484615	25.4469264	26.1221484	26.304443285	26.485725595	27.44567579	26.00678538	26.40863601	26.497123345	26.670684055	27.10782868	25.86173323	26.20144118	26.35561038	26.51189322	27.91562893
O94806	0.257656452132436	0.537185388800291	0.0966527711582454	0.428216280535221	0.0607915160537608	0.00868605273863832	small	0.686181973961538	-0.271425625192308	-0.957607599153846	20.1165834390385	20.802765413	19.8451578138462	16.6050999	19.2656571	20.171863945	20.94887741	23.71075916	18.05667653	19.676882715	20.63266753	21.34125016	25.96748362	14.92846102	19.61934369	20.20110265	20.55057584	21.31663182
O94808	0.649275770398486	0.829102106941631	0.378592440952487	0.198621739288349	0.277781872850148	-0.0160028806574368	small	0.123727479755203	0.211387000193799	0.0876595204385957	19.6963004481395	19.8200279278947	19.9076874483333	17.32196396	19.06803238	19.69146625	20.10327063	21.57371105	18.42165567	19.29966508	19.90634853	20.358045345	21.22678642	18.08764617	19.303634195	19.97434803	20.47444417	21.39116095
O94811	0.476335902156075	0.717814368836866	0.215413138846967	0.452994713465151	0.113940013523271	-0.00630165861402351	small	-0.221116151615384	0.192829428846157	0.41394558046154	23.2532866596154	23.032170508	23.4461160884615	18.8868635	22.599701035	23.240405955	23.94384834	26.63842764	21.27121372	22.474489565	22.88649032	23.536370225	24.99141839	21.96746238	22.71757573	23.27850048	23.46646995	26.12547704
O94817	0.0607532502368064	0.249665404039336	0.11947204326278	0.2768121516304	0.00897105822281546	0.0562792092610068	small	0.702812626752138	0.0630824189743606	-0.639730207777777	17.9092753010256	18.6120879277778	17.97235772	16.15241214	17.39184186	18.07996737	18.36735294	19.89817856	16.19744267	17.9569928	18.57124009	19.71937686	20.12626278	14.91849138	17.75489758	18.204292905	18.63229374	19.28759489
O94818	0.186762425834927	0.458241205839398	0.313089357527609	0.168369780423562	0.0365386897995516	0.026585016467217	small	0.224517105384614	0.131691025384615	-0.0928260799999983	17.0959369846154	17.32045409	17.22762801	13.91546426	16.24639418	17.071807855	17.26288118	23.00229095	14.44381043	17.20009274	17.37538977	17.82576121	19.03081559	15.392256	16.89579891	17.16573964	17.87891492	18.28957028
O94819	2.1613823545823e-05	0.00182252563210279	0.000915555774275614	0.384862703506671	2.50302001861454e-06	0.237614084609758	large	0.938720575038463	0.075833943269231	-0.862886631769232	21.8381412159615	22.776861791	21.9139751592308	20.08126072	21.51983067	21.914288365	22.26474028	24.60960799	21.86357768	22.255122995	22.78287576	22.98112178	24.19558016	19.98671276	21.43173599	22.10092715	22.24581834	23.62585948
O94822	0.0379796804142193	0.195276283647365	0.0544556145516188	0.376726022491658	0.00553034507593282	0.0553830241027866	small	0.696588457923077	0.222547161923078	-0.474041295999999	21.9353111780769	22.631899636	22.15785834	17.8379044	21.454820975	22.064742515	22.518399055	24.98283694	20.15516154	22.27667394	22.643062245	23.18975366	24.12335657	20.64985439	21.41215312	21.94602945	22.8370705	23.90391504
O94826	0.662676879464489	0.837082961253668	0.194065072331691	0.211402678409309	0.411427819896524	-0.0143544446613231	small	0.0302586644615381	0.103379638846153	0.0731209743846151	26.1487622765385	26.179020941	26.2521419153846	24.80776159	25.882280525	26.17705679	26.398937775	27.46904746	25.6940589	25.918139725	26.070593485	26.351678185	26.91726513	25.83063452	25.94440606	26.27251116	26.42258169	26.7379451
O94829	0.530650805538696	0.757659821199193	0.130354633481556	0.240985107206573	0.245198652637601	-0.0100369564177301	small	0.398046051396278	-0.112935126055646	-0.510981177451924	19.4565833629787	19.854629414375	19.3436482369231	14.92459229	18.49861959	19.64883236	20.397117395	23.28199645	17.41201556	18.590160285	20.01103921	20.82801844	23.18713812	18.26057029	18.63998162	19.62686301	19.68751793	20.48393769
O94830	0.913884219290438	0.960786546006718	0.49127559412419	0.386304085978809	0.355631111940057	-0.0221938685295403	small	0.231748006461537	0.061249965384615	-0.170498041076922	22.2591765515385	22.490924558	22.3204265169231	18.67445447	21.343961795	22.479977315	23.16647452	24.79818416	20.77163362	21.79752117	22.53500652	23.077502935	24.19080616	19.46856316	21.65485743	22.7282735	23.08162643	24.70160981
O94832	0.00447055225256887	0.0567804370264952	0.0229956987121241	0.312962164169021	0.000525748474627402	0.107566910525656	moderate	-0.342439865500001	-0.0896287080769262	0.252811157423075	27.525996365	27.1835564995	27.4363676569231	26.76240275	27.21873174	27.438453115	27.610131115	28.97002104	26.76003783	27.0570805	27.14475337	27.349584085	27.67362914	26.85568278	27.12504695	27.28921974	27.80737361	28.01534765
O94842	0.841940470463399	0.925477238643955	0.448421202253647	0.307598145013877	0.338361429400796	-0.0209608615847742	small	0.396436387102042	0.617398629717428	0.220962242615386	21.971543364898	22.367979752	22.5889419946154	16.91203656	21.34787636	22.15895018	22.80828676	25.02753583	19.96496979	21.663368565	22.098137775	23.132912615	27.12917406	20.11247244	21.46267089	22.55984775	23.01244715	26.82787836
O94851-4	0.0777714377122296	0.286926320271323	0.289765484862325	0.0246046491131249	0.0565887784935136	0.0776990519862983	moderate	0.860472955672726	1.2124698884	0.351996932727271	17.1370517416	17.9975246972727	18.34952163	14.11609018	16.17835649	17.06629452	18.09057403	19.97470476	16.4061481	17.039822115	17.89929435	18.342206315	20.85806432	17.33320819	17.56014809	17.96291706	19.058911035	19.91240791
O94855	0.030152063747514	0.169983352521272	0.0828827614689243	0.0048959078298339	0.121476575370921	0.0610122416783995	moderate	-0.155115481884618	-0.383339725576924	-0.228224243692306	24.4501030378846	24.294987556	24.0667633123077	23.24498526	23.883682685	24.44109458	24.688083955	26.45596158	23.71670228	24.072937365	24.281562565	24.407336815	25.75497318	23.52628226	23.96494274	24.11456828	24.2374317	24.3540114
O94868	0.255703959671944	0.534877990614769	0.314167271544839	0.0755208598312634	0.131235558295978	0.00932653618433746	small	0.4450645555	0.719490653909091	0.274426098409091	19.200939217	19.6460037725	19.9204298709091	15.85680986	18.74916152	19.16689548	20.06065687	22.97883863	17.53336878	18.98893496	19.465068165	20.0617877	22.83256498	18.22448679	18.81679071	20.10010289	20.74984622	21.83411585
O94874	0.350284252938489	0.620954729163791	0.104552955369634	0.360617421694191	0.100243338328513	0.00119537324054216	small	0.116711184923076	-0.0288415490384644	-0.145552733961541	26.4317552605769	26.5484664455	26.4029137115385	25.3601846	26.09158291	26.4080485	26.73581677	27.42198978	25.57063743	26.32739362	26.50777899	26.738180285	27.46310221	26.13562344	26.1968962	26.34720356	26.53147116	26.81338293
O94874-3	0.235335908367938	0.515266469600867	0.117728688657868	0.0447397391254053	0.404307381590539	0.0186142245059782	small	-0.408009383464051	-1.30826588360294	-0.900256500138887	18.2442353823529	17.8362259988889	16.93596949875	14.78003332	16.72551855	17.9723434	19.24527235	24.17052188	16.35968562	17.08123556	17.83740346	18.12765983	19.6505612	14.63429143	15.4782622	17.116425965	17.68697176	20.29014471
O94875-10	0.869968826952988	0.940483394265844	0.30724327575936	0.406152364099472	0.343789261132236	-0.0209927341691713	small	-0.0353839486923064	0.106428080384617	0.141812029076924	24.9514174826923	24.916033534	25.0578455630769	23.50480093	24.757613915	24.97540455	25.31151259	25.64952797	23.97234499	24.56423403	24.958652995	25.295044575	25.95218435	24.38578661	24.90907777	24.99875145	25.15602945	25.92371389
O94875-7	0.167671680399038	0.433989864887294	0.308647565394189	0.0470894701675356	0.102447471067306	0.0206775656584532	small	0.303556053191489	0.578872679345338	0.275316626153849	19.3947471468085	19.6983032	19.9736198261538	14.79720775	19.203627685	19.65651896	20.15526927	21.31067355	17.0782544	19.522772525	19.96286364	20.34554909	21.65607872	17.64414218	19.65014589	19.9536489	20.49490987	22.21165712
O94880	0.190294908746587	0.462127379992912	0.491799022442634	0.0931349899976597	0.0630336626072371	0.0160775672894057	small	0.600566003884612	0.581028018076921	-0.0195379858076912	23.1042759196154	23.7048419235	23.6853039376923	14.82914042	22.847040785	23.31549376	23.87249164	25.98821555	20.70097926	23.100583785	23.718351075	24.167760045	26.35313947	22.04623361	23.37093782	23.49620626	24.29532082	25.97613546
O94885	0.276479513667484	0.554639976003843	0.221852123929077	0.307817203919332	0.0550943452461431	0.00771942033468023	small	-0.458137232132355	-0.14790953875	0.310227693382355	18.77612657625	18.3179893441176	18.6282170375	16.61889784	18.13315544	18.78947435	19.31909601	21.03104331	15.83198945	17.81867447	18.40179689	18.84673887	20.206455	17.36229802	18.023798485	18.51651735	19.230504205	20.16974211
O94886	0.222956491061209	0.503221811146906	0.474888313757308	0.0991304077842338	0.0762300164627166	0.0122141130221164	small	-0.165072896423077	-0.362723335192307	-0.19765043876923	23.9096192944231	23.744546398	23.5468959592308	21.47702	23.530372225	23.84808104	24.15402866	27.26336552	22.89147888	23.37581656	23.67931445	23.91356023	25.83168198	22.52032777	22.99015201	23.81584456	24.05517073	24.25982553
O94887	0.121084636831955	0.363648147303845	0.212481971117065	0.0277649321158385	0.119752505672679	0.0271040365842936	small	0.231826194307693	0.450343038269231	0.218516843961538	22.0102772201923	22.2421034145	22.4606202584615	19.45463975	21.655157935	22.10951412	22.572313075	23.55195014	20.84043142	21.708896	22.390542805	22.747871485	23.64038009	21.8262153	22.24198731	22.44737505	22.62755763	23.33467256
O94888	0.785372653880039	0.897484275003104	0.280283050959154	0.447826904549075	0.263874200008391	-0.0187260010981654	small	0.101298266843134	-0.14658674907994	-0.247885015923075	21.9588361221569	22.060134389	21.8122493730769	19.99221295	21.632391815	21.9315202	22.20942653	25.65639851	20.9121565	21.65106072	21.945428075	22.432621745	23.91432838	20.24679343	21.27305534	21.79830053	22.51989773	23.46926096
O94901-9	0.0755630763696155	0.282626016051756	0.16165576001721	0.217265458270739	0.0119640804079477	0.0386045737296564	small	0.195887085423077	0.0684204315384633	-0.127466653884614	26.2556605930769	26.4515476785	26.3240810246154	25.29670239	26.0152414	26.254587355	26.451535025	27.34285156	26.10569123	26.279835205	26.344704025	26.64079283	27.31241225	25.58535209	26.01250517	26.51422202	26.59808612	27.1005896
O94903	0.901066444880985	0.954654928130923	0.336794488586246	0.433646806493844	0.354418371351133	-0.0218493590637314	small	-0.228875465807693	0.0367047980769222	0.265580263884615	25.3691550373077	25.1402795715	25.4058598353846	22.8350518	24.798072695	25.27211058	25.69733612	29.01282179	24.091662	24.780485545	25.27630504	25.52768962	26.06452978	23.40197033	24.99111164	25.28241693	25.59743034	28.80359529
O94905	0.0506568704015369	0.229787800046182	0.0336970256802075	0.455484299199402	0.0095199086598399	0.0483580588496601	small	0.277896041076925	0.0333791530769254	-0.244516888	25.3930825969231	25.670978638	25.42646175	23.62526446	25.12276529	25.47007481	25.734798055	26.63332019	25.10970963	25.50997239	25.621168625	25.932895365	26.17941321	24.6769308	25.12046558	25.46450588	25.60501767	26.32942675
O94906	0.716920231525275	0.862919530062699	0.244611698392925	0.432164794600358	0.231173122392804	-0.0162733976176969	small	-0.125070540730771	0.206969579423077	0.332040120153849	26.6782323467308	26.553161806	26.8852019261538	25.1523957	26.3286204	26.584745835	27.08192686	28.37259082	26.11118172	26.345173	26.52679196	26.73307564	27.26530742	25.75671902	26.2388949	26.53230061	27.12538238	29.0631069
O94911-1	0.64149863235599	0.825102904821735	0.418900258501587	0.302361116659768	0.187486007570312	-0.0135622383688846	small	0.050223363846154	0.0422148998076928	-0.00800846403846123	22.4663954086538	22.5166187725	22.5086103084615	14.95437718	21.98053651	22.61846769	23.03037959	25.85517894	21.53708547	22.0293176	22.430067435	22.845314275	24.25073963	21.29110563	22.17895445	22.57589108	22.77527105	24.0006692
O94913	0.224046736170861	0.503789831348344	0.466992776325243	0.113698894299373	0.0666707228278273	0.0130500159281641	small	0.519141768645017	0.511294738968903	-0.00784702967611395	22.6288122087234	23.1479539773684	23.1401069476923	17.60188863	22.30208632	23.01316263	23.25126387	24.30853499	21.43166374	22.83036237	23.03351394	23.43011117	24.71204534	21.86079505	22.4889266	22.94790627	23.67238493	24.30937489
O94915	0.0559784280482219	0.240147139885786	0.0849727011959905	0.323269743246214	0.00822790805642583	0.0459216798996426	small	0.337025980384617	0.0830250815384623	-0.254000898846154	25.7960136346154	26.133039615	25.8790387161538	24.52277122	25.50631052	25.85422541	26.137510425	26.79928074	25.30006424	25.86960489	26.14316053	26.47700246	26.89949645	25.11757475	25.44225503	25.90154806	26.26220765	26.71128162
O94915-2	0.155405845501115	0.417726386416368	0.105092048007608	0.352439118195795	0.0291736403504594	0.0430857612959378	small	-0.690240496090222	-0.296774850947369	0.393465645142854	18.2300316889474	17.5397911928571	17.933256838	16.54683114	17.420640075	18.28356039	19.01053111	19.886849	16.503442	16.93024337	17.537012425	17.71056666	19.3838396	16.90439977	17.48700134	17.77440357	17.87615406	19.93774929
O94919	0.631538776245123	0.819413194208281	0.17026460358024	0.277851049997292	0.275551558966089	-0.0131805869346382	small	-0.050487804884618	0.0800099832692283	0.130497788153846	24.6516482628846	24.601160458	24.7316582461538	23.14771473	24.40647666	24.620149165	24.961470215	25.4899927	23.94101844	24.35465613	24.542681795	24.821026875	25.3029746	24.02226064	24.53575658	24.70428188	24.94480876	25.39308588
O94923	0.0320499815096391	0.176124047557314	0.00837324342351176	0.187098752337095	0.0144873857932349	0.0602582388280978	moderate	0.75502909472549	-0.496905517043743	-1.25193461176923	19.7640354662745	20.519064561	19.2671299492308	17.0080663	19.023083305	19.70035982	20.425987885	23.20288749	18.47009424	19.693093625	20.385923285	21.37772702	23.72798308	15.73842309	18.97723312	19.49382302	19.74952614	22.21682395
O94925	0.65754212987555	0.833904950472184	0.342240711224002	0.191625891867827	0.316552838808388	-0.0141647209481308	small	0.0902042405000003	0.503368569038461	0.413164328538461	27.0267974025	27.117001643	27.5301659715385	24.68616233	26.42643601	27.07543886	27.46610084	29.83131868	25.13000034	26.596087675	27.12825578	27.726970555	29.04486672	26.22631494	26.58925582	27.05312414	28.01160406	29.56248347
O94925-3	0.0297012948968387	0.168466088403938	0.00852704206443479	0.204760981195024	0.0122227898684033	0.062137398392685	moderate	-0.717421138705884	0.392962782217193	1.11038392092308	20.8930956847059	20.175674546	21.2860584669231	15.71198115	20.275826215	21.0545425	21.652067715	24.23951718	17.53832735	19.573080425	20.05766223	20.973645595	22.12830122	19.87829992	20.61845309	21.40889083	21.62390868	23.16087102
O94927	0.103416520677969	0.334824221597743	0.245569480457583	0.0266236325418736	0.0917723319297203	0.0416062477121947	small	0.531399504564103	1.1087164205641	0.577316915999997	18.7646380874359	19.296037592	19.873354508	15.07553886	17.71779848	18.80922867	19.569201715	22.21099039	16.30953852	19.000855635	19.25793235	19.810196625	21.4715319	17.62253049	18.22417436	19.81352426	20.97856133	23.27195902
O94953	0.906976029110428	0.956316961106706	0.342282992845936	0.431681611905974	0.360009535566119	-0.0234379413511446	small	0.00606588941052522	0.02584859338182	0.0197827039712948	19.4296478248	19.4357137142105	19.4554964181818	14.73659626	18.84537758	19.626012725	20.29034097	22.30044084	17.03747346	19.46862727	19.72010751	20.02069644	20.88304786	18.31731431	18.753770915	19.36762303	20.08241563	20.51118508
O94956	0.0678449887457792	0.266636778659616	0.0537374129794209	0.418401225561069	0.0116679653724918	0.0690012144190038	moderate	-1.40947918785714	-0.357001265714288	1.05247792214286	19.6982076757143	18.2887284878571	19.34120641	15.89484409	18.72574427	19.437610145	20.784489875	23.75983374	16.1466008	16.77475986	18.16847068	19.71312803	21.46932978	15.65617246	17.72441643	19.933264875	21.04741625	21.5642715
O94964	0.237576408553032	0.517457750128961	0.0849811059307617	0.0475562532209364	0.453811805821379	0.010931649675625	small	0.0713825115000013	-0.535091985153844	-0.606474496653846	21.409173459	21.4805559705	20.8740814738462	17.10525169	20.71919101	21.415675445	22.32132508	23.68458109	20.61717868	20.841832495	21.33545965	22.04264415	23.05101226	18.82536433	20.46064157	21.16466465	21.76518766	22.02518743
O94966-5	0.818285571647285	0.914173357941894	0.273773111824905	0.39111993253911	0.312557829599669	-0.0194989294216901	small	0.138748627000002	0.0212907400000013	-0.117457887	20.27357862	20.412327247	20.29486936	17.98912423	19.765478065	20.350048785	20.796894215	23.16707406	19.44416031	20.026011915	20.29672022	20.849444645	21.38613991	19.51699978	19.94196173	20.27448408	20.57627281	21.14615975
O94973	0.231051123505557	0.511122096512268	0.132340717881842	0.0437575131645662	0.307335537918089	0.0113442994895067	small	-0.0993998345384597	-0.313889743653846	-0.214489909115386	26.3482003590385	26.2488005245	26.0343106153846	25.18270529	25.953484025	26.228095145	26.68329623	28.68108473	25.3756124	25.907413555	26.17136574	26.5870916	27.3389687	25.28211995	25.65022721	26.0867506	26.19851129	26.77142018
O94973-2	0.233095874272813	0.513186578025732	0.0872219011199363	0.384420740054951	0.0582618361845718	0.0126751509023443	small	0.436102836613273	-0.352947427913044	-0.789050264526317	19.060093753913	19.4961965905263	18.707146326	15.44194057	18.70052777	19.31888353	19.49924046	20.80565022	16.49183557	18.520509235	19.75541064	20.48457006	21.57013276	16.49465318	17.71489216	18.80262805	19.77328661	20.77850475
O94979	0.666469021164908	0.838500232364139	0.281175903503838	0.463462250038835	0.18605360157742	-0.014493619016678	small	0.0889434829615396	0.0405279971153867	-0.048415485846153	27.0934956690385	27.182439152	27.1340236661538	26.28652665	26.88450078	27.092153895	27.347030765	27.7139186	26.66855026	27.038776435	27.139592065	27.315828695	27.81611241	26.78348633	26.95481402	27.07571864	27.35207243	27.65154969
O94985	0.656821252189177	0.833408540856657	0.467907230098053	0.24109712403183	0.229117959508875	-0.0150560165143501	small	0.106984145083331	0.22209914375	0.11511499866667	19.8362724904167	19.9432566355	20.0583716341667	15.7419071	19.25915644	19.93834944	20.49448036	22.71981166	16.29658707	19.52446921	20.11480173	20.582117085	21.32299634	18.4528733	19.590956185	20.17697931	20.51924002	20.99539751
O94992	0.332337342360113	0.606859502206665	0.387078332272461	0.10655444736952	0.140338797632467	0.0024781642558785	small	0.237749836000003	0.348183726923079	0.110433890923076	20.96402864	21.201778476	21.3122123669231	17.13170682	20.31125934	21.033542615	21.59477143	24.42207506	18.92240402	20.801603815	21.19411812	21.72049144	22.26133995	19.51026604	21.04996693	21.24225475	21.83971041	22.61680907
O95059	0.38460649832063	0.649483470350526	0.137651850175136	0.0847183214742823	0.4198543906343	-0.00125254789688147	small	0.0594507774651127	0.975805526828751	0.916354749363638	19.2286202595349	19.288071037	20.2044257863636	14.89869376	17.55295704	19.15121181	21.22428015	24.75641461	14.91340816	18.9241347	19.70477577	20.536287855	21.21011215	18.44112604	19.13553368	19.74460653	21.156084995	22.71391007
O95070	0.673667446153535	0.84191518826445	0.284103624312065	0.454357924143605	0.188498759489776	-0.0157138001774976	small	-0.406370057539682	-0.0707880829670309	0.335581974572651	18.1832383114286	17.7768682538889	18.1124502284615	11.74096291	17.31015991	18.44185252	19.03394589	24.52760795	15.50105857	16.72339391	17.93931278	19.13453671	20.20379893	15.49600094	17.41859737	18.2490885	18.91169646	20.34954304
O95071	0.00749548748333108	0.0756426256795207	0.0455825041107399	0.237731749380577	0.000879078723823374	0.0949622953269371	moderate	0.661002630615386	0.102323547307691	-0.558679083307695	22.0950386403846	22.756041271	22.1973621876923	19.93847398	21.6832613	22.16688557	22.5292885	24.25803079	21.47057659	22.35458977	22.701933675	23.20082228	24.08085113	20.01545709	21.94944454	22.17955759	22.84235923	23.29150599
O95081	0.0196498965040774	0.131260803729224	0.0121164655828695	0.341551145747843	0.00483418141417823	0.0770969265170739	moderate	1.07304503065957	-0.111009332340426	-1.184054363	19.8103204823404	20.883365513	19.69931115	14.76512007	19.28809686	20.08684972	20.615828575	23.17242999	18.05444036	19.824601385	21.1307383	21.81842849	23.58683113	17.30024358	19.320573835	19.932539435	20.34934602	20.81538555
O95084	0.605872766393131	0.803700126578827	0.158665298280725	0.268278926604644	0.277251748462389	-0.0148929769730226	small	0.170540104191176	-0.385648431057692	-0.556188535248868	18.83425173875	19.0047918429412	18.4486033076923	15.89937668	17.85354088	18.718129425	19.373008745	22.6235448	16.394768	18.29803147	18.90112541	20.18834086	20.97341999	15.46781923	17.41983724	18.60235671	19.56701149	20.27663476
O95104	0.353785250008455	0.624103892554521	0.0758720366968046	0.133905449839831	0.262746538146645	0.000952809471270186	small	0.0326977469615386	-0.239579061923077	-0.272276808884616	23.4452015665385	23.4778993135	23.2056225046154	21.83838679	23.08447943	23.39656038	23.748457075	25.37496076	21.92708817	23.191369965	23.54383151	23.857132775	24.38636928	21.82140525	22.66131055	22.96808833	23.91221792	25.33226614
O95136	0.0188605397241153	0.128025613565573	0.0121917363537644	0.499070722088629	0.00308718654167001	0.104234504729434	moderate	-1.0076953172973	-0.0142409589639634	0.993454358333334	17.4435712472973	16.43587593	17.4293302883333	15.74964659	16.68922734	17.14998663	18.28423357	19.66070428	15.15029802	15.67347921	16.20370192	16.723819135	19.24225151	16.22592982	16.62927431	17.24575071	18.40152224	18.82392565
O95139	0.40490031416545	0.664944496697188	0.451174712924569	0.147652248690772	0.142929616874798	-0.00233867365766878	small	-0.142295819807693	-0.179590856153848	-0.0372950363461548	22.9930167123077	22.8507208925	22.8134258561538	21.46561528	22.63577323	23.036168955	23.427597185	24.08947185	21.93351237	22.596857615	22.762625635	23.120919795	23.70885822	21.61248136	22.46202602	22.94290741	23.15452707	24.28254836
O95140	0.287759296751526	0.565381185496605	0.170209209875361	0.0585932603748651	0.289263276628593	0.00599099813339737	small	-0.16652098180769	-0.449746773846151	-0.283225792038461	24.8323590123077	24.6658380305	24.3826122384615	23.25732323	24.52854345	24.712270915	25.068625445	26.38570641	22.5609223	24.47961284	24.70146425	25.01506528	25.97368676	22.54323937	24.19435311	24.57648943	24.83672384	25.32063755
O95147	0.183672563576514	0.454480301591836	0.128813855326767	0.399830676604926	0.0334871940552608	0.0169414793274524	small	-0.524180426230767	0.00726730096153716	0.531447727192305	21.6781026667308	21.1539222405	21.6853699676923	18.9782693	21.150532505	21.66483056	22.353313115	23.69721187	19.28035689	20.3468974	21.311431565	21.742815445	22.75549211	19.04745981	21.02748149	21.56397087	22.64401298	24.04546803
O95149	0.626088334147063	0.815128558559283	0.386435890797579	0.33447143106251	0.172548114255731	-0.0139930576585307	small	-0.127141066458332	0.0157820296780322	0.142923096136364	18.5734766339583	18.4463355675	18.5892586636364	11.59791949	17.84514593	18.906309875	19.521808225	20.95096946	16.2826318	17.99996385	18.509748045	18.99622168	20.30602667	16.75382558	18.43257173	18.62214773	18.91406338	20.53664466
O95154	NA	NA	NA	NA	NA	NA	NA	-3.69311517598684	-0.834074949736841	2.85904022625	19.6407691347368	15.94765395875	18.806694185	15.63344165	17.313521575	17.91180834	22.780975315	23.47357308	14.90394933	15.405318455	15.7620671	16.390934865	17.5606415	17.22751572	17.476778795	17.92411062	20.136609575	22.15103978
O95155	0.0218287809395277	0.140746489847133	0.00294605851223066	0.017780747419326	0.105386683265702	0.0688908769106361	moderate	-0.316314243269233	0.382161891923076	0.698476135192308	22.9715248957692	22.6552106525	23.3536867876923	21.14490225	22.543723385	22.82735093	23.33292924	26.16267834	20.63961562	22.218498515	22.771228205	23.071435875	24.46739712	22.62047427	22.92969729	23.17936902	23.59333362	24.41255825
O95159	0.288312611083951	0.565381185496605	0.148016894132196	0.0575719968954936	0.329308044188287	0.00594414469205058	small	0.128196668192306	-0.226841465576925	-0.355038133769231	21.5723658948077	21.700562563	21.3455244292308	15.64972988	21.267995775	21.84723242	22.43091857	23.64205856	19.64632594	21.37853257	21.802882935	22.049542525	23.36187948	19.76533864	21.09626804	21.55234514	21.69859582	22.69837896
O95163	0.316042672702095	0.590750700279851	0.0908697929017819	0.340137022966551	0.0929987407368944	0.00370434230038609	small	0.197405120769233	-0.0866030713461505	-0.284008192115383	24.0576010567308	24.2550061775	23.9709979853846	22.77771786	23.74408075	24.001861745	24.26244299	25.87653138	23.61770989	23.980379965	24.072908265	24.44909888	26.12405998	23.25243721	23.74842322	23.98411076	24.21308878	24.70243953
O95164	0.222705629738104	0.503159578470518	0.0457237541405709	0.0726782539694607	0.286259958130046	0.0123927018658699	small	-0.149254211911764	0.640126378280545	0.789380590192309	21.7480184494118	21.5987642375	22.3881448276923	17.8584729	21.138871745	21.97070569	22.827400875	24.25509308	19.3184278	20.34380091	22.026289545	22.563351625	23.93763255	19.426333	21.95082373	22.64928234	22.98707825	24.46689682
O95166	0.0527937254917746	0.234335090089095	0.0113627852339974	0.150316070719963	0.0291086817162336	0.0485340732678615	small	-0.47674413390196	0.162793803431374	0.639537937333333	19.546308744902	19.069564611	19.7091025483333	16.57443093	19.025334225	19.70397223	20.17883844	22.62867723	17.30875358	18.623606865	18.968637405	19.695622915	20.61291671	16.10179411	19.09245971	20.08530725	20.60986869	21.3900887
O95167	0.594588523458166	0.794984549775197	0.239486013381394	0.153953026872374	0.393294251905759	-0.012976062976063	small	-0.0554527007222205	0.144531563277777	0.199984263999998	19.8010866142222	19.7456339135	19.9456181775	16.67635103	19.37813856	19.80712246	20.32755229	22.40800472	15.89011021	19.278690585	19.90907414	20.49745258	21.65180101	17.16554314	19.49055122	20.29549804	20.52755742	21.17523961
O95168	0.000297141179529411	0.0105868751711207	0.000644370091652765	0.308525194287274	8.21028049068956e-05	0.173690321467186	large	0.491277327846156	-0.0771745674999984	-0.568451895346154	23.2093210636538	23.7005983915	23.1321464961538	21.94004696	22.93227671	23.21335865	23.536642055	24.666365	22.82102511	23.53929616	23.62668215	24.01746628	24.31855999	21.42414849	22.94812453	23.10189133	23.41297434	24.26918177
O95169	0.269839033998705	0.548412405087824	0.359427364534884	0.188896138715876	0.0634001765188731	0.00755926019851585	small	-0.314144797692308	-0.177103833461537	0.137040964230771	21.4846653126923	21.170520515	21.3075614792308	19.97171994	21.01428974	21.3236792	21.89442119	25.22751648	19.92775647	20.801962995	21.14735797	21.65008129	23.09693536	20.4297924	21.11345125	21.19181853	21.32687265	23.39626599
O95171	0.377958177996779	0.642258086166045	0.418387285502007	0.198555242277165	0.100817220173903	-0.000659226104785594	small	-0.17177639173077	-0.144872731538463	0.0269036601923069	24.4805336792308	24.3087572875	24.3356609476923	22.61407622	24.061033695	24.487312155	24.887152605	28.0770669	23.56411607	24.08893191	24.30317067	24.51642217	25.19014191	23.66273091	23.96686543	24.37954749	24.51934943	25.15123465
O95178	0.329550537133854	0.604534651307313	0.123753301514634	0.434495889824161	0.0801437503264437	0.00271668053293333	small	-0.372128372500001	0.139341699999999	0.5114700725	20.585231315	20.2131029425	20.724573015	14.59249428	19.963665795	20.70363233	21.69472785	23.41846531	18.10270124	19.31617003	20.20765019	21.070115255	22.34295788	18.45361722	19.572013405	20.92950674	21.947731535	22.30159992
O95182	0.836341464037809	0.923467971858421	0.27948260917808	0.309411238948874	0.418817174510794	-0.0200312609881864	small	-0.121666537730768	0.3287507575	0.450417295230768	23.5213707317308	23.399704194	23.8501214892308	20.91693589	23.18682078	23.53843951	23.90255397	25.59571813	21.94180626	22.76613632	23.71583279	23.964637265	24.41008791	22.90557172	23.27798337	23.42604824	24.04708723	26.46582994
O95183	NA	NA	NA	NA	NA	NA	NA	-0.35482612888158	1.15228979403509	1.50711592291667	17.1200434726316	16.76521734375	18.2723332666667	15.36683046	16.81297741	17.04114052	17.33835197	19.15659716	14.67477736	16.23214067	16.889595305	17.45768377	18.2881219	17.48884335	17.80907807	18.12931279	18.664078225	19.19884366
O95197-3	0.830444048575564	0.920303721471956	0.271157991643372	0.33097714043741	0.378375130643845	-0.0198586652934575	small	-0.0772436505000016	0.079996186346154	0.157239836846156	23.7065771175	23.629333467	23.7865733038462	21.84591045	23.209884325	23.79287087	24.277033375	25.63186656	21.71012871	23.25053298	23.56661244	24.02798903	24.82637106	22.49979553	23.51782525	23.92187184	24.38095693	24.52742711
O95199	0.363883041274254	0.631346227761846	0.0783911379872763	0.191952268974939	0.191862554340759	0.000287441530494747	small	0.207905817413213	-0.469531750360066	-0.677437567773278	20.9607952257447	21.1687010431579	20.4912634753846	16.43234891	19.922354975	20.79247776	21.710211065	25.64668646	16.90568299	20.47735994	21.10032226	22.44239761	24.82700877	18.90875875	19.46960501	20.79775812	21.16468198	23.32571405
O95202	0.885038433615066	0.948508430609857	0.432874869720865	0.325981566334687	0.381080599607695	-0.0214116047047919	small	-0.00137469057692385	0.0361413351923083	0.0375160257692322	25.9824956755769	25.981120985	26.0186370107692	24.20295369	25.71112783	25.95601573	26.191266815	27.3884946	25.36388003	25.70365553	25.986171225	26.30364507	26.54521613	25.60529451	25.78399323	25.87795259	26.14685641	26.67319796
O95208	0.0370125650285978	0.191988400673583	0.00702249742118928	0.122307809377084	0.0302982497907405	0.0900587383772494	moderate	0.463903589999997	-0.821888400222225	-1.28579199022222	17.440252778	17.904156368	16.6183643777778	15.32729209	16.43472198	17.28506787	18.01867702	21.71873691	17.04274858	17.48172905	17.67333908	18.2497603	19.58571691	14.85805135	15.92946971	16.17410667	17.50985677	18.44234831
O95210	0.902826125215597	0.954746079744891	0.471232142533217	0.393534182009979	0.338682525907018	-0.0218969439885508	small	-0.113121311230771	0.0140718365384629	0.127193147769233	21.3236155442308	21.210494233	21.3376873807692	15.7973816	20.78945962	21.323006725	21.974326455	24.39210184	18.29137062	21.002000805	21.536669555	21.99031626	22.65280899	19.78553267	20.44645114	21.5774435	22.09340573	22.82221495
O95218	0.641837685758827	0.825102904821735	0.308551060754633	0.178546398803279	0.341503936664182	-0.0135751260200276	small	-0.0262284588076938	-0.105799561153848	-0.0795711023461543	24.4237006773077	24.3974722185	24.3179011161538	20.47749478	24.18955027	24.540144705	24.835828145	26.15756037	23.06046275	24.083427815	24.54532178	24.968327305	25.22420112	23.44338056	23.80896425	24.53129417	24.67082838	25.34860717
O95219	0.647443800398032	0.828036918961375	0.175579626667445	0.261251432685796	0.305463788019281	-0.0137872369773805	small	-0.0231574009230755	0.180617890576922	0.203775291499998	23.8960826594231	23.8729252585	24.07670055	22.49388179	23.550151675	23.94069962	24.27677825	25.39065724	23.31965796	23.667222735	23.874693595	24.008724715	24.44758659	23.32301873	23.52420419	24.12175777	24.36383955	25.36857795
O95232	0.855262454910407	0.931415465477714	0.459932134800966	0.321017034080037	0.340309170498958	-0.0205769050648307	small	0.0371527968076926	0.142192697692309	0.105039900884616	24.5852512676923	24.6224040645	24.7274439653846	23.51220759	24.19397969	24.571943135	24.946380625	26.07895519	23.86982472	24.4860008	24.59680257	24.931951985	25.29915087	23.50820163	24.15474741	24.94989556	25.05252983	26.48358193
O95236	0.240602318914176	0.520504845564333	0.210267426826675	0.307199497923978	0.0460538848440515	0.0103563374985542	small	0.448897388269231	0.0225567330769216	-0.426340655192309	23.1766997692308	23.6255971575	23.1992565023077	21.15976247	22.491851865	23.169398905	23.768957895	25.61172953	22.1219684	22.98013034	23.505278105	24.43382303	25.19079924	19.35810485	22.75784139	23.25040378	24.53390078	24.99706553
O95239	0.278484538011415	0.556602359486075	0.146305147135875	0.0551500595970039	0.323861667949329	0.00679006682843966	small	0.377733715615385	0.639417778653847	0.261684063038462	22.5124483928846	22.8901821085	23.1518661715385	16.26265386	21.41985463	22.968900255	23.409720395	26.14964224	21.23804372	22.218494795	22.891859835	23.400121735	24.68726092	19.98706841	22.98946023	23.2327766	23.76518754	24.72437255
O95243	0.340772428676166	0.614134875617057	0.0801700381112048	0.245700801239111	0.148032557259379	0.0045023758277361	small	-0.425456114136363	0.171294699500002	0.596750813636366	17.2899134205	16.8644573063636	17.46120812	13.65151317	16.73945148	17.197921685	18.005920925	19.75254157	14.09930512	16.387661525	16.88111619	17.349614915	19.15580365	15.92516801	17.23304297	17.5959416	18.02592883	18.39122571
O95248	0.346714176817279	0.619319744475882	0.229685823097111	0.350322818990584	0.0728509067459024	0.0014452325949692	small	0.17245116926923	0.0540304157692297	-0.118420753500001	24.3663981142308	24.5388492835	24.42042853	20.84260441	23.585321765	24.207719625	25.08138468	27.87840538	23.35598602	24.284829155	24.469318975	24.86570817	25.92020561	22.79902697	23.7848867	24.35996901	25.23664573	26.36862449
O95249	0.0127880395779527	0.103684222603721	0.017407159332071	0.494987942700338	0.00203649597712413	0.0819328037282996	moderate	0.597760947230768	-0.0637595386538479	-0.661520485884616	22.6126842832692	23.2104452305	22.5489247446154	19.95773936	22.045350995	22.60820492	22.991769455	25.92696414	21.39826244	22.814337425	23.18902169	23.521239595	25.09684113	21.02990806	22.21180608	22.63574248	22.98908781	23.5963491
O95251	0.622886521829392	0.813332039601386	0.397669043837691	0.311184075452348	0.175765889999189	-0.0128441237870235	small	-0.854506743192307	0.135346970000001	0.989853713192307	23.3491081776923	22.4946014345	23.4844551476923	19.09313418	22.16182999	22.934523845	23.92405153	30.22683655	17.57346711	22.17937017	22.86768629	23.251358295	24.7949601	20.9128978	21.98462439	22.84435403	23.56168986	28.53126662
O95258	0.86106568562948	0.93471999545732	0.5	0.350424567494099	0.312809603435991	-0.0500244419097279	small	0.194329843333335	0.205320175000001	0.0109903316666653	18.40240952	18.5967393633333	18.607729695	16.77808418	17.77751698	18.27686708	18.82587782	20.62737671	15.81995671	17.80779966	18.290646295	19.85612382	20.58842449	17.36396467	18.00154878	18.4289186	19.51578817	19.90723935
O95260-2	0.0676263545434309	0.2665033077968	0.0380379257777984	0.436119438505874	0.013470183992184	0.0413111588243659	small	0.573002045423074	-0.218626345192309	-0.791628390615383	22.2855389905769	22.858541036	22.0669126453846	19.04947	21.79199241	22.168090565	22.992631705	24.93889587	20.16848518	22.26581341	22.93485695	23.695354555	24.42790628	20.25858793	22.17003087	22.31761901	22.57308614	23.33477883
O95273	0.285684872294788	0.563133115803933	0.0613259292965393	0.180601249867348	0.145555983167373	0.0114939054892279	small	-0.446051834454021	0.969281259712645	1.41533309416667	18.2984663486207	17.8524145141667	19.2677476083333	15.11213928	17.28243843	18.40596453	19.00272932	21.30123264	16.08809173	16.663710365	17.95367959	18.53158195	20.02301297	16.65384223	18.25695787	18.825950705	20.68773082	22.35605332
O95274	0.634639124138147	0.82183218959246	0.253628079824552	0.487972568601106	0.175306991756853	-0.0133000304858107	small	-0.202603112653847	-0.012855871153846	0.189747241500001	23.2826682011538	23.0800650885	23.26981233	20.20347339	22.5934345	23.28430257	23.923206015	27.87629059	21.09301275	22.33925292	22.94290049	23.713462645	25.47183717	21.61493058	22.99892163	23.15317096	23.83579696	25.12591493
O95278	0.579437389684372	0.785662024354958	0.288055105305131	0.462234418378103	0.15102115766836	-0.0174731667692711	small	0.406509567813622	0.181883555591398	-0.224626012222224	17.2627880977419	17.6692976655556	17.4446716533333	14.85340159	16.40128977	17.33846821	18.17149171	19.38011444	15.49206455	16.91673041	17.62826633	18.63053448	19.74046742	16.20470157	16.23434146	16.975305605	18.88658551	19.39179017
O95292	0.84669935300195	0.927750706025383	0.324981116832431	0.283780192475333	0.476386119597026	-0.0203314731103649	small	-0.308418205769232	-0.131169719423077	0.177248486346155	25.6029913932692	25.2945731875	25.4718216738462	23.44565189	24.676793435	25.121948995	25.9189922	31.47112513	23.86183964	24.851728965	25.17316355	25.62760156	28.48119302	24.23897571	24.84540056	25.30732137	25.87029772	27.22597459
O95295	0.0361244020810955	0.189437825437217	0.0385838077207633	0.453990331629519	0.00571550919501367	0.0566045532701189	small	0.651800377230771	-0.130806820192305	-0.782607197423076	21.3468654332692	21.9986658105	21.2160586130769	18.80522605	20.99348381	21.40397849	21.933036835	23.50795704	20.91047005	21.445926335	21.92393888	22.34653216	24.08332434	16.96663753	20.82467086	21.52072991	21.89548914	23.1925251
O95297	0.768185908193923	0.88997007298809	0.303946301109811	0.233863733047246	0.436009585252362	-0.0179579632398208	small	0.0448932937692312	0.147338814038463	0.102445520269232	20.7550763867308	20.7999696805	20.9024152007692	18.64786083	20.35225368	20.79258852	21.190640895	21.84734674	19.55445984	20.547421145	20.82837334	21.11171952	22.22369844	19.64635462	20.74252936	20.95517577	21.07661643	22.36437361
O95298	0.15836406477905	0.422582590579539	0.0467035584075086	0.0330261496912292	0.458020491385777	0.0205575290026321	small	0.0214788467307692	0.272895234423075	0.251416387692306	23.7692212332692	23.79070008	24.0421164676923	22.36453565	23.58947106	23.793918685	24.015531285	24.85822357	23.37004872	23.56815558	23.81061458	23.94868834	24.4977902	23.54754062	23.74667865	24.00797245	24.17976387	24.86033852
O95299	0.0147671556607816	0.110848609604028	0.0023048349630876	0.0647043191006344	0.0202350930260236	0.0784231652785809	moderate	0.159870286269232	-0.184100107692309	-0.343970393961541	24.4915644192308	24.6514347055	24.3074643115385	23.75364353	24.219623645	24.485230215	24.79385158	25.42076901	24.27925092	24.52006482	24.651040685	24.781255035	25.08959033	23.71847117	24.02965218	24.25897225	24.51546034	25.03959208
O95302	3.41502424459682e-05	0.00237767146717846	0.000165997887240845	0.305435817359219	1.02296911410938e-05	0.226457094451951	large	-0.510765920961539	0.205973385192305	0.716739306153844	25.6061137409615	25.09534782	25.8120871261538	24.73852797	25.33030905	25.60404791	25.87308392	26.58230211	24.37452107	24.888954555	25.153852925	25.34902157	25.91362711	24.89635016	25.47323416	25.54298049	26.07278784	28.07137348
O95319	0.770798544775913	0.890619694930634	0.344090337702945	0.238898960818486	0.384696931900844	-0.0180407748686921	small	-0.0215924572692323	-0.0634012688461532	-0.0418088115769208	23.5151055957692	23.4935131385	23.4517043269231	20.34225619	22.91637106	23.555912515	24.005546435	27.31207294	21.91903322	23.05031858	23.457055805	23.86717215	25.31471471	21.96868796	22.81567934	23.4720171	23.61178317	25.2614375
O95336	0.992289168710711	0.996095568961056	0.46583962134878	0.497995142571677	0.451447685052309	-0.0242014460131975	small	-0.0434469603846139	0.345414374615387	0.388861335000001	25.1147367753846	25.071289815	25.46015115	23.37631201	24.75986137	25.14177054	25.307855935	26.79874409	24.10709876	24.573962855	25.10869472	25.397484825	26.01482781	22.88113526	24.75722019	25.15207345	25.27289831	29.89984855
O95340	0.0355937372535517	0.188017989346034	0.293172507708031	0.0142219738630887	0.0324841085728361	0.0569655018644857	small	0.581168047423077	0.721904134999999	0.140736087576922	23.9085196080769	24.4896876555	24.6304237430769	20.19048746	23.491841005	24.141188365	24.642890855	26.29440504	23.58621948	23.903428335	24.309204655	25.008954595	25.81579577	22.94951325	24.27623172	24.77869024	24.97433787	26.27831611
O95347	0.590548716470166	0.792235143944155	0.193105716967482	0.417397306522472	0.176840784534882	-0.0115438256981746	small	-0.194071475384614	0.0375995659615391	0.231671041346154	25.7438180778846	25.5497466025	25.7814176438462	23.35481325	25.39556373	25.69848787	26.026667735	32.15940386	24.73672067	25.07426059	25.666362795	25.890897385	26.34030484	25.18979147	25.44930241	25.64810346	25.88720482	26.87011439
O95352	0.057510050376315	0.243180774570876	0.26812284355542	0.110058580990633	0.0112280508758255	0.0452633062755945	small	0.250567834884617	0.148108511153847	-0.10245932373077	24.9189097096154	25.1694775445	25.0670182207692	23.79083634	24.65526787	25.007352515	25.15408976	26.43319175	24.59096768	24.875232445	25.10615157	25.412578055	25.85667054	24.415853	24.98176251	25.07685714	25.23480938	25.63098119
O95359	0.328387506092986	0.603860621211454	0.150590917370194	0.477938406023548	0.0719707937242439	0.00280397399781305	small	-0.364656049921571	-0.0250748923831097	0.339581157538461	21.2215206239216	20.856864574	21.1964457315385	17.94038055	20.646090455	21.40830642	22.17338685	23.55530925	18.09385097	20.618677095	20.99509467	21.69623116	22.25223292	16.95013481	20.93590397	21.20086501	22.28921195	24.82048715
O95361	0.968449645202755	0.9866138755428	0.443370673956319	0.401445760359529	0.459408305271515	-0.0241985302487569	small	-0.148041873	-0.152695657538462	-0.00465378453846199	20.697692586	20.549650713	20.5449969284615	18.73284225	20.0627576	20.79288111	21.39645276	23.52872713	18.72089327	19.64889532	20.83562696	21.414968955	21.76435913	18.49053103	19.95748432	20.80888962	21.08719073	21.71201768
O95363	0.935189766929786	0.970164413164047	0.383900343445716	0.479959679179663	0.366721751763616	-0.0227559558291779	small	0.055453226884616	0.0262850086538435	-0.0291682182307724	22.6791737921154	22.734627019	22.7054588007692	21.22881438	22.31072238	22.69115745	23.052042375	24.94095018	21.92029924	22.425449255	22.717141215	22.963004335	24.2381174	21.6402535	22.23635166	22.68073645	22.94621236	23.91943161
O95372	0.207196827899235	0.484242056909977	0.0901575384350288	0.46096759876458	0.0446983813963775	0.0140020994653811	small	0.256210834499999	-0.0555078107692317	-0.311718645269231	24.59590957	24.8521204045	24.5404017592308	23.29852898	24.1348303	24.56032654	25.053582715	26.57384735	24.13982444	24.4551076	24.6832895	25.18984181	26.01446317	23.78033361	24.36490036	24.62330378	24.70228527	25.19759904
O95373	0.207758075264342	0.484811085356264	0.282949092733414	0.210676402500601	0.0422680439375459	0.0139361213633382	small	0.168182143499997	0.050542904807692	-0.117639238692306	25.9757352475	26.143917391	26.0262781523077	25.07720024	25.633893815	25.918763795	26.23159364	27.31830777	25.40764863	25.999453645	26.091944145	26.378225785	26.9736898	25.24542481	25.88350774	26.09209071	26.24428848	26.60476403
O95376	0.108993676758424	0.344002040020941	0.0183388678463203	0.0511614720806015	0.188239571128083	0.0307965926538311	small	-0.334625431500001	0.542265487692308	0.876890919192309	21.25340603	20.9187805985	21.7956715176923	17.51125346	20.60118352	21.19051514	22.0366403	24.71716958	17.98803059	20.427612845	20.885086755	21.555038275	22.52854904	19.79728296	21.24804242	21.90946743	22.76378282	23.09889926
O95379	0.0771803146997556	0.286348348874593	0.0301438730090598	0.343827941225867	0.0192288583577436	0.0380880694000715	small	0.360180344846157	-0.0657285384615385	-0.425908883307695	23.9919052461538	24.352085591	23.9261767076923	21.41126005	23.558137135	23.99007722	24.340825255	25.95635747	22.88215822	24.00086565	24.17783301	24.879657405	25.75839578	23.24324474	23.401596	23.749421	24.42285612	25.01822463
O95391	0.433884182028913	0.688886697314851	0.110788208137237	0.12464187409631	0.383113531111725	-0.004024935556581	small	-0.0139124023846158	-0.40121995173077	-0.387307549346154	21.3383410478846	21.3244286455	20.9371210961538	16.44357234	20.800823325	21.38215044	22.02840134	24.42832645	17.75845073	20.511499135	21.453882295	22.210975455	24.5261781	19.38754364	19.76108475	20.67351903	22.05545731	23.14327165
O95394	0.229219186976217	0.509513767010379	0.0507453314338694	0.220231715149161	0.0953860407116145	0.0115384532886477	small	-0.0885193657692298	0.13836671923077	0.226886085	24.6762926507692	24.587773285	24.81465937	23.32128597	24.416485765	24.736443125	24.96263359	25.39912937	24.18655308	24.384148035	24.534969625	24.74230961	25.22480081	24.29744785	24.67128053	24.684929	24.96021141	25.69396934
O95396	0.263206779607006	0.541181754154088	0.172938255586706	0.381506252860052	0.0513751915990421	0.00816622735310819	small	0.450526810576921	0.194179020384613	-0.256347790192308	21.7752447319231	22.2257715425	21.9694237523077	17.58020656	21.403238135	21.95340275	22.40208996	23.82412625	20.93118195	21.970866305	22.03901894	22.591070465	23.9897591	20.68147694	21.45940111	21.90403276	22.49715428	23.03916139
O95400	0.766204124208749	0.889645516924754	0.281840220265811	0.23502046252185	0.472259860502332	-0.0178949594133916	small	0.0501408290000001	0.299302041346156	0.249161212346156	23.2729535925	23.3230944215	23.5722556338462	19.15543738	22.88582498	23.34122148	23.837808	24.83502436	22.2753352	22.94262342	23.43341422	23.81277282	24.28384721	22.41800064	23.14549	23.37951545	23.80241254	25.49363317
O95415	0.459113155292611	0.707166579158844	0.123950613225407	0.323728598637166	0.156371453442055	-0.00568054939456168	small	0.234552523708334	-0.299234757483973	-0.533787281192307	19.4231782997917	19.6577308235	19.1239435423077	17.69403585	18.84074885	19.44659925	19.901384575	22.17910858	17.09696959	19.188866585	19.639333275	20.25428547	21.37022747	16.64378664	18.92960444	19.25392047	19.87708891	20.06858531
O95425	0.0901571012560815	0.310542204453215	0.0614986889254127	0.0141313280757287	0.309628134104572	0.034297599045749	small	-0.108160059999999	-0.396757482884613	-0.288597422884614	26.0243242675	25.9161642075	25.6275667846154	23.73099419	25.687871945	25.947228195	26.2851907	28.16219241	25.24801728	25.64270971	25.964931045	26.16215431	26.65574154	24.77332681	25.28452476	25.58817552	25.8755445	26.53560828
O95428	0.46795044401969	0.713394118052517	0.451607725631404	0.167299509438346	0.165403898365583	-0.00586846640200182	small	0.316993199769232	0.541725633461539	0.224732433692306	20.7724033542308	21.089396554	21.3141289876923	15.51001112	20.00713136	20.81498562	21.5181298	24.68621888	18.96228635	20.38836504	21.16176486	21.443467375	24.32301623	19.76865419	20.55378142	20.8815767	22.52514001	23.32053363
O95429	0.323241453417054	0.59858412623289	0.0668031053435456	0.136229306553247	0.235560232186714	0.00760915889557513	small	0.048838327131314	1.03942057990909	0.990582252777777	17.1657474950909	17.2145858222222	18.205168075	9.290054102	16.22701059	17.02570508	17.8329533	25.83012472	14.4397715	14.94585808	16.85655503	17.02421516	23.94259983	14.79264594	17.02719501	18.249505015	19.37743446	21.53472301
O95433	0.297854501083951	0.573731139966546	0.0626769691436217	0.103584397023118	0.278030652054956	0.00515000397820478	small	-0.0745156966538474	-0.425979283269232	-0.351463586615385	25.7284666086538	25.653950912	25.3024873253846	23.72024065	25.10408061	25.446755735	26.083386415	30.11250102	24.44476431	25.2748093	25.80249263	26.064885875	26.76242605	24.34867944	25.05543579	25.32861566	25.48812084	26.3521006
O95445	0.0896136990703978	0.309689600293829	0.0558690685233894	0.491981037413772	0.0165956865693424	0.0344450507140796	small	-0.368275220538461	-0.131533424615384	0.236741795923077	22.6385719715385	22.270296751	22.5070385469231	20.68780971	22.2462824	22.656779645	23.06046385	24.93842851	21.12378893	21.85724851	22.211752445	22.627866215	23.44044885	20.44894246	22.46092708	22.66096501	23.0915532	23.41175899
O95453	0.137246747926572	0.389953414457041	0.163753891035958	0.286339667733764	0.0232635388915965	0.024048168131641	small	0.383700407961538	0.0770410536538471	-0.306659354307691	23.5484184940385	23.932118902	23.6254595476923	21.41450359	23.29141962	23.519908485	24.036091125	25.225534	22.78172186	23.5105306	23.90759205	24.279940415	25.178279	22.31145431	23.58796284	23.69146683	24.03588828	24.22472887
O95456	0.575654372597897	0.784175378503938	0.180998608822383	0.156218641348721	0.482521107959853	-0.0109207842448796	small	0.0521477337307701	-0.252042400192305	-0.304190133923075	22.0073549332692	22.059502667	21.7553125330769	19.60699403	21.30681599	22.10056504	22.59320157	23.62849386	20.95986923	21.70369709	22.172563765	22.370715865	23.12587794	20.09484011	21.62482554	21.99912395	22.27290082	22.47727018
O95460	0.353287282178622	0.624103892554521	0.40419243375038	0.193930267049388	0.0905843806905488	0.00105126551935086	small	-0.66906997088298	-0.328261804075286	0.340808166807694	19.661839376383	18.9927694055	19.3335775723077	12.97504322	18.849705335	19.80013338	20.5734092	25.32618997	15.73027934	17.433473275	19.53457277	20.265581535	21.49005629	15.6870181	19.05676528	19.70439877	19.75447911	22.0231164
O95466-2	0.515602107155927	0.746059891425717	0.14435810301754	0.337837926491817	0.172720937216174	-0.00823366046044212	small	0.0756977838076942	-0.0658881425000004	-0.141585926307695	26.7162612501923	26.791959034	26.6503731076923	25.01989804	26.45643965	26.67520349	26.9600564	28.25214215	26.00515446	26.52717094	26.77613769	26.99344726	28.14072223	25.88262905	26.37347406	26.67230633	26.80172899	27.542682
O95470	0.00457564165995745	0.0573959414172184	0.021154637993663	0.33097714043741	0.000548233986130291	0.107000203330406	moderate	0.448967168807691	0.0361439288461511	-0.41282323996154	23.9017769126923	24.3507440815	23.9379208415385	22.05436301	23.672989305	23.880210265	24.173756845	25.02621064	23.66224181	23.91852077	24.36859451	24.626308615	25.40989076	23.04215025	23.89679718	23.95309643	23.97666146	24.52150651
O95477	0.365999371297115	0.632759848163885	0.0830631018574079	0.222465395699366	0.165148268359461	0.000133082164927026	small	0.395930276333335	-0.181474405833335	-0.577404682166669	20.1983222241667	20.5942525005	20.0168478183333	15.25303029	19.52354578	20.262946545	21.435186585	23.86049255	17.11307626	19.45682843	20.879285685	21.766602475	22.66216542	17.88538116	19.272656205	20.31669226	20.568608095	22.01006106
O95478	0.37300930737648	0.6374439081838	0.211847857825188	0.393051001281454	0.0802994993679348	-0.000337758368349313	small	0.388351483000001	0.120955785384616	-0.267395697615385	21.62666001	22.015011493	21.7476157953846	17.59990888	21.179427435	21.836245895	22.19373614	23.42210662	20.87417845	21.72905746	21.87005931	22.30967345	23.08730268	20.1608596	21.33441511	21.88903455	22.21371307	22.96548982
O95479	0.0241096791973702	0.149240094150769	0.299144568540286	0.0599271488779851	0.00544179489096825	0.0664668754309498	moderate	0.324989630692308	0.222806977307691	-0.102182653384617	25.1567013973077	25.481691028	25.3795083746154	23.88453207	24.9644012	25.173781075	25.407304105	26.78793194	24.56782521	25.220417445	25.44620269	25.621597275	27.32962852	24.85152965	25.22413205	25.30636497	25.62618842	26.07089282
O95486	0.889671801091082	0.949717482347542	0.37565792403173	0.483464513193902	0.316342035294185	-0.0215389598272027	small	0.10612443573077	-0.0129488548076928	-0.119073290538463	23.5483719432692	23.654496379	23.5354230884615	22.08690491	23.306832115	23.554460605	23.83664566	24.7395658	22.77270131	23.299208815	23.567286115	24.05900542	24.62731246	22.47120115	23.1361838	23.56115555	23.95830435	24.44089936
O95487	0.850595455430501	0.929603817866082	0.294754616107395	0.402744966562459	0.329843981513766	-0.0204434478302963	small	0.0337986642692307	-0.0935392642307704	-0.127337928500001	23.7829608342308	23.8167594985	23.68942157	21.90529359	23.355423165	23.758204145	24.14084804	25.14513199	22.69581634	23.69162234	23.77007259	23.949832705	24.80430187	22.49585557	23.60678426	23.73506387	23.86705285	24.43874238
O95497	0.0599171015519541	0.2475290602492	0.00931183883641397	0.0967263621438205	0.0605025260068343	0.0725917325162607	moderate	0.984831487871794	-0.567095062666667	-1.55192655053846	19.0644725236667	20.0493040115385	18.497377461	13.98947692	17.73586481	19.792300935	20.34244278	21.31657053	15.89189989	19.47473132	20.15037991	20.71483955	22.73389873	15.41242611	17.66405476	18.48153422	19.67182877	21.13646703
O95498	0.145360731626164	0.402900873743959	0.130469009571757	0.2758460463339	0.0248787484780937	0.0337649753347428	small	1.26263283348039	0.601512005980393	-0.6611208275	18.4775683273529	19.7402011608333	19.0790803333333	10.09573254	16.87256175	18.59127974	19.95021766	22.86064169	15.04467069	19.10645375	19.407350095	20.41103776	25.18704748	15.70720402	18.08084408	19.098148575	19.36355481	23.10819115
O95503	0.228270775108965	0.508492400754962	0.0532116955556882	0.19841476278215	0.113614841050914	0.0187146174334007	small	0.433572627203066	-0.42233158581281	-0.855904213015876	17.6176441972414	18.0512168244444	17.1953126114286	15.63534666	16.79420591	17.56569442	18.26517053	19.99021509	16.16546401	16.95679946	18.090999565	18.94226485	20.4022833	16.18441323	16.57303139	17.07960456	17.89393902	18.16922967
O95544	0.0129440789136031	0.103980761554006	0.0197206433120929	0.467956522046498	0.00196697920272214	0.0816369956620831	moderate	0.747707478615386	0.0239446046153873	-0.723762873999998	19.9167229553846	20.664430434	19.94066756	16.53728375	19.23763551	20.075887495	20.634187995	22.68745186	19.39014617	20.268075215	20.712370085	20.88866613	22.04926168	17.83455921	19.24439114	20.26031121	20.45244373	21.33825711
O95551	0.455090808192763	0.703541279970438	0.379554614707233	0.261350022555281	0.115103914277381	-0.0053858657848435	small	-0.400903157000002	-0.560332477333333	-0.159429320333331	20.878138219	20.477235062	20.3178057416667	16.32665476	20.13965077	20.978822445	21.6712829	24.4175067	16.48355802	19.917028115	20.727870575	21.152111675	22.59409096	15.84134568	19.940606015	20.828502285	21.44790698	23.26903157
O95562	0.328713895614363	0.604057701434793	0.38138557293553	0.10380060145228	0.1408674419827	0.00277944505549253	small	0.233163730637255	0.472898456214178	0.239734725576923	20.7747315568627	21.0078952875	21.2476300130769	17.61783736	20.219897155	20.83083081	21.28273449	23.08124199	18.08724718	20.371695285	21.2360536	21.67556945	22.6414711	18.89587415	20.86372343	21.00402941	21.56107622	23.50843821
O95563	0.871044718845073	0.941276638196662	0.393625121715706	0.446034004214064	0.299675832277697	-0.0210228789880492	small	0.0667700886923086	0.0563191819230795	-0.0104509067692291	21.8595444473077	21.926314536	21.9158636292308	20.22427869	21.41216438	21.92314319	22.215854055	23.20909214	20.97624699	21.61933633	21.954880765	22.26083181	22.88531781	20.91355077	21.56364019	21.92240322	22.14923342	23.01484909
O95568	0.896815998088754	0.952453060325216	0.430725548622352	0.332801260062538	0.392414669928317	-0.0217340349194809	small	0.133977448076923	0.123508057307692	-0.0104693907692308	24.0550671819231	24.18904463	24.1785752392308	15.64064132	23.71165174	24.20035622	24.601613445	26.12968229	22.54194591	23.7856618	24.327408825	24.77862288	25.17248559	22.19679297	23.94591484	24.37074952	24.5767906	25.60608357
O95571	0.258813055914735	0.538883451660445	0.0910129577884568	0.405178084218836	0.063732295358571	0.00857681145694493	small	-0.37083534146154	0.00184021211538621	0.372675553576926	25.3990425409615	25.0282071995	25.4008827530769	22.3402544	24.83665468	25.2315916	25.99335674	28.13943638	23.59794371	24.551683155	25.11477964	25.43843177	26.18948395	23.50648349	24.95695235	25.5221453	25.62232281	27.42750814
O95573	0.667467588197055	0.838860668833857	0.44434115563672	0.231177006408903	0.24931241566823	-0.0145301354415898	small	-0.115119410000002	-0.0411370584615405	0.0739823515384614	26.99149402	26.87637461	26.9503569615385	26.02207006	26.671732295	26.893004395	27.19565233	29.33946908	26.38941679	26.57795715	26.847677065	27.11696364	27.47043647	25.96936745	26.56723315	26.83036255	27.05093129	28.77728193
O95602	0.340403392850191	0.61367363913608	0.0987659971648714	0.0804414442743623	0.463193182737793	0.00189326622164902	small	-0.311095498730769	0.480152547884614	0.791248046615383	25.5052741267308	25.194178628	25.9854266746154	22.74709553	24.749462945	25.260594305	25.83752536	30.35857481	21.85732937	25.00198176	25.22143054	25.534824065	27.05211891	24.52335419	25.12124411	25.68230602	26.25356595	28.70295871
O95613	0.850560920729576	0.929603817866082	0.294078818285972	0.30635685955425	0.452282773779914	-0.0246511988117704	small	-0.0781007483055198	0.052917336718405	0.131018085023925	18.4133042814634	18.3352035331579	18.4662216181818	16.07366757	17.67123667	18.39596261	18.98800295	21.38558924	16.44283317	17.877436115	18.4275693	18.904099925	20.36638762	16.63168114	18.125554755	18.68248028	19.00099953	19.82990943
O95630	0.0145850408653925	0.110200236164028	0.00229539060228934	0.0658229085138015	0.0196487172313023	0.0787258261899573	moderate	-0.408616500615384	0.281289875576924	0.689906376192308	24.6501349321154	24.2415184315	24.9314248076923	22.02326415	24.16027021	24.606306485	25.002707045	28.67797692	23.3520994	23.824829265	24.403701305	24.595077875	25.09079662	24.19080482	24.62352824	24.70560792	24.95908279	26.62544304
O95644	0.0379616999761802	0.195276283647365	0.143912454283153	0.176260914682517	0.00562472626648	0.0553945737289637	small	0.863417639384615	0.294987305961538	-0.568430333423077	19.5632680671154	20.4266857065	19.8582553730769	14.61265068	18.80693791	19.840887475	20.39425927	22.18416744	18.30903143	19.761660775	20.64532124	21.17711995	22.16901153	15.95073824	19.48218294	19.88747875	20.82682175	21.12094029
O95671	0.47577427773563	0.717537955829828	0.127988184646735	0.133906618753411	0.408205277892745	-0.00627288430097806	small	-0.0912391024230743	0.321803899230769	0.413043001653843	24.4365556569231	24.3453165545	24.7583595561538	22.73317643	24.05232029	24.328154365	24.678265375	27.24052796	23.82941447	24.091585715	24.276275035	24.46934189	25.17776036	23.76203212	24.15574711	24.50583621	24.99741525	26.80668575
O95674	0.818713860557626	0.914173357941894	0.431756970742955	0.288910049983329	0.336086152740267	-0.0195116918833217	small	0.103031406307689	0.101842314807691	-0.0011890914999988	23.7929014351923	23.8959328415	23.89474375	21.16802204	23.25876407	23.882985985	24.313371045	25.71319992	22.42798971	23.49348029	23.95357863	24.55024572	24.93960668	21.85417946	23.49077792	24.08408738	24.31837189	24.89981211
O95678	0.000697515821849538	0.018582619928955	0.0531635706414725	0.087809767477788	7.75514877711403e-05	0.152877691728555	large	-0.62071144673077	-0.253159716538462	0.367551730192307	27.7672809542308	27.1465695075	27.5141212376923	25.69803395	27.32044894	27.55478724	28.29728659	29.47167967	26.44386054	26.927043935	27.18114143	27.38434111	27.84778516	26.9394503	27.06324823	27.39628173	27.69019155	28.72355018
O95685	0.347253399032512	0.619449068893305	0.377892924464422	0.211233709172954	0.085605214764057	0.0016724785207255	small	0.593766786109626	0.470310357500001	-0.123456428609625	18.2764541697727	18.8702209558824	18.7467645272727	15.04489549	17.481324925	18.509934545	19.11009106	20.55410162	16.57080142	18.07044623	18.99206817	19.32718129	21.24809021	16.36418226	17.947434305	18.52767571	19.76425793	20.869377
O95696	0.0483504196902048	0.224453726979841	0.135678286785799	0.205349095264932	0.00703272262602844	0.0634150117771276	moderate	0.910197589385966	0.574322905598088	-0.335874683787878	18.1256472589474	19.0358448483333	18.6999701645455	12.05841969	17.55118424	18.466948955	18.87516497	21.32596271	16.93235327	18.28181677	19.01045281	19.64069823	21.77100257	17.28144846	17.654006115	18.63008535	19.209533745	21.78580984
O95707	0.0550914237003413	0.238363064117383	0.0639855783636374	0.386537629642812	0.00844822609041434	0.0474690306164879	small	0.520850416799998	0.122092281261537	-0.398758135538461	19.4017833772	19.922633794	19.5238756584615	17.2942644	18.6102887	19.684003745	19.96147807	21.98209735	17.63810614	19.558832065	19.961767545	20.410992335	21.03568243	18.42098406	19.0985062	19.39747257	19.7572695	20.64501923
O95714	NA	NA	NA	NA	NA	NA	NA	-0.148649377714282	1.1117106	1.26035997771428	17.441677252	17.2930278742857	18.553387852	15.76368702	16.83857973	17.339786015	18.059508935	19.6028793	15.15971086	16.631393625	17.44578688	17.827065545	19.52877904	17.0960101	17.43436276	19.23640532	19.2599742	19.74018688
O95715	0.234459368312934	0.514252065354582	0.240780082957374	0.266589930480651	0.0457686321113036	0.0109871457454422	small	-0.38297081723077	-0.143880306923077	0.239090510307694	21.4019362092308	21.018965392	21.2580559023077	18.00417268	20.74306896	21.434486035	22.03133978	23.71406527	19.33876253	20.684281875	21.111391395	21.49589839	22.09291882	19.62129979	20.75718591	21.43015277	21.83852531	22.77582607
O95716	0.815064134594918	0.91242593710464	0.326714700230431	0.261251432685796	0.442080873896947	-0.0194027200955394	small	-0.071805294076924	-0.0343427375000012	0.0374625565769229	23.8278190605769	23.7560137665	23.7934763230769	22.16050338	23.34931481	23.82922196	24.34424865	25.98870457	22.3746228	23.468291995	23.80947504	24.097079415	24.45532565	23.09987348	23.33220496	23.5808076	23.91759219	25.25863109
O95721	0.598746808284489	0.798591847400948	0.213117191851748	0.157728054749964	0.457903009452299	-0.0118800863194499	small	-0.0559992245769223	-0.115822515576923	-0.0598232910000007	22.6875690655769	22.631569841	22.57174655	20.80542749	22.328931745	22.58126878	22.97974406	24.82599311	21.59312712	22.247530005	22.57442967	23.106762705	23.64071774	21.36552141	22.02736746	22.50544041	22.69247714	25.10376792
O95747	0.501014048126428	0.736574120734495	0.33074782723122	0.138294023901091	0.245289371398995	-0.00753363077761271	small	-0.00335581280769048	-0.166274881153846	-0.162919068346156	26.1844934073077	26.1811375945	26.0182185261538	24.37616052	25.91112822	26.185480195	26.5198777	27.30607515	25.60692512	25.88626763	26.11485943	26.25160976	27.68580084	25.38975332	25.93993754	26.0046921	26.32327534	26.38028977
O95749	0.181987798171379	0.452080327437839	0.260966812679264	0.0456526228570563	0.130736546752344	0.0171662350528591	small	0.442638640461539	0.603414545	0.160775904538461	23.3858699365385	23.828508577	23.9892844815385	17.82078075	22.91676369	23.61495572	24.27354377	28.0956269	22.95350066	23.44470534	23.77347282	24.224643755	24.74495657	23.17605215	23.69316763	23.97112309	24.24185647	24.82326597
O95757	0.949624730361608	0.977410565418053	0.412928531610965	0.493985600858128	0.376125112570705	-0.0231295513877863	small	0.193124788653844	0.127277937692305	-0.0658468509615382	23.8225512238462	24.0156760125	23.9498291615385	21.78820525	23.507657675	23.833482305	24.124182705	26.33150431	22.69422909	23.468161805	23.76807799	24.536812065	25.56469765	23.06917268	23.53314864	23.7157933	24.16134696	26.46734519
O95758-1	0.0136010821358344	0.106191987992641	0.143911276662858	0.00345454670483523	0.0405620592848749	0.0804294126974197	moderate	-0.267302497461539	-0.466272272307691	-0.198969774846152	23.6468455584615	23.379543061	23.1805732861538	22.45224838	23.21281231	23.50323895	24.00914377	25.76464403	22.75213964	23.24331796	23.31809423	23.47509649	24.56882134	22.4374412	23.03867358	23.32126196	23.3761307	23.75830764
O95760	0.168913068813314	0.43488737914989	0.0299644548191374	0.0739383536108343	0.204274380679104	0.0232349576752483	small	-0.464428481269842	0.844868923952379	1.30929740522222	18.0017718240476	17.5373433427778	18.846640748	15.6614903	16.81630376	17.96928294	18.84199515	21.17533354	13.2526839	17.08590055	17.60309396	18.64742347	20.12416456	17.08989821	17.66898892	18.628467745	19.6629623	22.15063312
O95772	0.0019638998803434	0.0339499685465287	0.00440648781599792	0.45310541472345	0.0003392994127518	0.129205507352374	moderate	0.841792461000001	0.0321796723076915	-0.809612788692309	20.31860236	21.160394821	20.3507820323077	17.25340065	19.724765965	20.58267009	21.089734805	22.38760243	20.5200545	20.83247454	21.02927806	21.549670865	22.02176303	18.21847005	19.79755234	20.5710397	20.89350866	22.3410307
O95777	0.929856082212155	0.96865858722142	0.365003523028851	0.360618074262525	0.481341027119026	-0.0226164523141607	small	-0.0389541326153839	-0.0437676711538444	-0.00481353853846045	23.8973040696154	23.858349937	23.8535363984615	21.24612021	23.389835755	23.85214794	24.29356541	26.36068412	22.8762069	23.514868665	23.76661691	24.134341175	25.19749	22.91679147	23.80928575	23.93680745	24.04916815	24.39947964
O95782	0.265132285087131	0.543751044187003	0.246952245952611	0.0620492173558043	0.187803815773078	0.00798844850100625	small	-0.289728043653845	-0.397871710384614	-0.108143666730768	27.7985570711538	27.5088290275	27.4006853607692	26.54562302	27.310062075	27.60887347	28.05170169	30.97464341	26.42613917	27.15152256	27.59473061	27.99308557	28.17994053	26.25836074	27.24446627	27.45321096	27.72843467	27.96564946
O95785-3	0.738330677677799	0.875909256354043	0.455854218183879	0.316978757125702	0.238448501749851	-0.0169911345853139	small	-0.137843980346155	-0.0786533765384618	0.0591906038076928	23.1622340688462	23.0243900885	23.0835806923077	18.65430102	22.577148985	23.18373153	23.878254675	27.62953831	21.34403778	22.36770969	23.08852319	23.604141855	24.58120976	21.39442665	22.38176645	23.03688923	23.42889884	24.78340685
O95786	0.182479673630502	0.452639723758055	0.204947151444327	0.270734662591501	0.0332232666413437	0.0171004021836494	small	0.37210563253846	0.160312487884614	-0.211793144653846	24.4696731059615	24.8417787385	24.6299855938462	21.80046202	24.21162411	24.49324234	24.910885825	25.73472936	23.90389473	24.430002775	24.75396944	24.94419981	26.2037332	24.06385051	24.27598332	24.66193979	24.82747461	25.36649583
O95793	0.233126238039763	0.513186578025732	0.0633799705159958	0.302798752074927	0.0722786682822296	0.0111262238529714	small	-0.0708979701153822	0.180803452500001	0.251701422615383	24.4054119121154	24.334513942	24.5862153646154	22.85874518	24.238022765	24.462521105	24.759266025	25.29609916	23.86210872	24.05008413	24.305734665	24.589515645	24.87673864	23.76766968	24.25158972	24.59810791	24.71546235	25.49905865
O95801	0.0649158970722431	0.259971895979553	0.0615527432257628	0.425260188066611	0.0104497268884161	0.0423088472703106	small	-0.939445506115387	-0.157554410961538	0.781891095153849	23.1018399271154	22.162394421	22.9442855161538	19.48920391	21.89801664	22.86850002	23.80515997	27.5707284	20.25286292	21.46155538	21.822633155	23.15435898	24.54134339	21.42453188	22.07185574	22.24983675	23.83727083	26.17420093
O95807	0.895528734043168	0.952453060325216	0.322387841434182	0.39885983831015	0.373654949536325	-0.0216990007110788	small	0.0360830377692309	-0.227289335769228	-0.263372373538459	20.3051427042308	20.341225742	20.0778533684615	15.14702347	19.936160685	20.33850989	20.84863853	23.43057291	18.41414563	19.70555763	20.44827533	20.97512618	21.84944588	16.46002641	19.85661799	20.35039979	20.72161623	22.9656106
O95810	0.569569277625152	0.780447630918146	0.156566121442884	0.320567278259492	0.207127688723121	-0.0106615888513999	small	-0.0559516843076935	0.0201096371153824	0.0760613214230759	24.5620646298077	24.5061129455	24.5821742669231	23.61707491	24.332954795	24.56610653	24.762912865	25.56830759	23.87667114	24.27438512	24.39689929	24.70482826	25.39199983	23.231453	24.42158976	24.58080022	24.87164309	25.53560639
O95816	0.310497163837728	0.586014169700203	0.478285231115696	0.144772681689162	0.0930973214799208	0.00413611004459344	small	0.207288251346153	0.243285143461538	0.035996892115385	23.8196796911538	24.0269679425	24.0629648346154	21.9837534	23.292440445	23.891047345	24.28190903	26.80104914	23.3738726	23.692825235	23.976051245	24.22196312	24.98412842	23.02065304	23.50243962	23.97702973	24.26261338	25.54769493
O95817	0.703143097919532	0.857131531970588	0.201422805891953	0.296685628433609	0.307334673479486	-0.0158001254961642	small	-0.00220092426923202	-0.191715000961537	-0.189514076692305	26.5564461832692	26.554245259	26.3647311823077	24.86149538	26.13994508	26.55518928	27.05285589	28.22459801	24.32727763	26.47206416	26.61754459	26.91435647	27.75298261	24.14368469	26.18582736	26.55564216	26.62815441	27.2811194
[truncated: 6,900 more rows]
