# Supplementary material for: Melanoma Proteomics Unveiled: Harmonizing Diverse Data Sets for Biomarker Discovery and Clinical Insights via MEL-PLOT
Source: J Proteome Res. 2025 May 5;24(6):3117–28. doi: 10.1021/acs.jproteome.4c00749 (PMC12150306; doi:10.1021/acs.jproteome.4c00749)
Supplement: Supplementary file 4 [file pr4c00749_si_004.xlsx]

## Sheet: S2_cuartoTypeDiffExpSum
Table S3 - Global results of differential protein expression analysis in Cuarto
ProteinName	kwP	kw_pAdj	Non_Tum.Met_LN_p	Prim.Met_LN_p	Non_Tum.Prim_p	effSize	effSizeMagnitude	Non_Tum.Prim_FC	Prim.Met_LN_FC	Non_Tum.Met_LN_FC	Mean_Non_Tum	Mean_Prim	Mean_Met_LN	Min_Non_Tum	Q1_Non_Tum	Med_Non_Tum	Q3_Non_Tum	Max_Non_Tum	Min_Prim	Q1_Prim	Med_Prim	Q3_Prim	Max_Prim	Min_Met_LN	Q1_Met_LN	Med_Met_LN	Q3_Met_LN	Max_Met_LN
A0A024RBG1	0.0110035445330418	0.0191605688545707	0.00507641438168172	0.278504761374901	0.00196003057316892	0.155979459013879	large	-0.721584515439138	0.243025247169577	-0.478559268269561	0.627997027503118	-0.0935874879360196	0.149437759233558	-10.3028907775879	0.518111228942871	2.07921600341797	2.65919303894043	3.60541152954102	-1.49002075195313	-0.741698265075684	-0.109218597412109	0.542126893997192	1.45567893981934	-1.16194486618042	-0.43950891494751	-0.028346061706543	0.46490216255188	2.17774391174316
A0A075B6H9	0.0811711287607208	0.111359639322912	0.0134486491102524	0.31668460283209	0.0469854222581784	0.0643061979648472	moderate	-0.83014136823741	-0.232830365066943	-1.06297173330435	1.51079216870395	0.680650800466537	0.447820435399595	-0.628030776977539	0.938761711120606	1.75741767883301	2.14227390289307	3.13748836517334	-1.29427576065063	-0.314409255981445	0.70710301399231	1.44790458679199	3.32216167449951	-2.59317111968994	-0.268646240234375	0.539897441864014	0.91928768157959	2.76598358154297
A0A075B6I1	0.0391337948969119	0.058036156205609	0.00545478802258247	0.208566782794312	0.0331221033448816	0.114911223881324	moderate	-0.86607809520903	-0.404237858454387	-1.27031595366342	0.0100432123456672	-0.856034882863362	-1.26027274131775	-2.0051441192627	-0.215205192565918	0.00318622589111328	0.572647333145141	1.35737609863281	-2.67638731002808	-1.63139033317566	-1.17316389083862	-0.652206420898438	2.71260738372803	-2.70633411407471	-1.97264766693115	-1.43878984451294	-0.512340307235718	1.26657772064209
A0A075B6I4	NA	NA	NA	NA	NA	NA	NA	-3.19752200444539	-7.96838442484536	-11.1659064292908	0.82100772857666	-2.37651427586873	-10.3448987007141	0.82100772857666	0.82100772857666	0.82100772857666	0.82100772857666	0.82100772857666	-3.75229930877686	-2.79354238510132	-1.83478546142578	-1.68862175941467	-1.54245805740356	-17.5909156799316	-17.5909156799316	-10.3448987007141	-3.09888172149658	-3.09888172149658
A0A075B6I9	NA	NA	NA	NA	NA	NA	NA	NA	NA	0.882545471191407	-0.848281860351563	NA	0.034263610839844	-0.848281860351563	-0.848281860351563	-0.848281860351563	-0.848281860351563	-0.848281860351563	NA	NA	NA	NA	NA	-0.202437400817871	-0.202437400817871	0.034263610839844	0.270964622497559	0.270964622497559
A0A075B6K5	0.576472458248202	0.622531766897075	0.148670194711283	0.309987275202157	0.286633412758129	-0.0191137142772336	small	-0.257224464958365	-0.445100658613703	-0.702325123572068	2.55068653280085	2.29346206784248	1.84836140922878	0.849660873413086	1.51324272155762	2.36596155166626	3.34582495689392	4.55238199234009	0.741014003753662	1.5055820941925	1.9349353313446	3.19661450386047	5.22707939147949	-3.744704246521	0.890516757965088	2.02787208557129	2.83161544799805	5.93917274475098
A0A075B6P5	NA	NA	NA	NA	NA	NA	NA	-1.47073432207107	-0.0917159006709151	-1.56245022274199	2.54101600646973	1.07028168439865	0.978565783727736	1.56313133239746	2.52828741073608	2.76651477813721	2.90655708312988	2.940589427948	-0.559600353240967	0.242024898529053	0.84680438041687	1.41533923149109	4.56710815429688	-0.87394905090332	0.068455696105957	0.525651454925537	1.48323726654053	4.21991920471191
A0A075B6Q5	NA	NA	NA	NA	NA	NA	NA	-0.361554324626924	-1.18391346931457	-1.5454677939415	-0.695930480957031	-1.05748480558395	-2.24139827489853	-0.695930480957031	-0.695930480957031	-0.695930480957031	-0.695930480957031	-0.695930480957031	-3.95408153533936	-2.53076863288879	-0.784677028656008	0.103921890258789	1.91725063323975	-4.73234176635742	-3.22314929962158	-1.91259360313416	-1.62503957748413	0.322720527648926
A0A075B6R2	NA	NA	NA	NA	NA	NA	NA	-2.30425596237182	1.90507555007935	-0.399180412292476	1.79307699203491	-0.511178970336914	1.39389657974243	1.79307699203491	1.79307699203491	1.79307699203491	1.79307699203491	1.79307699203491	-0.511178970336914	-0.511178970336914	-0.511178970336914	-0.511178970336914	-0.511178970336914	-0.218738555908203	-0.218738555908203	1.39389657974243	3.00653171539307	3.00653171539307
A0A087WSX0	NA	NA	NA	NA	NA	NA	NA	NA	-0.641515652338663	NA	NA	-0.388871510823568	-1.03038716316223	NA	NA	NA	NA	NA	-0.948617935180664	-0.835284233093261	-0.721950531005859	-0.10899829864502	0.50395393371582	-2.56644487380981	-2.0532488822937	-1.13720631599426	-0.00752544403076205	0.719308853149414
A0A087WSY4	0.161511221516094	0.203442019409695	0.0394890226610308	0.477168360281036	0.0453486632262183	0.035028964070701	small	-0.853342216123234	0.222172414479049	-0.631169801644185	1.90960706364025	1.05626484751701	1.27843726199606	-0.139763832092285	1.18485021591186	2.02847671508789	2.63488388061524	3.97754144668579	-2.24864196777344	0.381056070327759	1.14525580406189	1.60211110115051	4.45359516143799	-0.599580764770508	0.255094528198242	1.0646800994873	1.98060321807861	7.45926427841187
A0A087WSY6	0.350775312634178	0.40408366905254	0.173940443824357	0.0857819432045388	0.372622119322834	0.0022671140683565	small	-0.0992451114254402	0.239112838283999	0.139867726858559	2.62647559426048	2.52723048283504	2.76634332111904	1.14758110046387	2.41499066352845	2.59654521942139	2.9714970588684	3.96328830718994	1.25639629364014	1.82952213287354	2.5303168296814	3.01082038879395	4.37147045135498	-0.81361198425293	2.70076084136963	2.9210786819458	3.195876121521	3.89003372192383
A0A0A0MRZ8	0.0162098322205913	0.0268534477350846	0.00331898090149379	0.453276887867668	0.00728169423005533	0.132856906112878	moderate	-0.985005267641761	-0.127614825963974	-1.11262009360574	5.08330748297951	4.09830221533775	3.97068738937378	3.86850595474243	4.46896648406983	4.77376174926758	5.71662449836731	7.00135612487793	2.59377908706665	3.3426411151886	3.82562971115112	4.5771632194519	7.29238224029541	2.11934089660645	3.06163787841797	3.98031711578369	4.6136565208435	6.52261924743652
A0A0A0MS15	0.00302074435344124	0.00633018166600955	0.00126082588116081	0.376623829119479	0.000967603997188771	0.218284181968901	large	-1.44540497172963	0.0760624340602338	-1.36934253766939	0.168064464222301	-1.27734050750732	-1.20127807344709	-9.80453395843506	0.377949237823486	1.20823955535889	1.8830554485321	2.56784057617188	-3.79503679275513	-2.55694103240967	-1.39124870300293	-0.108577966690064	2.03729152679443	-3.2651515007019	-2.03142786026001	-1.16243600845337	-0.371681213378906	1.0202522277832
A0A0B4J1U7	0.00281917352954127	0.0059813777252601	0.00101021151168648	0.427816285096003	0.00100820015097288	0.216502733849673	large	-1.53969465873458	-0.0377117579891567	-1.57740641672374	2.31235482475974	0.772660166025162	0.734948408036005	1.0567569732666	1.43818736076355	2.07867383956909	3.29129981994628	3.60220003128052	-1.19734573364258	0.181704759597778	0.742610692977905	1.09743189811706	3.84581184387207	-2.51506567001343	-0.303268432617188	0.731989860534668	1.32861995697021	4.006667137146
A0A0B4J1V0	0.000136606240363681	0.00055700022507426	1.25181142870401e-05	0.0867393278354164	0.00245218525336303	0.336102465037819	large	-1.66782947291027	-0.879445546347162	-2.54727501925744	4.10938726771962	2.44155779480934	1.56211224846218	2.58683967590332	3.33706212043762	3.96718120574951	4.95549583435059	5.34299850463867	0.925936222076416	1.61047315597534	2.08130884170532	2.89052510261535	5.91879844665527	-1.08380746841431	0.276618480682373	1.83621883392334	2.39704751968384	4.59031867980957
A0A0B4J1V2	NA	NA	NA	NA	NA	NA	NA	1.86905932426453	-1.71978505452474	0.149274269739789	-1.4527108669281	0.416348457336425	-1.30343659718831	-3.00072574615479	-3.00072574615479	-1.4527108669281	0.095304012298584	0.095304012298584	-1.83834266662598	-1.83834266662598	0.416348457336425	2.67103958129883	2.67103958129883	-2.51036357879639	-1.88871192932129	-1.26706027984619	-0.699973106384277	-0.132885932922363
A0A0B4J1V6	0.00103994085500645	0.00264068480528228	0.000438705644242218	0.427835517069124	0.000324921653871543	0.293429571881607	large	-3.22378325462341	0.367166015836927	-2.85661723878649	2.32782173156738	-0.89596152305603	-0.528795507219102	0.283063888549805	1.7190637588501	2.41339159011841	3.19578886032104	4.68002414703369	-9.56557846069336	-1.70566892623901	-1.18187808990479	0.757449150085448	4.05294370651245	-3.76685523986816	-1.55939769744873	-0.441803693771363	0.473069190979004	1.80615520477295
A0A0B4J1X5	0.000115447535025916	0.000490700046961234	2.54177804723107e-05	0.398990920800541	0.000172124018584701	0.343263590357512	large	-2.25573472543196	-0.796330669651863	-3.05206539508383	2.70398048921065	0.448245763778686	-0.348084905873176	1.01585483551025	2.14121747016907	2.94796752929688	3.36776471138	3.78369235992432	-1.45887327194214	-0.743805170059204	0.254117965698243	1.18771553039551	3.43268489837646	-12.1756448745728	-0.312917232513428	0.328713417053223	0.828857898712158	3.35087299346924
A0A0B4J1X8	0.335065262837439	0.387296024397393	0.125394999022751	0.0999225636208348	0.498951965996558	0.0044490453186106	small	-0.0190559046609067	-0.803292774018788	-0.822348678679695	-0.947581911087035	-0.966637815747942	-1.76993058976673	-3.01423501968384	-1.70912933349609	-0.881860494613647	0.267673492431641	0.49893856048584	-6.16191387176514	-2.28766250610352	-0.992012262344361	1.04278564453125	2.17510032653809	-5.42269992828369	-2.96086549758911	-1.39731884002686	-0.733074188232422	0.59807014465332
A0A0B4J1Y8	0.00287051357214572	0.0060601048926002	0.000349945148663438	0.216855740168498	0.00633244494829267	0.231107824772421	large	-1.84560705593654	-0.424009107408068	-2.26961616334461	1.20028810501099	-0.645318950925556	-1.06932805833362	-0.451864242553711	0.390693664550781	1.05249094963074	1.50967454910278	5.00414657592773	-2.65449666976929	-1.96030044555664	-1.15156745910645	0.906492233276367	2.10479831695557	-3.07615089416504	-2.05887985229492	-1.38383817672729	0.181611061096191	1.42553043365479
A0A0B4J2D5	0.0387412263771669	0.0575207572103882	0.0063539919535707	0.343007945143339	0.0229537797217936	0.0957808921230588	moderate	0.326284703883257	0.196068638044856	0.522353341928113	1.61805191907016	1.94433662295341	2.14040526099827	0.965306282043457	1.42987775802612	1.62274265289307	1.74764776229858	2.29583883285522	-0.5123291015625	1.56513500213623	2.07259941101074	2.25310587882996	3.16311454772949	0.77031421661377	1.75404787063598	2.06166648864746	2.3856201171875	4.28300952911377
A0A0B4J2H0	NA	NA	NA	NA	NA	NA	NA	-0.786723852157593	-16.4782245159149	-17.2649483680725	0.518564701080322	-0.268159151077271	-16.7463836669922	0.518564701080322	0.518564701080322	0.518564701080322	0.518564701080322	0.518564701080322	-0.688843727111816	-0.688843727111816	-0.268159151077271	0.152525424957275	0.152525424957275	-16.7463836669922	-16.7463836669922	-16.7463836669922	-16.7463836669922	-16.7463836669922
A0A0C4DH25	0.0235656940996072	0.0371023516656066	0.0069890417244023	0.409861365776997	0.00639021805727378	0.11693460699392	moderate	-1.39125443317673	0.0613615810871133	-1.32989285208962	3.16609595038674	1.77484151721001	1.83620309829712	1.06695747375488	2.38618421554566	2.99986410140991	4.11280488967896	5.1543436050415	-0.303523540496826	0.819436073303221	1.61237430572509	2.33047890663147	5.16466045379639	-0.886233329772949	0.970736265182496	1.98352813720703	2.63057947158813	5.15288543701172
A0A0C4DH29	NA	NA	NA	NA	NA	NA	NA	-0.477077225844062	0.920925716559089	0.443848490715027	0.299926916758219	-0.177150309085843	0.743775407473246	-0.498225688934326	-0.147213697433472	0.203798294067383	0.699003219604492	1.1942081451416	-3.23270988464355	-1.592209815979	0.383047819137573	1.12275075912476	1.98832988739014	-2.92310905456543	-0.0754246711730956	1.37429642677307	1.67817878723144	2.67591667175293
A0A0C4DH31	NA	NA	NA	NA	NA	NA	NA	0.0349388599395759	-1.05434847105117	-1.0194096111116	0.306785106658935	0.341723966598511	-0.712624504452661	-0.0879745483398438	0.134245872497559	0.356466293334961	0.504164934158325	0.651863574981689	-4.83954048156738	0.0676441192626953	1.22594571113587	1.45330333709717	2.86019706726074	-4.20164489746094	-1.86905097961426	-0.0255031585693359	0.630624771118164	3.91061687469482
A0A0C4DH38	NA	NA	NA	NA	NA	NA	NA	1.43846638997396	-1.43927629788717	-0.000809907913209562	-0.835278034210204	0.603188355763753	-0.836087942123414	-1.71267175674438	-1.31131768226623	-0.86360502243042	-0.359238386154175	0.0987696647644043	-2.60254621505737	-0.84855008125305	0.90544605255127	2.20605564117432	3.50666522979736	-1.7047176361084	-1.4290919303894	-0.992961406707763	-0.243083953857422	0.346288681030273
A0A0C4DH42	0.926845513464049	0.936931881339103	0.348345675288366	0.44353643139186	0.402533958905342	-0.0393204944916325	small	-0.0304390381683002	-0.208052636488625	-0.238491674656925	1.44152056087147	1.41108152270317	1.20302888621455	0.0271077156066895	0.511997222900391	1.40156173706055	2.18050980567932	3.32905197143555	-0.87769889831543	0.345621824264526	0.646979570388794	2.97263669967652	4.952561378479	-2.77094888687134	0.367297172546386	1.36731147766113	1.954758644104	3.66019916534424
A0A0C4DH43	0.0818747938768859	0.11220448549276	0.0572019335738305	0.22001170273882	0.0132108735561444	0.136596736596737	moderate	-1.7621750831604	0.713962062199911	-1.04821302096049	2.34943072001139	0.587255636850993	1.3012176990509	0.082850456237793	2.41268014907837	2.70072674751282	2.93895626068115	3.26064395904541	-2.30610179901123	-0.0671157836914063	0.499737739562988	1.78439521789551	2.67741250991821	-1.8591890335083	0.124048233032227	1.54249286651612	2.37942981719971	4.07188606262207
A0A0C4DH67	NA	NA	NA	NA	NA	NA	NA	-2.80743768887642	0.210631226270625	-2.5968064626058	-0.972544987996417	-3.77998267687284	-3.56935145060222	-1.72430038452148	-1.5286111831665	-1.33292198181152	-0.596667289733885	0.13958740234375	-17.3722152709961	-5.01836204528809	-2.97529315948486	-1.44889688491821	1.70986366271973	-13.9508266448975	-3.6441559791565	-2.50402498245239	-2.27648997306824	-0.966286659240723
A0A0C4DH68	0.0111555859243602	0.019379084830859	0.00198270330766344	0.391713354697537	0.00679471942470311	0.148758081989839	large	-1.15933313965798	-0.263778817394506	-1.42311195705248	2.06551218032837	0.906179040670395	0.642400223275889	0.826765537261963	1.30548858642579	2.12384557723999	2.74762105941773	3.48739814758301	-0.934991836547852	-0.426000595092773	0.323851823806763	2.08600473403931	4.49434661865234	-2.74412059783936	0.13459300994873	0.735750198364258	1.33815312385559	3.22302055358887
A0A0G2JMD5	NA	NA	NA	NA	NA	NA	NA	NA	-0.0336480776468902	NA	NA	1.57124869028727	1.53760061264038	NA	NA	NA	NA	NA	-0.354570388793945	1.3552017211914	1.8282835483551	2.01490068435669	2.0619649887085	-0.0538654327392578	1.1533670425415	1.38200378417969	1.86245536804199	3.44143676757813
A0A0J9YX35	0.0653823837911367	0.0916932744410972	0.0101702976556959	0.250132661166449	0.0498574506774336	0.0785228371724985	moderate	-0.816140562295914	-0.460145515203477	-1.27628607749939	-0.414056301116943	-1.23019686341286	-1.69034237861633	-2.5246753692627	-1.09004950523376	-0.408960342407227	0.206912279129028	1.15548706054688	-3.70848274230957	-2.66082310676575	-1.71670389175415	0.193309783935547	2.89983463287354	-4.05344104766846	-2.4313759803772	-1.91466927528382	-0.718218803405762	0.726889610290527
A0A0J9YXX1	NA	NA	NA	NA	NA	NA	NA	0.325345039367674	-1.23309926986694	-0.907754230499268	0.374284744262697	0.699629783630371	-0.533469486236571	-1.3813304901123	-0.710620880126951	0.644990921020509	1.45919036865235	1.58848762512207	-1.04551887512207	-0.518495321273804	0.0771937370300295	1.41564440727234	4.69387149810791	-2.75330257415771	-2.22762870788574	-0.86266279220581	0.663990020751953	3.14872741699219
A0A0U1RRL7	NA	NA	NA	NA	NA	NA	NA	NA	0.683536052703857	NA	NA	-4.05513691902161	-3.37160086631775	NA	NA	NA	NA	NA	-5.53371238708496	-5.13448429107666	-4.62002897262574	-2.97578954696655	-1.44677734375	-3.89114809036255	-3.89114809036255	-3.37160086631775	-2.85205364227295	-2.85205364227295
A0A1B0GTR3	NA	NA	NA	NA	NA	NA	NA	NA	NA	NA	NA	NA	-1.20317602157593	NA	NA	NA	NA	NA	NA	NA	NA	NA	NA	-1.20317602157593	-1.20317602157593	-1.20317602157593	-1.20317602157593	-1.20317602157593
A0A1B0GTU1	NA	NA	NA	NA	NA	NA	NA	1.73164647420247	0.0278738067263653	1.75952028092883	-3.31630420684814	-1.58465773264567	-1.55678392591931	-3.31630420684814	-3.31630420684814	-3.31630420684814	-3.31630420684814	-3.31630420684814	-2.71034049987793	-2.00769853591919	-1.65530824661255	-0.989238023757935	-0.698317527770996	-2.38773918151855	-1.91960430145264	-1.55515670776367	-1.31373167037964	-0.50563907623291
A0A1B0GUX0	NA	NA	NA	NA	NA	NA	NA	-0.751507735252381	-1.45197894573212	-2.2034866809845	-0.222001671791076	-0.973509407043458	-2.42548835277557	-1.59643173217773	-0.857506275177003	0.0380916595458986	0.336785793304444	0.785676002502441	-3.07626533508301	-1.200119972229	-1.05930614471436	0.108623504638672	0.35952091217041	-4.20169162750244	-3.52569246292114	-2.60908818244934	-1.32528424263001	-0.282085418701172
A0A5B9	NA	NA	NA	NA	NA	NA	NA	NA	2.18235977490743	NA	NA	-3.44832595189413	-1.26596617698669	NA	NA	NA	NA	NA	-4.44537115097046	-4.1136429309845	-3.78191471099854	-2.94980335235596	-2.11769199371338	-4.09271907806396	-1.74309992790222	-1.18582391738892	-0.808215618133545	1.43926858901978
A0AV96	NA	NA	NA	NA	NA	NA	NA	0.394900134631569	0.745953050771153	1.14085318540272	-2.855424284935	-2.46052415030343	-1.71457109953228	-3.29811239242554	-3.26482653617859	-3.08448886871338	-2.44602203369141	-1.9546070098877	-5.35317611694336	-3.53103017807007	-2.07590246200562	-1.62010288238525	-0.594670295715332	-4.9662618637085	-2.50017237663269	-1.53129959106445	-0.537012338638306	0.705962181091309
A0AVT1	0.000849537550879173	0.00225821402052117	0.000138015857100418	0.332128328931774	0.0011706751095538	0.258332698481798	large	0.799741530960256	0.193268665800925	0.99301019676118	0.397491758519953	1.19723328948021	1.39050195528113	0.090357780456543	0.24426817893982	0.429651260375977	0.540461301803589	0.704085826873779	-0.980661392211914	0.943337202072144	1.40406537055969	1.75270414352417	2.25352764129639	-0.0926637649536133	1.16626524925232	1.48151588439941	1.82004308700562	2.51020908355713
A0FGR8-2	0.000848511062653791	0.00225665956225831	0.00218709090948207	0.106169406592014	0.000106157015446224	0.258384146190644	large	0.955079894174228	-0.222806351340333	0.732273542833894	1.05833135951649	2.01341125369072	1.79060490235038	0.102912902832031	0.918243646621704	0.966728210449219	1.21985125541687	2.07881641387939	0.292540550231934	1.59067678451538	2.25289082527161	2.41687607765197	3.0173807144165	0.187461853027344	1.40018272399902	1.88401126861572	2.05434560775757	3.15650749206543
A0JNW5	NA	NA	NA	NA	NA	NA	NA	4.15469297340938	-0.235259672263999	3.91943330114538	-6.56984031200409	-2.41514733859471	-2.65040701085871	-17.1378402709961	-10.3757185935974	-3.35487723350525	-2.76396203041077	-2.43176651000977	-3.32209968566895	-3.10509395599365	-2.5009093284607	-1.63207864761353	-1.38663864135742	-9.9423713684082	-2.59182596206665	-2.29074406623841	-1.97689533233643	-1.18444156646729
A0MZ66	0.0861892633598355	0.117361659516364	0.0386066446029347	0.0279217490514344	0.476451338064868	0.064498207291574	moderate	-0.0898739939386178	0.118694335222243	0.0288203412836255	-0.668462103063411	-0.758336097002029	-0.639641761779785	-1.85488891601563	-0.756798982620239	-0.545120716094971	-0.199267864227295	0.0359649658203125	-2.73031902313232	-1.57555103302002	-0.677583456039429	-0.01572322845459	0.702224731445313	-10.5781593322754	-0.46503734588623	-0.129766941070557	0.421979904174805	1.37406444549561
A0PJW6	NA	NA	NA	NA	NA	NA	NA	NA	0.630904436111449	NA	NA	-3.3104190826416	-2.67951464653015	NA	NA	NA	NA	NA	-17.5610179901123	-2.84057140350342	-1.96181535720825	-1.67648792266846	-1.43008756637573	-4.68518972396851	-3.19906091690063	-2.61636638641358	-1.96412682533264	-1.41224527359009
A0PJW8	NA	NA	NA	NA	NA	NA	NA	-2.87462516058059	NA	NA	-0.121113504682268	-2.99573866526286	NA	-0.894216060638428	-0.515589237213134	-0.328411102294922	-0.136966228485107	1.67994356155396	-4.64030361175537	-3.66156673431396	-2.68282985687256	-2.1734561920166	-1.66408252716064	NA	NA	NA	NA	NA
A0PJZ3	NA	NA	NA	NA	NA	NA	NA	NA	1.46637201309204	NA	NA	-9.69341230392456	-8.22704029083252	NA	NA	NA	NA	NA	-17.3619899749756	-17.1777896881104	-8.84153366088868	-3.18183898925781	-1.78298377990723	-17.4989166259766	-17.3378486633301	-6.44619989395142	-2.05282020568848	0.362936019897461
A1A4S6	0.0131304751145938	0.0223388602598934	0.00458185555584178	0.0154122082874862	0.232592045481115	0.151491791177267	large	0.174369123246934	0.825691651606905	1.00006077485384	-0.947063869900173	-0.772694746653239	0.052996904953666	-1.85012865066528	-1.39523506164551	-1.2597131729126	-0.804853439331055	0.479644775390625	-2.42755937576294	-1.22468376159668	-0.899767398834229	-0.192738771438599	1.21934795379639	-2.06396007537842	-0.549373626708984	-0.089472770690918	0.515748977661132	2.05880165100098
A1A5B4	NA	NA	NA	NA	NA	NA	NA	1.94349777698517	1.00293431282043	2.9464320898056	-5.22428119182587	-3.2807834148407	-2.27784910202026	-15.6944189071655	-7.06419944763185	-3.41405272483826	-2.10125422477722	-0.940817832946777	-3.85665416717529	-3.79451966285705	-3.31360173225403	-2.76704716682434	-2.63927602767944	-5.13806486129761	-3.16775703430176	-3.10577154159546	-0.429912567138672	0.452260494232178
A1A5D9	NA	NA	NA	NA	NA	NA	NA	1.05068778991699	NA	NA	-5.0103006362915	-3.95961284637451	NA	-10.1445207595825	-4.38881969451904	-3.96445846557617	-3.39692878723145	-3.15677547454834	-11.0197238922119	-4.81716680526733	-3.57701587677002	-2.81994962692261	1.67552089691162	NA	NA	NA	NA	NA
A1IGU5	0.0269008708609302	0.0416726953391427	0.107467311551572	0.00368153596542891	0.151056958144286	0.153858624640358	large	1.10067777908765	-3.15340011394941	-2.05272233486175	-0.069956004619598	1.03072177446806	-2.12267833948135	-1.99070739746094	-1.61177968978881	-0.355439662933348	1.4591281414032	2.44724178314209	-1.92002630233765	-0.766299724578857	-0.127913475036621	2.51108932495117	7.9153995513916	-17.3172035217285	-1.73785686492919	-1.16874837875366	-0.753190994262695	0.269065856933594
A1L020	NA	NA	NA	NA	NA	NA	NA	NA	-0.45932960510254	NA	NA	-2.90241056680679	-3.36174017190933	NA	NA	NA	NA	NA	-3.48606967926025	-3.18077564239502	-2.87092757225036	-2.63340330123902	-2.36300182342529	-3.95159769058228	-3.71720647811889	-3.41111469268799	-3.13839554786682	-2.40889024734497
A1L0T0	0.0301425815336178	0.0460659434804827	0.00547384541483486	0.401646184696063	0.0148386212472379	0.10646027395905	moderate	0.738827339627527	0.099175125360488	0.838002464988015	1.29034826972268	2.0291756093502	2.12835073471069	-0.310688495635986	0.947314023971557	1.42265129089355	1.8509202003479	2.04943990707397	0.847224235534668	1.35063552856445	2.09887146949768	2.41731572151184	3.68377685546875	1.09589576721191	1.52655482292175	1.80338191986084	2.73711776733399	3.51441192626953
A1L170	NA	NA	NA	NA	NA	NA	NA	NA	0.525670687357582	NA	NA	-1.71663379669189	-1.19096310933431	NA	NA	NA	NA	NA	-1.71663379669189	-1.71663379669189	-1.71663379669189	-1.71663379669189	-1.71663379669189	-1.74751758575439	-1.4987998008728	-1.25008201599121	-0.912685871124267	-0.575289726257324
A1L390	NA	NA	NA	NA	NA	NA	NA	NA	1.0267035484314	NA	NA	-3.07161808013916	-2.04491453170776	NA	NA	NA	NA	NA	-4.23041248321533	-4.23041248321533	-3.07161808013916	-1.91282367706299	-1.91282367706299	-4.19384336471558	-2.77244806289673	-1.29618263244629	-1.18326902389526	-0.778829574584961
A1L4H1	0.0485231494962104	0.0701088152647452	0.162581340189146	0.0868086672124718	0.00695149408219215	0.192925170068027	large	-1.33652991567339	0.938128675733297	-0.398401239940096	-1.06486458778381	-2.40139450345721	-1.46326582772391	-2.25411415100098	-1.71361684799194	-1.02079105377197	-0.406763076782227	0.415627479553223	-3.70474720001221	-3.08835673332215	-2.67663860321045	-1.75175428390503	-0.748153686523438	-2.99231624603271	-2.51015853881835	-2.27474498748779	-0.270777225494385	0.586071968078613
A1X283	0.0461508222076241	0.0671559529076478	0.0194229030676294	0.299561359523017	0.0088841054956622	0.0883336383918635	moderate	0.870012537999587	-0.269936341306438	0.600076196693149	-0.358050303025679	0.511962234973907	0.24202589366747	-1.16038703918457	-0.815342426300049	-0.382864952087402	0.0020558834075928	0.657301425933838	-1.4289665222168	-0.0519464015960695	0.268799543380738	1.1572494506836	2.94472885131836	-2.26530265808105	-0.481664180755616	0.241302490234375	1.13812255859375	2.41172170639038
A2A3N6	0.00787063955068247	0.0142340168015705	0.000946183805598953	0.176742561873527	0.0181650836868903	0.167157215455352	large	0.526771606098522	0.163627972810164	0.690399578908686	-0.855364192615856	-0.328592586517334	-0.164964613707169	-1.64158153533936	-1.25842571258544	-0.743972778320313	-0.529899120330811	-0.163171768188477	-1.16446208953857	-0.613511800765991	-0.348605155944824	-0.0782828330993654	0.608856201171875	-1.14982891082764	-0.519005537033081	-0.151144981384277	0.255292892456055	0.640021324157715
A2AJT9	NA	NA	NA	NA	NA	NA	NA	NA	-0.103219731648763	NA	NA	-4.37581435839335	-4.47903409004211	NA	NA	NA	NA	NA	-6.54002285003662	-5.19074630737305	-4.31555461883545	-3.04163980484009	-2.85136795043945	-7.11142730712891	-4.95190238952637	-4.45927429199219	-3.38102197647095	-2.88725519180298
A2RRP1	3.87211578376167e-06	0.000118959598964543	4.19634517157072e-07	0.149332605162101	8.95930766142231e-05	0.487732318560256	large	1.10112899270925	0.197169846814612	1.29829883952386	-1.40399512377652	-0.302866131067276	-0.105696284252664	-2.37538146972656	-1.55553245544434	-1.36845111846924	-1.17895770072937	-0.787170886993408	-1.28252124786377	-0.669935226440429	-0.307559251785279	0.0140845775604248	0.70064640045166	-0.731754302978516	-0.331053733825683	-0.15948486328125	0.0743374824523924	0.833156585693359
A2RTX5	8.23484884353638e-06	0.000134712878562787	1.05123983034596e-06	0.20124957303993	9.06648571504675e-05	0.45562278935626	large	1.26087540659037	0.215097304271615	1.47597271086199	1.57613715258512	2.83701255917549	3.05210986344711	1.09346389770508	1.30660367012024	1.67499303817749	1.84282803535462	1.99181175231934	1.71830463409424	2.42644381523132	2.64368033409119	3.17424011230468	4.47421360015869	1.81600284576416	2.42545986175537	3.06270408630371	3.57766366004943	4.35858535766602
A2RUB1	0.0408582077790494	0.0602785398623054	0.0130754039507109	0.0342254893819183	0.218803898346806	0.104649883477861	moderate	1.05673727308001	0.610603556425676	1.66734082950568	-3.76477636609759	-2.70803909301758	-2.0974355365919	-9.9206018447876	-3.60326528549195	-2.69261837005615	-2.30495977401733	-1.9237642288208	-4.99539852142334	-3.70045208930969	-2.30909252166748	-1.70341944694519	-0.946733474731445	-9.48178482055664	-2.85654044151306	-1.74001312255859	-1.05767202377319	0.568007469177246
A2RUC4	NA	NA	NA	NA	NA	NA	NA	2.54704729715983	0.205589385259719	2.75263668241955	-3.18117189407348	-0.634124596913655	-0.428535211653937	-4.32755851745605	-3.90388464927673	-3.48021078109741	-2.6079785823822	-1.73574638366699	-4.17944860458374	-1.68573117256165	-0.327991485595703	0.464531421661377	2.10416889190674	-2.75188732147217	-1.42276382446289	-0.250953674316406	0.530082702636719	1.52470922470093
A2RUS2	NA	NA	NA	NA	NA	NA	NA	-1.24719320138296	0.205309895313147	-1.04188330606981	0.128546357154848	-1.11864684422811	-0.913336948914961	-1.99590873718262	-1.87043809890747	0.0550332069397	2.12753081321716	2.40002775192261	-2.86837673187256	-1.99578142166137	-1.3782114982605	-0.68533205986023	1.46513748168945	-5.93912220001221	-1.59987306594849	-1.03360390663147	-0.282924652099609	2.00650787353516
A3KMH1	0.00353963335040175	0.00725972974195205	0.00047759687839272	0.292481724334921	0.00356750631266071	0.206388094690372	large	1.2716913819313	0.237502764100614	1.50919414603192	-2.35102653503418	-1.07933515310287	-0.841832389002261	-2.90316343307495	-2.75685119628906	-2.38556385040283	-1.90242099761963	-1.77961921691895	-3.73368358612061	-1.7459123134613	-0.975648880004883	-0.0888364315032958	0.706141948699951	-3.68595266342163	-1.48959541320801	-0.755179405212402	-0.0335302352905272	1.36540985107422
A3KN83	0.00804976461272734	0.0145257470883719	0.00100059743455244	0.119068108641134	0.0169188492062783	0.186444508713862	large	0.836015780766806	0.393242144930189	1.229257925697	-2.15998578071594	-1.32396999994914	-0.930727855018948	-3.27825832366943	-2.69130039215088	-2.14741206169129	-1.40530395507813	-1.29022789001465	-4.37453746795654	-1.44626140594483	-1.11384677886963	-0.688088655471802	0.171064376831055	-3.35416126251221	-1.16216897964478	-0.904043197631836	-0.464762210845947	0.123581886291504
A4D126	NA	NA	NA	NA	NA	NA	NA	NA	0.261694685618082	NA	NA	-2.43250284194946	-2.17080815633138	NA	NA	NA	NA	NA	-6.0005784034729	-4.37296485900879	-1.80748963356018	-1.06504917144775	-0.363042831420898	-5.32478523254395	-3.53578281402588	-1.83035922050476	-0.828365325927735	-0.0934505462646484
A4D1E9	NA	NA	NA	NA	NA	NA	NA	NA	0.605343099401779	NA	NA	-2.41496981893267	-1.80962671953089	NA	NA	NA	NA	NA	-4.48209953308105	-3.38281726837158	-1.92109990119934	-1.72666597366333	-1.0385594367981	-3.91011333465576	-2.16997909545898	-1.39825534820557	-1.30933952331543	-0.882736206054688
A4D1P6	0.0472000803626071	0.0684294014110555	0.0186671873744421	0.3152588280606	0.00942408569331691	0.0873770078210412	moderate	0.827931417660279	-0.1393736043702	0.68855781329008	-0.180819554762407	0.647111862897872	0.507738258527673	-0.698405265808105	-0.564395189285278	-0.270695686340332	0.0430459976196288	0.869436264038086	-1.69732475280762	-0.00943565368652345	0.627878427505493	1.59679865837097	2.11801624298096	-1.42632484436035	-0.440035820007325	0.700003623962402	1.14923620223999	2.57175445556641
A4D1U4	NA	NA	NA	NA	NA	NA	NA	1.8970542550087	NA	NA	-0.78183650970459	1.11521774530411	NA	-0.78183650970459	-0.78183650970459	-0.78183650970459	-0.78183650970459	-0.78183650970459	-0.0262603759765625	0.18801474571228	0.866425037384033	1.55671215057373	3.72569847106934	NA	NA	NA	NA	NA
A4D2B0	NA	NA	NA	NA	NA	NA	NA	NA	-0.545479333400726	NA	NA	-1.70697154998779	-2.25245088338852	NA	NA	NA	NA	NA	-4.77884292602539	-1.6744909286499	-1.34037303924561	-1.14631938934326	0.405168533325195	-4.37954664230347	-3.00089812278748	-2.23878121376038	-1.36369132995605	-0.433319091796875
A4GXA9	NA	NA	NA	NA	NA	NA	NA	-0.0365586916605634	-0.930525875091555	-0.967084566752118	0.464300314585368	0.427741622924805	-0.50278425216675	-1.69663429260254	-0.785235166549683	0.126163959503174	1.54476761817932	2.96337127685547	-4.84630012512207	-0.848487377166748	0.310178756713867	2.06188917160034	3.41076564788818	-4.18030643463135	-2.71652936935425	-0.02654838562012	1.71096086502075	2.22226619720459
A5A3E0	0.0832177621630809	0.113770282818084	0.0249087779670556	0.392373429824205	0.0195602879980952	0.0632465730384326	moderate	0.315326796336604	0.0133985812249406	0.328725377561545	7.75718168778853	8.07250848412514	8.08590706535008	7.39304828643799	7.66128706932068	7.75319862365723	7.85276532173157	8.11778545379639	7.51882839202881	7.84014391899109	7.9814007282257	8.28872394561768	8.83017253875732	6.70760726928711	7.671555519104	8.12503528594971	8.56800889968872	9.28424453735352
A5D8V6	NA	NA	NA	NA	NA	NA	NA	0.922142652364876	-0.522016026855055	0.400126625509821	-1.81520938873291	-0.893066736368033	-1.41508276322309	-3.19504356384277	-3.19504356384277	-1.81520938873291	-0.435375213623047	-0.435375213623047	-1.87138414382935	-1.0938720703125	-0.892817974090576	-0.548696041107178	-0.0567331314086914	-2.17074584960938	-1.68919277191162	-1.44101905822754	-1.16083145141602	-0.602153778076172
A5PLL7	NA	NA	NA	NA	NA	NA	NA	1.9461852141789	-0.402805154484913	1.54338005969399	-3.21246337890625	-1.26627816472735	-1.66908331921226	-3.21246337890625	-3.21246337890625	-3.21246337890625	-3.21246337890625	-3.21246337890625	-2.64423704147339	-1.77424907684326	-1.15240550041199	-0.887835502624512	0.0109748840332031	-4.89027690887451	-2.1316614151001	-1.77582406997681	-1.13248968124389	0.0534543991088867
A5PLN9	0.0164679976605386	0.0272155204239202	0.00209237396913755	0.17193761408527	0.0291295466878489	0.132184524133427	moderate	0.602183263410221	0.129471800897432	0.731655064307653	-0.848420273173938	-0.246237009763718	-0.116765208866285	-2.2546272277832	-1.17589926719665	-0.939383506774902	-0.473050355911254	0.282914161682129	-1.25705814361572	-0.649446964263916	-0.166626691818237	0.129025459289551	0.743709087371826	-2.10641860961914	-0.143783569335938	-0.0732269287109375	0.260682106018067	1.04897308349609
A5YKK6	3.31863506937667e-05	0.00023135567188456	3.21386191629043e-06	0.123116106263865	0.000558891418444764	0.39631369745779	large	0.862555414438247	0.24164656582086	1.10420198025911	-0.499542713165283	0.363012701272965	0.604659267093824	-1.64106178283691	-0.987944126129149	-0.306645393371582	-0.0948188304901125	0.378195762634277	-1.76636219024658	0.178961277008057	0.479922771453857	0.754142761230469	0.943981170654297	-0.08355712890625	0.427450180053711	0.542439460754395	0.817514657974243	1.2749605178833
A6NC78	NA	NA	NA	NA	NA	NA	NA	-4.3557245016098	0.852128447426692	-3.50359605418311	3.37534749507904	-0.980377006530762	-0.128248559104071	-6.00302886962891	-0.472249984741215	5.91182422637939	7.22294497489929	7.68077039718628	-6.78369998931885	-2.13051009178161	-0.999366760253906	0.414295196533203	4.945387840271	-5.02468204498291	-1.94172620773315	-0.813689231872558	0.832442760467529	7.84117317199707
A6NC98	0.635170070416299	0.67535564823244	0.480594968746045	0.178217476376925	0.278897153405392	-0.0266408542184602	small	0.403427451848975	0.235252789475702	0.638680241324677	-4.4099428653717	-4.00651541352272	-3.77126262404702	-16.4934749603271	-5.48300361633301	-2.865966796875	-0.406691074371338	1.65544605255127	-17.2243824005127	-5.17578220367431	-2.83498954772949	-2.11162328720093	1.04438781738281	-17.7431869506836	-4.09465980529785	-2.26888251304627	-1.03569984436035	0.0474815368652344
A6NCC3	0.000114105562231155	0.000486209605870702	3.96565310553703e-05	0.444281091015259	0.000144684428411173	0.403919327677256	large	-3.66861215504733	-0.085805204179553	-3.75441735922688	4.90241852673617	1.23380637168884	1.14800116750929	2.36129570007324	4.63296222686767	5.38487148284912	5.6469111442566	6.67139577865601	-0.767856597900391	-0.286947250366211	0.836138486862185	2.48658180236816	4.67084789276123	-1.63350582122803	-0.569701194763184	1.32746839523315	2.00685882568359	5.64871025085449
A6NCE7	0.813159941918622	0.83625808275581	0.261905749218461	0.436537917947053	0.320245970782998	-0.0344857626845205	small	-0.125966443256897	0.0146893181584097	-0.111277125098488	0.35450081391768	0.228534370660782	0.243223688819192	-0.31908130645752	0.10275673866272	0.418851852416992	0.473403692245483	1.24465417861938	-1.06288719177246	0.0523300170898438	0.327433586120605	0.508776187896729	1.05069208145142	-1.02756023406982	-0.137779235839844	0.208884477615357	0.724937438964844	1.53939056396484
A6NCS6	NA	NA	NA	NA	NA	NA	NA	NA	NA	NA	NA	NA	2.16981887817383	NA	NA	NA	NA	NA	NA	NA	NA	NA	NA	2.16981887817383	2.16981887817383	2.16981887817383	2.16981887817383	2.16981887817383
A6ND36	NA	NA	NA	NA	NA	NA	NA	-1.65899440977308	-0.17452824115753	-1.83352265093061	-0.717196252610949	-2.37619066238403	-2.55071890354156	-1.35795021057129	-1.2237753868103	-0.811548233032227	-0.100959777832031	0.120604991912842	-17.1035442352295	-1.67070960998535	-1.00421380996704	-0.541322708129882	0.0212440490722656	-3.12832117080688	-3.08855032920837	-2.96285343170166	-2.01288747787475	-1.14884757995605
A6NDE4	NA	NA	NA	NA	NA	NA	NA	NA	5.20171976089474	NA	NA	-17.2035675048828	-12.0018477439881	NA	NA	NA	NA	NA	-17.3440780639648	-17.3440780639648	-17.2035675048828	-17.0630569458008	-17.0630569458008	-17.0771465301514	-17.0771465301514	-12.0018477439881	-6.92654895782471	-6.92654895782471
A6NDG6	1.24761896169152e-05	0.000148978068901194	2.00862518794377e-05	0.232318713997965	4.26875135190509e-06	0.437944194076588	large	1.62622871453112	-0.162317443153132	1.46391127137799	-0.0533119981939146	1.5729167163372	1.41059927318407	-1.08064842224121	-0.460432529449463	0.00492572784423828	0.428822994232178	1.00077104568481	0.635493278503418	1.21538591384888	1.54653882980347	1.9890501499176	2.53332853317261	0.387374877929688	0.918954372406006	1.31846332550049	1.85629606246949	2.64900302886963
A6NDU8	NA	NA	NA	NA	NA	NA	NA	NA	0.504838486512501	NA	NA	-2.57337826490402	-2.06853977839152	NA	NA	NA	NA	NA	-3.11447381973267	-2.91204643249511	-2.64649295806884	-2.36261010169983	-1.63025331497192	-2.61861991882324	-2.22669553756714	-1.83477115631104	-1.79349970817566	-1.75222826004028
A6NED2	NA	NA	NA	NA	NA	NA	NA	NA	1.28522652520074	NA	NA	-1.50169075859918	-0.216464233398437	NA	NA	NA	NA	NA	-3.66070175170898	-3.54995441436768	-1.03840351104736	0.0477581024169922	1.06112480163574	-3.90136671066284	-1.67648816108704	0.38915491104126	1.8263030052185	2.77164649963379
A6NFI3	NA	NA	NA	NA	NA	NA	NA	NA	0.452986785343715	NA	NA	-2.2896169253758	-1.83663014003209	NA	NA	NA	NA	NA	-4.07349586486816	-3.22266483306885	-2.97500228881836	-1.00173544883728	-0.530019760131836	-3.73089170455933	-2.26203489303589	-1.73684191703796	-1.29423666000366	-0.834232330322266
A6NFQ2	0.00161610092680199	0.00377706296204545	0.00656631992961956	0.00045291347271385	0.33956765521503	0.252452970517639	large	0.153990157445274	-1.29741071519398	-1.1434205577487	-1.31573872566223	-1.16174856821696	-2.45915928341093	-1.85034132003784	-1.62693786621094	-1.39663648605347	-0.887572288513184	-0.799978256225586	-3.02359819412231	-1.54551792144776	-1.29284954071045	-0.520920038223266	0.192209720611572	-4.86137437820435	-3.48443794250488	-2.62832069396973	-1.75500440597534	2.18400287628174
A6NGB9	NA	NA	NA	NA	NA	NA	NA	NA	0.817967247962951	NA	NA	-1.86070508956909	-1.04273784160614	NA	NA	NA	NA	NA	-3.54182434082031	-2.36041688919067	-1.78149223327637	-1.12428379058838	-0.495508193969727	-2.67968463897705	-1.32450485229492	-1.01867437362671	-0.479787826538086	-0.0162839889526367
A6NGC4	NA	NA	NA	NA	NA	NA	NA	-0.693302733557565	-0.58957574948543	-1.282878483043	-3.50758028030396	-4.20088301386152	-4.79045876334695	-4.3562536239624	-4.3562536239624	-3.50758028030396	-2.65890693664551	-2.65890693664551	-6.47833061218262	-4.84698104858398	-3.9770393371582	-3.19322443008423	-2.56427812576294	-11.4713792800903	-4.81011390686035	-4.34355401992798	-4.00119924545288	-2.33826446533203
A6NGR9	NA	NA	NA	NA	NA	NA	NA	NA	0.63244080543518	NA	NA	-2.02537369728088	-1.3929328918457	NA	NA	NA	NA	NA	-2.23695850372314	-2.23695850372314	-2.02537369728088	-1.81378889083862	-1.81378889083862	-1.62076663970947	-1.50073814392089	-1.38070964813232	-1.27901601791382	-1.17732238769531
A6NHL2	0.245391731316395	0.294601119467217	0.126725913663443	0.233719854680411	0.047181057956851	0.0172297634889457	small	0.631193992766467	-0.26891119454218	0.362282798224287	0.503484162417325	1.13467815518379	0.865766960641612	-0.308426856994629	0.25378680229187	0.531345844268799	0.700518131256104	1.39385986328125	0.00832986831665039	0.379577159881592	0.98337984085083	1.70751333236695	3.18554210662842	-0.887523651123047	0.143087387084961	0.950091361999512	1.65338134765625	3.07971572875977
A6NHQ2	0.00186374711394087	0.00422256496901282	0.000655093689638715	0.00515396542576501	0.190591288146509	0.224900691081242	large	0.321433915333315	0.615418562422628	0.936852477755943	1.62804027037187	1.94947418570519	2.56489274812781	1.11259269714355	1.41102433204651	1.64546871185303	1.79943299293518	2.15629768371582	0.959941387176514	1.34874391555786	1.66827082633972	2.51483273506165	3.59788084030151	1.13138675689697	1.96767067909241	2.7196798324585	3.11742591857911	3.6118426322937
A6NHR9	1.81448369020487e-05	0.000170955420077994	7.61211225998954e-06	0.471924949126717	2.00480562242625e-05	0.422005298124632	large	1.9394826807759	0.0344466942807896	1.97392937505669	-1.02558257363059	0.91390010714531	0.948346801426099	-2.72818851470947	-1.26330232620239	-0.724274635314941	-0.486011743545532	-0.40617561340332	-1.2139835357666	0.477314233779907	0.912848711013794	1.46647715568542	2.15378284454346	-0.681472301483154	0.384238719940185	0.993972778320313	1.34617376327515	3.04411697387695
A6NHZ5	NA	NA	NA	NA	NA	NA	NA	-0.0153019428253165	-0.764087120691938	-0.779389063517254	-0.843782424926758	-0.859084367752075	-1.62317148844401	-0.843782424926758	-0.843782424926758	-0.843782424926758	-0.843782424926758	-0.843782424926758	-1.04311180114746	-1.04311180114746	-0.859084367752075	-0.675056934356689	-0.675056934356689	-2.58399248123169	-1.78057098388672	-1.51424765586854	-1.37175941467285	-0.974210739135742
A6NI28	NA	NA	NA	NA	NA	NA	NA	NA	-0.591677408951978	NA	NA	0.278180819291335	-0.313496589660643	NA	NA	NA	NA	NA	-1.12761354446411	0.0920925140380859	0.18997049331665	0.735724449157715	1.75452518463135	-17.3337535858154	-0.351747035980225	0.494672536849975	1.42745399475098	2.93542385101318
A6NIH7	NA	NA	NA	NA	NA	NA	NA	1.42120478947957	0.11182648340861	1.53303127288818	-2.26955509185791	-0.848350302378337	-0.736523818969727	-2.26955509185791	-2.26955509185791	-2.26955509185791	-2.26955509185791	-2.26955509185791	-2.14502716064453	-1.26506352424622	-0.81342601776123	-0.365435600280762	0.7556471824646	-4.01637172698975	-1.28305339813233	-0.453767538070679	0.0424053668975829	0.560375213623047
A6NIV6	NA	NA	NA	NA	NA	NA	NA	-1.02777640024821	1.26391205034758	0.23613565009937	-4.26065667470296	-5.28843307495117	-4.02452102460359	-5.31255722045898	-4.62852001190186	-3.94448280334473	-3.73470640182495	-3.52493000030518	-10.8317708969116	-5.43006944656372	-4.75618600845337	-4.47380161285401	-3.06744146347046	-7.1318793296814	-4.56629610061646	-3.86102724075317	-3.23777770996094	-2.27050924301147
A6NJ78	NA	NA	NA	NA	NA	NA	NA	NA	-0.750429960397574	NA	NA	-3.07642841339111	-3.82685837378869	NA	NA	NA	NA	NA	-6.13462924957275	-3.15456485748291	-2.69434261322021	-2.4013729095459	-1.37931823730469	-17.4567985534668	-2.90075588226318	-2.20751094818115	-1.49946689605713	-0.939070701599121
A6NK58	NA	NA	NA	NA	NA	NA	NA	NA	-0.776314343346487	NA	NA	-1.61050711737739	-2.38682146072388	NA	NA	NA	NA	NA	-2.96874809265137	-1.91083669662476	-1.68368673324585	-1.39619636535645	-0.233062744140625	-4.32259654998779	-2.91795372962951	-2.2464714050293	-1.67164421081543	-0.358264923095703
A6NKD9	NA	NA	NA	NA	NA	NA	NA	NA	-0.910825279023906	NA	NA	-3.9073186715444	-4.81814395056831	NA	NA	NA	NA	NA	-10.0808601379395	-3.22824048995972	-3.09902143478393	-2.13916873931885	-1.79759979248047	-17.0771465301514	-3.75871706008911	-3.33620548248291	-2.63820743560791	-1.65247297286987
A6NKF1	0.0304686068153452	0.0464946571743127	0.345050957053836	0.00844180374670948	0.0216953471341532	0.121515044399456	moderate	0.85883199373881	-0.771523832238238	0.0873081615005717	3.41440876324971	4.27324075698852	3.50171692475029	3.00310897827148	3.16890430450439	3.34469366073608	3.45426368713379	4.17078828811646	3.39098930358887	3.90920805931091	4.11438465118408	4.52600574493408	5.43630504608154	1.95482349395752	2.82726979255676	3.30211162567139	4.41987657546997	4.83052444458008
A6NKG5	NA	NA	NA	NA	NA	NA	NA	NA	NA	NA	NA	0.239411354064941	NA	NA	NA	NA	NA	NA	0.239411354064941	0.239411354064941	0.239411354064941	0.239411354064941	0.239411354064941	NA	NA	NA	NA	NA
A6NMB1	0.119998353023064	0.156864522821407	0.0333040702279782	0.419458455422595	0.0296621555578661	0.0476713728128542	small	-1.0553946278312	0.179114248441615	-0.876280379389582	7.61892006613991	6.56352543830871	6.74263968675033	5.74922895431519	6.9543251991272	7.41589736938477	8.21396327018737	10.3968820571899	0.0954513549804688	5.69595384597778	6.26854181289672	7.57001733779907	10.7545127868652	4.83193206787109	5.57215833663941	6.46661186218262	7.60384368896485	10.5568113327026
A6NMK8	NA	NA	NA	NA	NA	NA	NA	-0.724719365437827	-0.481616533719578	-1.2063358991574	1.99050124486288	1.26578187942505	0.784165345705472	1.18683624267578	1.78179836273193	2.37676048278809	2.39233374595642	2.40790700912476	0.756987571716309	0.91948747634888	1.31002187728882	1.61207628250122	1.68609619140625	-0.0760698318481445	0.382061004638672	0.485729217529297	1.0173397064209	2.29802322387695
A6NMZ7	2.19845824785071e-05	0.00018877181829024	3.98569873161853e-06	0.00280497566797456	0.0302028206976711	0.413836984966385	large	-1.44039639559659	-2.30324948352316	-3.74364587911975	1.69673403826627	0.256337642669678	-2.04691184085348	-0.623767852783203	1.06116938591003	2.11259269714355	2.45918607711792	3.03938388824463	-6.42511177062988	-0.770469903945923	-0.142012596130371	1.14192914962768	4.97652864456177	-6.53276777267456	-3.39174056053162	-2.26141738891602	-0.488459110260009	1.60901641845703
A6ZKI3	0.394609273804971	0.447218007956876	0.150751915503091	0.310325985755022	0.0880205040902643	-0.00318821891439827	small	-0.189066780938042	0.0768934954767619	-0.11217328546128	-2.85771428214179	-3.04678106307983	-2.96988756760307	-4.41716909408569	-3.34209299087524	-2.66874074935913	-2.23414659500122	-2.0076117515564	-12.6460094451904	-3.80770993232727	-1.52709531784058	-0.770137310028077	-0.136909484863281	-11.2470932006836	-3.9938371181488	-2.31254959106445	-1.20221424102784	-0.253819465637207
A7E2V4	NA	NA	NA	NA	NA	NA	NA	-0.906680241609233	0.0601938056130696	-0.846486435996163	-0.150265375773111	-1.05694561738234	-0.996751811769274	-1.47675132751465	-0.892283439636231	-0.307815551757813	0.512977600097659	1.33377075195313	-2.52887344360352	-1.62913799285889	-1.21999740600586	-0.444009780883789	1.56047391891479	-2.52557468414307	-1.30201053619385	-0.949802160263062	-0.578129768371582	0.953323364257813
A7KAX9	NA	NA	NA	NA	NA	NA	NA	3.05109294255575	1.07255919774374	4.12365214029948	-4.38639831542969	-1.33530537287394	-0.262746175130208	-4.38639831542969	-4.38639831542969	-4.38639831542969	-4.38639831542969	-4.38639831542969	-2.36464309692383	-2.36288452148438	-1.37554264068603	-0.371538162231445	-0.161681175231934	-1.40103244781494	-0.987906455993651	-0.574780464172363	0.306396961212158	1.18757438659668
A8CG34	0.0952022467988125	0.127795133708653	0.0156141148346469	0.166630131495074	0.0851229768544579	0.0675875868317725	moderate	-0.414259880781174	-0.204756170511245	-0.619016051292419	-0.0973706245422363	-0.51163050532341	-0.716386675834655	-0.77685546875	-0.332017421722412	-0.159183502197266	0.161869764328003	0.59473991394043	-1.99089241027832	-0.893298625946045	-0.558070421218872	0.0258736610412597	0.577151298522949	-3.03943490982056	-1.16381621360778	-0.851101398468017	-0.136261463165283	1.21898174285889
A8K2U0	0.0032585107675904	0.00674816842789596	0.000434653574519098	0.0682968765359126	0.0126284178933959	0.286453636832424	large	-1.62923895499923	-1.27227768964237	-2.90151664464161	1.93042733452537	0.301188379526138	-0.971089310116237	-0.182908535003662	1.521737575531	2.26372623443604	2.36430811882019	3.89650535583496	-4.08453321456909	-1.55322456359864	0.488600730895996	1.33739972114563	3.46700668334961	-4.16077613830566	-2.61796569824219	-0.459934234619141	0.29237174987793	1.90996360778809
A8MPP1	NA	NA	NA	NA	NA	NA	NA	NA	5.4708890914917	NA	NA	-7.10549259185791	-1.63460350036621	NA	NA	NA	NA	NA	-7.10549259185791	-7.10549259185791	-7.10549259185791	-7.10549259185791	-7.10549259185791	-4.63134288787842	-2.86213159561157	-1.09292030334473	-0.136233806610109	0.820452690124512
A8MPS7	NA	NA	NA	NA	NA	NA	NA	NA	1.19363062116835	NA	NA	-2.1013352394104	-0.907704618242052	NA	NA	NA	NA	NA	-4.67404651641846	-2.0647439956665	-1.89232015609741	-1.14493846893311	-0.730627059936523	-1.78953456878662	-1.3359956741333	-0.880255699157715	-0.486972808837891	0.118940353393555
A8MQ03	NA	NA	NA	NA	NA	NA	NA	0.159071803092957	NA	NA	0.893890857696533	1.05296266078949	NA	0.893890857696533	0.893890857696533	0.893890857696533	0.893890857696533	0.893890857696533	-0.787336826324463	0.0172955989837645	1.24517965316773	2.08862972259521	2.50882816314697	NA	NA	NA	NA	NA
A8MQ27	NA	NA	NA	NA	NA	NA	NA	NA	NA	NA	NA	3.38418750762939	NA	NA	NA	NA	NA	NA	0.663583755493164	3.55318069458008	3.88469314575195	4.27189922332764	4.54758071899414	NA	NA	NA	NA	NA
A8MSI8	NA	NA	NA	NA	NA	NA	NA	0.673548936843869	-0.210952460765837	0.462596476078032	-2.25344800949097	-1.5798990726471	-1.79085153341293	-3.043869972229	-3.043869972229	-2.25344800949097	-1.46302604675293	-1.46302604675293	-3.86319732666016	-2.55144834518432	-1.96093797683716	-0.0761301517486573	0.444284915924072	-3.96055126190186	-2.17473864555359	-1.68388271331787	-1.32666063308716	-0.764641761779785
A8MU10	0.774958263479711	0.803421625023913	0.306412019909972	0.261424836452682	0.496039872118527	-0.0346536695509994	small	-0.232929718494416	-0.139067977407703	-0.371997695902119	0.506856262683868	0.273926544189453	0.13485856678175	-1.87245082855225	-0.707975149154663	0.0609073638916015	2.20859336853028	2.80424976348877	-1.20159435272217	0.0244719982147217	0.316927433013916	0.936511278152467	1.41680812835693	-2.10985994338989	-0.659700870513916	-0.0308208465576172	0.869429588317871	3.14120101928711
A8MW92	NA	NA	NA	NA	NA	NA	NA	NA	-0.145658493041985	NA	NA	-4.87485790252686	-5.02051639556884	NA	NA	NA	NA	NA	-4.87485790252686	-4.87485790252686	-4.87485790252686	-4.87485790252686	-4.87485790252686	-5.70185565948486	-5.70185565948486	-5.02051639556884	-4.33917713165283	-4.33917713165283
A8MWD9	0.0235511104576488	0.0371022581955374	0.00526868652090072	0.0327295862891198	0.194128483982304	0.116960949210228	moderate	0.135998381809756	0.174411062313163	0.310409444122918	1.88780112700029	2.02379950881004	2.19821057112321	1.47698020935059	1.75469207763671	1.96814775466919	2.04410886764527	2.16243553161621	1.32267236709595	1.80171012878418	1.98169541358947	2.19963526725769	2.90644454956055	1.27677059173584	2.06819677352905	2.24575710296631	2.53794002532959	2.97290325164795
A8MXV4	NA	NA	NA	NA	NA	NA	NA	1.02516703009605	0.0440059331330372	1.06917296322909	-1.73821659088135	-0.713049560785293	-0.669043627652255	-2.72703742980957	-1.6551399230957	-1.64514827728271	-1.39804840087891	-1.26570892333984	-2.28792953491211	-1.12689256668091	-0.767996311187744	-0.17005968093872	0.508274078369141	-1.54172468185425	-0.894946098327637	-0.71677589416504	-0.391629695892334	0.09625244140625
A8MYA2	NA	NA	NA	NA	NA	NA	NA	NA	NA	NA	NA	NA	NA	NA	NA	NA	NA	NA	NA	NA	NA	NA	NA	NA	NA	NA	NA	NA
A8TX70	0.000241683719695914	0.000838552615037721	2.24131480909087e-05	0.0587169389592691	0.00633096023909142	0.333085483182195	large	-2.36325029026378	-1.78334270658947	-4.14659299685325	1.81507123600353	-0.548179054260253	-2.33152176084973	-1.52334833145142	1.12702393531799	1.88741636276245	2.84188079833984	3.7587890625	-3.83384799957275	-2.20137071609497	-0.544182777404785	0.456379413604736	3.4189600944519	-11.9063682556152	-3.65257930755615	-2.65072727203369	-0.133221626281738	6.32860946655273
A9UHW6	NA	NA	NA	NA	NA	NA	NA	NA	0.158807203504775	NA	NA	-2.26381511688232	-2.10500791337755	NA	NA	NA	NA	NA	-3.93783187866211	-3.08944797515869	-2.21565628051758	-1.74879026412964	-0.57306957244873	-3.02106475830078	-2.72291898727417	-2.33719110488892	-1.46774959564209	-0.764845848083496
B0I1T2	0.278358609029468	0.328893185368074	0.056729978017715	0.358073933028439	0.119152140767659	0.0118657462143887	small	-0.61598978530277	-0.289074243410773	-0.905064028713544	1.21604837070812	0.60005858540535	0.310984341994576	-1.16045045852661	0.944815158843994	1.64933204650879	1.77680206298829	2.65874767303467	-0.934164524078369	-0.189399242401123	0.300920248031617	1.48352479934693	2.68404912948608	-3.4835147857666	-0.743054389953614	0.335633277893066	1.7497718334198	2.74860906600952
B1AK53	NA	NA	NA	NA	NA	NA	NA	NA	1.23009904225667	NA	NA	-1.83218765258789	-0.602088610331217	NA	NA	NA	NA	NA	-1.83218765258789	-1.83218765258789	-1.83218765258789	-1.83218765258789	-1.83218765258789	-3.26507949829102	-2.05803680419922	-0.850994110107422	0.729406833648684	2.30980777740479
B2RC85	NA	NA	NA	NA	NA	NA	NA	NA	0.179772685822986	NA	NA	3.28961004529681	3.46938273111979	NA	NA	NA	NA	NA	2.72427940368652	3.08585119247437	3.47223806381226	3.52242398262024	3.61420249938965	2.67565155029297	3.28071403503418	3.57731246948242	3.77967643737793	4.24854946136475
B2RUZ4	NA	NA	NA	NA	NA	NA	NA	NA	-0.763384461402894	NA	NA	0.0160804986953747	-0.74730396270752	NA	NA	NA	NA	NA	-2.54780006408691	-1.81461477279663	-0.728239774703981	1.84677577018738	4.06860160827637	-2.8594651222229	-1.35736513137818	-0.670804023742676	0.175009727478027	0.739910125732422
B2RXF5	0.038329089578715	0.0570248452701383	0.0618786733232256	0.00696976580199094	0.27323696582704	0.0962360064705382	moderate	-0.579280314120376	-0.124012702185177	-0.703293016305553	3.22665556994351	2.64737525582314	2.52336255363796	-0.532100677490234	3.47056174278259	3.6711254119873	3.81348395347595	4.00387287139893	-10.9821338653564	2.50658321380616	3.87215137481689	4.20272660255432	4.96595478057861	-1.57074356079102	1.74651288986206	3.05065631866455	3.5926251411438	4.80173110961914
B7ZAP0	NA	NA	NA	NA	NA	NA	NA	NA	5.86834249496461	NA	NA	-9.10521984100343	-3.23687734603882	NA	NA	NA	NA	NA	-17.2333984375	-14.2620348930359	-8.11900758743288	-3.94840478897095	-2.94946575164795	-4.19639301300049	-3.29706001281738	-3.12644004821777	-3.0037841796875	-2.56070947647095
B7ZAQ6	0.0890270919260673	0.120647059058429	0.0490608413152398	0.219624309122427	0.0146719115506934	0.0616875892133789	moderate	0.577567285299302	-0.155703519997389	0.421863765301913	-0.904439306259156	-0.326872020959854	-0.482575540957243	-1.53984069824219	-1.43564367294312	-0.882075309753418	-0.491435050964355	-0.255175113677979	-2.38302087783813	-0.53197979927063	-0.220448970794678	0.188809633255005	0.771001815795898	-2.26584434509277	-1.09162545204163	-0.597014427185059	0.0842297077178957	0.980158805847168
C9J798	0.439775337544958	0.492074507121592	0.139346138026538	0.146563351686992	0.445685863129714	-0.00991715116903672	small	0.015001753456573	0.848016559807961	0.863018313264534	-2.08319573932224	-2.06819398586567	-1.2201774260577	-3.44152545928955	-2.39959669113159	-2.02839374542236	-1.30272912979126	-1.1475248336792	-4.77279949188232	-2.92618370056152	-2.12811708450317	-0.844807147979736	0.561077117919922	-3.57803058624268	-2.38857173919678	-1.30559730529785	-0.359066486358643	2.80745124816895
C9JLW8	NA	NA	NA	NA	NA	NA	NA	NA	0.650227904319764	NA	NA	-1.18294334411621	-0.532715439796447	NA	NA	NA	NA	NA	-3.8275728225708	-1.21496772766113	-0.867536067962646	-0.284490585327148	0.285948753356934	-2.12208271026611	-1.22003221511841	-0.721532821655273	-0.112805843353271	2.05475234985352
E9PAV3	0.942150244218899	0.949772217386416	0.412374535329837	0.372199067493072	0.479197732773321	-0.0447814037047993	small	0.0126130633884013	-0.192041360764276	-0.179428297375875	-0.619855774773492	-0.607242711385091	-0.799284072149368	-1.76375007629395	-1.018639087677	-0.558614730834961	-0.0830364227294922	0.377241134643555	-1.7349419593811	-1.11659693717957	-0.552168846130371	-0.253290891647338	0.976590156555176	-3.4243860244751	-1.24947738647461	-0.551899433135986	-0.163772583007813	0.311582565307617
E9PQ53	5.13600360010154e-05	0.000296583580301976	1.21940040982292e-05	0.4051935917638	8.81825590696547e-05	0.377729795643764	large	1.10342809557915	0.0264649170896272	1.12989301266878	0.959057331085205	2.06248542666435	2.08895034375398	-0.0586347579956055	0.557944297790528	1.22276163101196	1.4388952255249	1.75057935714722	0.770227432250977	1.74121189117432	2.00969505310059	2.30484747886658	3.16900062561035	1.1070499420166	1.7614107131958	2.17315578460693	2.37746071815491	2.79914283752441
E9PRG8	0.00542733840154135	0.0103929055072994	0.000919125977273713	0.439451268825021	0.00213188596299712	0.196107275845054	large	1.72142274039132	-0.867112076800802	0.85431066359052	-1.37550217764718	0.345920562744141	-0.521191514056661	-2.69734764099121	-1.72528576850891	-1.08307838439941	-0.876899480819702	-0.643718719482422	-1.61115598678589	-0.068934917449951	0.432152509689331	0.789948940277099	1.6532506942749	-11.9365901947021	-0.302754878997803	0.750466346740723	1.09878659248352	2.25141525268555
G9CGD6	NA	NA	NA	NA	NA	NA	NA	NA	0.220130920410155	NA	NA	-3.95330858230591	-3.73317766189575	NA	NA	NA	NA	NA	-4.1382303237915	-4.1382303237915	-3.95330858230591	-3.76838684082031	-3.76838684082031	-4.00214672088623	-4.00214672088623	-3.73317766189575	-3.46420860290527	-3.46420860290527
I0J062	NA	NA	NA	NA	NA	NA	NA	NA	0.275735940252031	NA	NA	-1.40258967876434	-1.12685373851231	NA	NA	NA	NA	NA	-2.98652648925781	-1.80089592933655	-1.26500678062439	-0.892378330230714	-0.3392333984375	-3.22031879425049	-1.79043054580688	-1.26997470855713	-0.835636138916016	0.893693923950195
L0R6Q1	0.0216967800622424	0.0345970191441936	0.0205572518453578	0.141016899848119	0.00285837309362123	0.131655414589498	moderate	1.66479286551476	-0.419714231382718	1.24507863413204	-3.4942929148674	-1.82950004935265	-2.24921428073536	-4.50781536102295	-4.40181398391723	-4.16359901428222	-2.32685947418213	-1.66198301315308	-4.23171520233154	-2.39360332489013	-1.94189286231994	-1.07036447525025	-0.356080055236816	-4.90720748901367	-3.18613195419312	-2.1659471988678	-1.27602291107178	-0.00589275360107422
L0R8F8	NA	NA	NA	NA	NA	NA	NA	NA	0.0920343480558504	NA	NA	0.771470326643722	0.863504674699572	NA	NA	NA	NA	NA	-2.2261176109314	1.08512544631958	1.40828704833984	1.58649635314941	2.25330829620361	-1.46786785125732	0.1894211769104	1.06298398971558	1.56189632415771	2.30009365081787
O00115	3.30407919067455e-05	0.000231262252525165	6.90490310015026e-05	0.151576888337777	5.38292812935532e-06	0.414123006287862	large	3.60151406460338	-0.646021784647653	2.95549227995573	-0.90197902255588	2.6995350420475	2.05351325739985	-2.79530620574951	-1.05987739562988	-0.677151679992676	-0.14129638671875	0.108020305633545	0.826164722442627	1.48231792449951	2.43660402297974	3.55758881568909	6.64040946960449	-1.12283802032471	0.819550037384032	1.50241661071777	3.64871168136597	6.12544250488281
O00116	8.51232877556078e-06	0.000134712878562787	1.75026995030193e-06	0.333168499206332	3.39497906722048e-05	0.454212553240958	large	1.43204796043309	0.235723009575967	1.66777097000906	-1.12011965838346	0.311928302049637	0.547651311625605	-1.72766780853271	-1.31342220306397	-1.03768110275269	-0.981819152832031	-0.526604175567627	-0.820082187652588	-0.298029899597168	0.481324195861816	0.77328634262085	1.42661476135254	-0.906603336334229	0.0496973991394043	0.47398853302002	0.796209335327148	2.72015619277954
O00124	NA	NA	NA	NA	NA	NA	NA	NA	3.26220965385437	NA	NA	-5.54846429824829	-2.28625464439392	NA	NA	NA	NA	NA	-5.54846429824829	-5.54846429824829	-5.54846429824829	-5.54846429824829	-5.54846429824829	-4.93922710418701	-2.37684869766235	-1.8187038898468	-1.39926624298096	-1.3647780418396
O00139-2	8.14818448164746e-07	0.000109550196096676	6.16849508288761e-08	0.0469764319430457	0.000187122049387875	0.554055340915274	large	3.39773525704037	0.310376624698224	3.70811188173859	-3.10498367656361	0.292751580476761	0.603128205174985	-15.5742616653442	-2.42922568321228	-1.93210411071777	-1.476398229599	-1.23464679718018	-0.63371467590332	0.178759098052979	0.338966608047486	0.547287702560424	1.21365261077881	-0.972179412841797	0.359832286834717	0.752466201782227	0.857358932495117	1.55061054229736
O00141	NA	NA	NA	NA	NA	NA	NA	NA	NA	NA	NA	-4.06769490242004	NA	NA	NA	NA	NA	NA	-6.51049518585205	-5.30500793457031	-3.74651098251343	-2.83038187026977	-2.26726245880127	NA	NA	NA	NA	NA
O00142	0.070050266660587	0.0976498805917978	0.0106534515859849	0.234949685590571	0.0600442782487954	0.070576263808021	moderate	-0.643659496849233	-0.215594311123309	-0.859253807972542	1.3959566896612	0.752297192811966	0.536702881688657	-0.283575057983398	0.638355016708374	1.64826202392578	2.13165235519409	2.75848960876465	-0.290617942810059	0.271380424499512	0.668309926986695	1.13473629951477	2.31781768798828	-0.870541572570801	-0.130918741226196	0.45344066619873	1.22149562835693	1.93554878234863
O00148	0.0114025600871992	0.0197610853071576	0.00451142471573419	0.297968313759298	0.00202754967464614	0.157905335442772	large	1.0411978662014	-0.209433235552	0.831764630649402	-0.846978783607484	0.194219082593918	-0.015214152958082	-1.44772434234619	-1.19447183609009	-0.923386812210084	-0.493168115615845	-0.106052398681641	-1.35348415374756	-0.172219514846801	0.220386505126953	0.683659791946412	1.42511701583862	-2.20198631286621	-0.650376796722412	0.193944931030273	0.548631906509399	1.62717056274414
O00151	0.171703666414365	0.214797755071251	0.0345563234350764	0.132243421244645	0.218380318775256	0.0331297894651931	small	-0.489200044762005	-0.38584685867483	-0.875046903436834	1.37722097743641	0.888020932674408	0.502174073999578	0.52607250213623	1.19576907157898	1.36133623123169	1.55270743370056	2.10836982727051	-1.62940502166748	0.150929689407349	1.48397779464722	1.70518445968628	2.38724994659424	-1.76714372634888	-0.0285186767578125	0.179495334625244	1.77217864990234	2.62331199645996
O00154	5.62470591095155e-05	0.000311272619090727	6.90997452115476e-05	0.240973719351581	1.65002843602875e-05	0.373861991521022	large	3.19085559248924	-0.477918486232342	2.7129371062569	0.118756771087647	3.30961236357689	2.83169387734455	-0.837954044342041	-0.279163122177124	-0.0605254173278809	0.59928035736084	1.47625064849854	-0.154361724853516	2.65193557739258	3.78226113319397	4.17694592475891	5.01759958267212	-0.311436653137207	1.41519021987915	3.07085609436035	4.1711413860321	5.38357639312744
O00159-2	NA	NA	NA	NA	NA	NA	NA	-1.44389096895854	1.00141914685567	-0.442471822102865	-1.35643871625264	-2.80032968521118	-1.79891053835551	-3.22017002105713	-1.8246898651123	-1.34294891357422	-0.829586029052734	0.421711444854736	-4.33821868896484	-3.85777091979981	-2.59005856513977	-1.74288845062256	-1.68298292160034	-3.49023199081421	-2.0329008102417	-1.89973354339599	-0.820695877075195	-0.650167465209961
O00159-3	0.00151555088661812	0.00359134948039517	0.000205231397011677	0.264761743218815	0.00268142743786424	0.233701118492978	large	-0.775277221744712	-0.0362026445243657	-0.811479866269078	3.60838573629206	2.83310851454735	2.79690587002298	2.80846309661865	3.2979838848114	3.64949989318848	3.76883769035339	4.55200719833374	0.473514556884766	2.68125033378601	2.92803359031678	3.28534007072449	3.43996143341064	1.90476560592651	2.33211326599121	2.56807518005371	3.42041254043579	4.01357555389404
O00160	0.0049844035821344	0.00966059100953135	0.000889079552378186	0.387320903364474	0.00360628917297861	0.183040064903264	large	1.66757177764719	0.151838035687155	1.81940981333435	-0.974838907068426	0.692732870578766	0.844570906265922	-1.49061679840088	-1.29397296905517	-0.941320419311523	-0.833364248275757	-0.152039527893066	-1.65449333190918	-0.604444503784177	0.560976982116699	1.69205069541931	3.3489875793457	-1.57453727722168	-0.598226547241211	1.23136806488037	2.02067685127258	3.8520622253418
O00161	1.36700635921533e-05	0.000154514059496263	1.85990872096373e-06	0.224868193106076	0.000106993418696679	0.434055415118701	large	1.86923776702447	0.172808964615282	2.04204673163976	-1.23520656065507	0.6340312063694	0.806840170984683	-1.7249116897583	-1.55859208106994	-1.15236473083496	-0.983057975769043	-0.763138294219971	-0.762868404388428	0.450707197189331	0.687132835388183	1.21720910072326	1.37942743301392	-1.35979461669922	0.561110496520996	0.971683502197266	1.36801218986511	2.05292320251465
O00165	NA	NA	NA	NA	NA	NA	NA	2.28243913650513	0.089481426420666	2.37192056292579	-3.59550221761068	-1.31306308110555	-1.22358165468489	-3.77737903594971	-3.75723934173584	-3.73709964752197	-3.50456380844116	-3.27202796936035	-3.02486896514893	-1.68625569343567	-1.39960718154907	-0.825316667556763	-0.00503444671630859	-3.38547515869141	-1.78896713256836	-1.14341926574707	-0.607429504394531	0.074193000793457
O00168	NA	NA	NA	NA	NA	NA	NA	-3.1696641104562	3.89496071376498	0.725296603308782	-1.32842922210693	-4.49809333256313	-0.603132618798148	-1.45342397689819	-1.45342397689819	-1.32842922210693	-1.20343446731567	-1.20343446731567	-17.1035442352295	-3.15936541557312	-2.23106098175049	-2.05026197433472	-1.73279333114624	-4.89031887054443	-1.93212604522705	-0.610211372375488	0.394316673278809	4.46617698669434
O00170	0.000131604068358722	0.000540486483315685	3.85275133816269e-05	0.481731095747912	0.000125078346131189	0.337689898934934	large	1.00649629668756	0.0177680992561851	1.02426439594374	0.187873883680864	1.19437018036842	1.21213827962461	-0.725094795227051	0.128861904144287	0.175005435943604	0.384909868240357	0.869272232055664	-0.227221488952637	0.696371793746948	0.986511707305909	1.68119907379151	2.77002477645874	0.107318878173828	0.711706638336182	1.28160524368286	1.49009323120117	2.95235538482666
O00178	0.0395609709137526	0.058516792240406	0.00948448105667134	0.477852594488398	0.0124793682490357	0.0948898821154901	moderate	0.53642454201525	-0.0419522381347159	0.494472303880534	-0.38567894155329	0.15074560046196	0.108793362327244	-1.49901580810547	-0.827276468276978	-0.438902378082275	-0.010462284088135	1.05000782012939	-0.42951774597168	-0.164758682250977	-0.00264477729797363	0.347868204116822	1.70524787902832	-0.630051612854004	-0.248572826385498	0.0186433792114258	0.475066900253296	0.939994812011719
O00182	0.00323726253478342	0.00672109641563759	0.000357377004247328	0.132081976654898	0.0125761565887533	0.201405412892598	large	1.39905540238727	0.229250846997551	1.62830624938482	-0.147773872722279	1.25128152966499	1.48053237666254	-1.77568674087524	-0.31926965713501	-0.0991983413696289	0.178105592727661	0.926774501800537	-1.49063968658447	0.314097881317139	1.4078357219696	2.0984537601471	4.32805156707764	-9.41124057769775	0.57128381729126	2.09669780731201	3.17580533027649	4.1770191192627
O00186	0.795407866906067	0.820940044302023	0.451433385054721	0.253269687005936	0.330743988801115	-0.0328127550742774	small	-0.154406105930155	0.180244426364484	0.0258383204343292	0.436921423131769	0.282515317201614	0.462759743566099	-0.18681526184082	0.175800561904907	0.519771575927734	0.671761035919189	0.902291297912598	-1.47251510620117	0.146707057952881	0.485333681106567	0.601725578308105	0.950719833374023	-0.587333679199219	0.212013721466065	0.47933292388916	0.724811315536499	1.23729133605957
O00189	NA	NA	NA	NA	NA	NA	NA	NA	0.272632467385495	NA	NA	-1.92661816279093	-1.65398569540544	NA	NA	NA	NA	NA	-3.64766216278076	-2.05813431739807	-1.84814119338989	-1.56257748603821	-1.16765308380127	-3.60774278640747	-2.26294231414795	-1.55577635765076	-1.24833631515503	0.287912368774414
O00192	0.00156187960562493	0.00367048891680671	0.000202746588539263	0.315581225415352	0.00124799192568656	0.254040246865113	large	0.914735031979424	0.191915453776069	1.10665048575549	1.52637876783099	2.44111379981041	2.63302925358648	1.17039489746094	1.34334921836853	1.50692653656006	1.62910008430481	2.06243133544922	1.83521938323975	2.02678203582764	2.39270877838135	2.77063918113708	3.25959205627441	1.27031993865967	1.97980785369873	2.78292942047119	3.25400781631469	4.38919019699097
O00193	0.016035296500488	0.0266247415732834	0.0023589202335809	0.327418357493497	0.00926197956234062	0.145719207217496	large	0.938009560108185	-0.0912433700128037	0.846766190095381	-0.0253148078918458	0.912694752216339	0.821451382203536	-0.842739105224609	-0.553690910339355	-0.141681909561157	0.597392082214355	0.836182117462158	-0.397789001464844	0.555713415145874	1.05241274833679	1.36707520484924	1.71012306213379	-5.07794284820557	0.340676784515381	1.31600141525269	1.78188943862915	2.41529560089111
O00203	8.59142462069885e-06	0.000134712878562787	8.04054244318536e-07	0.110320017165516	0.000258270710827068	0.45381897826829	large	0.686099098487334	0.300155405117118	0.986254503604452	0.695328755812212	1.38142785429955	1.68158325941666	0.34337329864502	0.584236621856689	0.695708274841309	0.806131362915039	1.05070447921753	-1.59919452667236	1.31156897544861	1.60920739173889	1.7887761592865	2.36757946014404	0.867688179016113	1.49592852592468	1.71054077148438	1.93266439437866	2.20823097229004
O00214	0.449726965135007	0.501343020919649	0.317255146440929	0.177695494531498	0.112815285507265	-0.00873414676061224	small	0.628795141162295	-0.416448536472044	0.212346604690251	-1.03236887671731	-0.403573735555013	-0.820022272027057	-3.068190574646	-1.16309523582458	-0.841374397277832	-0.652687072753906	0.215482711791992	-1.44797134399414	-1.00858759880066	-0.546615600585938	-0.0941400527954099	1.59408187866211	-2.77273225784302	-1.18818068504333	-0.810247421264648	-0.285582304000854	0.374399185180664
O00214-2	NA	NA	NA	NA	NA	NA	NA	NA	0.708828880236698	NA	NA	-2.2580178976059	-1.5491890173692	NA	NA	NA	NA	NA	-2.84111213684082	-2.75765657424926	-2.35635900497437	-1.78454136848449	-1.42591714859009	-3.4445333480835	-2.16746425628662	-1.29844999313354	-0.954036712646484	-0.237055778503418
O00217	0.000923476016485164	0.00240716273888914	0.000307087370282822	0.44172783156344	0.000437777337555067	0.254781520378734	large	1.23427776044065	-0.0898160118123761	1.14446174862828	-0.256561582738703	0.97771617770195	0.887900165889574	-1.42450714111328	-1.26046943664551	-0.909984588623047	-0.186473608016967	5.03835582733154	-0.491453170776367	0.549594879150391	0.93849754333496	1.15645670890808	4.12292671203613	-0.506982803344727	0.494846343994141	0.682047367095947	1.33235621452331	3.08374214172363
O00221	4.30618196539329e-06	0.000120637856893454	7.1676429429166e-07	0.27826433751195	3.74903898793039e-05	0.493715604406395	large	2.05423178528294	0.113609200629635	2.16784098591258	-2.56446188146418	-0.510230096181234	-0.396620895551598	-4.90824031829834	-2.78853344917297	-2.41573572158813	-2.00541114807129	-1.59995651245117	-1.48223114013672	-1.19062733650207	-0.541518688201904	-0.004364728927612	1.27514553070068	-1.95871639251709	-0.536966800689697	-0.382718086242676	0.00718307495117188	0.540817260742188
O00231	3.03001732922326e-05	0.000222418944468415	5.15714322403064e-06	0.30075621300813	0.000110401308829446	0.400185409627647	large	1.16137925332243	0.262447288502817	1.42382654182525	0.815954858606512	1.97733411192894	2.23978140043176	0.0923604965209961	0.544926404953003	0.868622303009033	0.997609615325927	1.51047372817993	-0.411739349365234	1.42215275764465	2.25818181037903	2.50086307525635	3.12503004074097	0.996572494506836	2.02033948898316	2.29845762252808	2.47244215011597	2.99605083465576
O00232	0.000211417854590124	0.000763645013016679	2.61509433736305e-05	0.218736117955935	0.000842871556028913	0.317518043799809	large	0.765826433897019	0.202940110279165	0.968766544176184	0.630360126495361	1.39618656039238	1.59912667067155	-0.63446044921875	0.464310169219971	0.785834312438965	0.985599517822263	1.22036361694336	-0.488785743713379	1.06001210212708	1.53321099281311	1.83489584922791	2.30353879928589	0.716466903686523	1.35637640953064	1.64950942993164	1.84522676467896	2.3292760848999
O00233	0.0274258606611588	0.0423447331876278	0.00598039278865394	0.482415727176651	0.0102878509719649	0.110479527274706	moderate	0.378800129348581	-0.116813280012297	0.261986849336284	1.26588314229792	1.6446832716465	1.5278699916342	0.365217208862305	1.156165599823	1.35524082183838	1.4906108379364	1.75975894927979	1.27573490142822	1.42212343215943	1.61815071105957	1.83406901359559	2.14246892929077	-0.689921379089355	1.35906958580017	1.65947723388672	1.89327549934387	2.37930679321289
O00241	NA	NA	NA	NA	NA	NA	NA	NA	-0.613396167755125	NA	NA	-0.719381332397461	-1.33277750015259	NA	NA	NA	NA	NA	-0.828230857849121	-0.828230857849121	-0.719381332397461	-0.610531806945801	-0.610531806945801	-2.44103908538818	-1.72039937973022	-1.23910045623779	-1.04493522644043	-0.218413352966309
O00255	NA	NA	NA	NA	NA	NA	NA	-0.310208765665687	1.30840165274484	0.998192887079149	-2.54463500976563	-2.85484377543131	-1.54644212268648	-2.76867008209229	-2.71246099472046	-2.65458679199219	-2.44953441619873	-2.13792276382446	-10.0309963226318	-2.98725032806396	-2.30397701263428	-1.7991201877594	-1.15422630310059	-2.54438066482544	-2.21393966674805	-1.50471019744873	-1.06138753890991	-0.259091854095459
O00257	NA	NA	NA	NA	NA	NA	NA	NA	0.0869116614846615	NA	NA	-2.16875610351563	-2.08184444203096	NA	NA	NA	NA	NA	-3.57373380661011	-2.33810138702393	-2.05655097961426	-1.89755439758301	-1.06776809692383	-3.93677282333374	-2.57404661178589	-2.18478345870972	-1.35526561737061	-1.01738309860229
O00258	2.57794013397837e-05	0.000204276256968951	2.69275023965914e-06	0.162183794481475	0.000251870013222985	0.415910207939508	large	2.99338654279708	0.315950981948688	3.30933752474577	-4.61041746139526	-1.61703091859818	-1.30107993664949	-11.27170753479	-4.99153232574463	-3.83827328681946	-2.99359130859375	-2.8428897857666	-3.48506259918213	-1.96177935600281	-1.35849046707153	-0.858104944229126	-0.246672630310059	-2.88933038711548	-1.6722674369812	-1.19936275482178	-0.73436951637268	-0.186622619628906
O00264	0.189909568122101	0.234472688143019	0.0830862689975179	0.274409717702912	0.0363882560157712	0.0281364798883982	small	0.375209876082161	0.0338287807029212	0.409038656785083	2.3976505019448	2.77286037802696	2.80668915872988	1.99185466766357	2.10119891166687	2.26861572265625	2.7061653137207	2.9557318687439	1.26937770843506	2.34183311462403	2.93351078033447	3.11056566238403	4.1469841003418	1.06123161315918	2.10340881347657	2.67018127441406	3.20411252975464	6.18284702301025
O00267	7.22159115604147e-06	0.000132472382410404	1.95511417245207e-06	0.401867663629142	1.94522528107487e-05	0.461210010536886	large	1.66939242590557	0.107042487548745	1.77643491345432	-0.677887786518443	0.991504639387131	1.09854712693588	-1.3649730682373	-0.999653577804566	-0.613470077514648	-0.305763959884643	-0.0740880966186523	-0.215667724609375	0.532308578491211	1.08534955978394	1.40318441390991	1.9157280921936	-0.582490921020508	0.625761032104493	1.17574596405029	1.46233749389649	2.43978881835938
O00268	NA	NA	NA	NA	NA	NA	NA	NA	0.614035526911417	NA	NA	-0.339915196100871	0.274120330810546	NA	NA	NA	NA	NA	-2.20590209960938	-1.58961248397827	-1.06210017204285	1.84359359741211	2.03663015365601	-2.44744157791138	-1.75149393081665	1.08084654808044	1.67185592651367	2.75417709350586
O00273	NA	NA	NA	NA	NA	NA	NA	NA	1.05114044083489	NA	NA	-2.40094041824341	-1.34979997740851	NA	NA	NA	NA	NA	-5.63939189910889	-3.11638021469116	-2.41476511955261	-1.60186147689819	-0.160332202911377	-2.90937089920044	-1.72796297073364	-1.29852986335755	-0.918344497680664	-0.0689802169799805
O00273-2	0.00090781015985069	0.00237801090732148	0.00494109880921226	0.0536338067093615	9.60813558655735e-05	0.261064142446805	large	1.34212223399769	-0.34895546125329	0.993166772744401	-0.688711990009655	0.653410243988037	0.304454782734747	-2.61806106567383	-1.42806029319763	-0.480692863464355	0.129384994506836	0.491219043731689	-0.0549345016479492	0.403814792633057	0.580535888671875	0.872580766677856	1.54301595687866	-3.43910312652588	-0.0968897342681883	0.249762535095215	0.85078525543213	1.99681091308594
O00291	0.286403395707658	0.337929549346518	0.0605363287499954	0.391933345207695	0.110660730514694	0.0106533611678631	small	0.289519033648753	0.116634884606236	0.406153918254989	-1.06190755150535	-0.772388517856598	-0.655753633250361	-2.42777538299561	-1.39805126190186	-1.1884298324585	-0.684882879257202	0.238868236541748	-2.0920991897583	-1.18040299415588	-0.576730728149414	-0.28877592086792	0.104474067687988	-2.10447406768799	-1.10736346244812	-0.479719161987305	-0.319176197052002	0.503417015075684
O00299	0.000184977978789544	0.000687310904462387	2.04755138557126e-05	0.175463358224614	0.00109191099311799	0.323203139299619	large	0.557194658301092	0.168015976314961	0.725210634616053	4.38324429772117	4.94043895602226	5.10845493233722	3.85065364837646	4.31849718093873	4.43374729156494	4.50432085990906	4.81963443756104	4.36303234100342	4.66257834434509	5.02946758270263	5.14254999160767	5.61911821365356	4.09273147583008	4.75039935112	5.08538150787354	5.37801146507264	6.15767860412598
O00303	0.2639831736679	0.313648845178907	0.122172600133989	0.0681940476099239	0.44106278427632	0.014122123998872	small	-0.195610574700615	0.369893383720646	0.174282809020031	1.00764062187888	0.812030047178269	1.18192343089891	0.315288543701172	0.997552156448364	1.10905313491821	1.21887016296386	1.36344528198242	-1.06122589111328	0.583813190460206	0.96642279624939	1.40492439270019	1.55872440338135	0.35723876953125	0.867094516754151	1.34616470336914	1.48146057128906	1.92007446289063
O00308	NA	NA	NA	NA	NA	NA	NA	NA	0.295117796384372	NA	NA	-2.30205587240366	-2.00693807601929	NA	NA	NA	NA	NA	-4.41031885147095	-3.20379447937012	-2.55685806274414	-1.77644348144531	0.971456527709961	-4.22819328308105	-2.69787430763245	-2.10426306724549	-1.58430337905884	0.452394485473633
O00329	0.000248429409547704	0.000856363469376241	3.20341415862054e-05	0.251036991289175	0.00065449672538849	0.317406600825585	large	2.18363414406776	0.292461971873823	2.47609611594159	-2.3069540977478	-0.123319953680039	0.169142018193784	-4.59177875518799	-2.78673839569092	-2.42995810508728	-0.874386787414551	-0.710100173950195	-2.30404090881348	-0.679450511932373	0.0574219226837158	0.592941761016846	1.4517126083374	-3.6412296295166	-0.265825271606445	0.350071907043457	0.856648206710815	2.59454917907715
O00330	0.000287839000272882	0.000959275572337999	3.84866286506444e-05	0.293668401080897	0.000557827014072105	0.325141330044198	large	1.03109015358819	0.140012326447861	1.17110248003605	-0.665551079644097	0.365539073944091	0.505551400391952	-1.52435684204102	-0.949629306793213	-0.598611831665039	-0.353352546691895	-0.0612716674804688	-0.606626987457275	-0.219170570373535	0.459992408752441	0.725182771682739	1.52678823471069	-0.889851570129395	0.106328964233398	0.416648387908936	0.907161951065063	1.69942855834961
O00338	NA	NA	NA	NA	NA	NA	NA	NA	-1.40496428807576	NA	NA	0.356779575347899	-1.04818471272786	NA	NA	NA	NA	NA	-0.416054725646973	-0.416054725646973	0.356779575347899	1.12961387634277	1.12961387634277	-2.41046524047852	-1.70107555389404	-0.792897701263428	-0.681425094604492	0.0896530151367188
O00339-2	0.0175331350429022	0.028646238226475	0.116106965466299	0.0273921467637742	0.00286849717063908	0.135273900324921	moderate	-1.58449843254957	1.1616840220633	-0.422814410486263	0.812357512387363	-0.772140920162202	0.3895431019011	-0.722866058349609	0.534614086151123	0.894881248474121	1.32874584197998	1.81865453720093	-6.09552097320557	-1.23258996009827	-0.544239521026611	0.255460977554321	1.07137584686279	-2.4924144744873	-0.790817737579346	0.279487609863281	1.6492657661438	3.49707794189453
O00391	0.0041308684643797	0.00821190933249645	0.000476621485451873	0.0754835713389493	0.0288007186416629	0.191032664348222	large	-0.978708546270023	-0.70464614811151	-1.68335469438153	0.837697159160267	-0.141011387109756	-0.845657535221266	-0.604850769042969	0.532906770706177	0.681853771209717	1.21486520767212	2.16272783279419	-1.77090692520142	-0.883517026901246	-0.225101709365845	0.848021030426026	1.7490930557251	-3.82271671295166	-1.75359511375427	-1.29772233963013	-0.014920711517334	2.6834659576416
O00399	0.962929077529308	0.967664173307875	0.439449140470804	0.394135139775193	0.467877649760145	-0.0409457226671681	small	0.0311556810682472	-0.0817675370237104	-0.0506118559554632	0.567161256616766	0.598316937685013	0.516549400661303	0.0947060585021973	0.407777786254883	0.6007080078125	0.783318281173706	0.960895538330078	0.00881004333496094	0.35902190208435	0.584668159484863	0.843234777450562	1.36161041259766	-0.945572376251221	0.385500431060791	0.525190353393555	0.789215564727784	1.11891269683838
O00400	NA	NA	NA	NA	NA	NA	NA	NA	0.12691511307563	NA	NA	1.84477439293495	1.97168950601058	NA	NA	NA	NA	NA	1.09396362304688	1.53564929962158	1.83570671081543	2.08534049987793	2.59141731262207	0.874853134155273	1.66521453857422	2.02814960479737	2.45170974731445	2.70190382003784
O00401	2.58294112354555e-05	0.000204276256968951	5.12202531286655e-06	0.342166270860589	7.48799929887033e-05	0.406978584891193	large	1.60596218705177	0.115729566501536	1.72169175355331	-0.573464870452881	1.03249731659889	1.14822688310043	-1.91127967834473	-0.816534757614136	-0.626970767974854	-0.125990867614746	0.326437473297119	-0.380661964416504	0.262336492538452	1.14341449737549	1.68802738189697	2.24340867996216	-0.29482364654541	0.518957853317261	1.19108009338379	1.65876388549805	2.44789505004883
O00410	3.30560414414497e-06	0.000118959598964543	1.62921096795156e-06	0.473292363487389	5.13434969192026e-06	0.494463459759482	large	1.87380071932619	0.00400736150534331	1.87780808083154	-1.06532829458063	0.808472424745559	0.812479786250902	-2.27572822570801	-1.2583794593811	-1.01055669784546	-0.768161296844482	-0.419847965240479	-0.243794441223145	0.406225681304932	0.793631315231323	1.27635216712952	1.86670064926147	-0.354853630065918	0.365422248840332	0.807319641113281	1.32981014251709	2.19307231903076
O00411	NA	NA	NA	NA	NA	NA	NA	NA	-0.146932535042049	NA	NA	-1.67179243381207	-1.81872496885412	NA	NA	NA	NA	NA	-2.82982110977173	-2.19381046295166	-1.85861396789551	-1.16806030273438	-0.266266822814941	-3.50428009033203	-2.20481824874878	-1.52082061767578	-1.36073207855225	-0.364561080932617
O00418	0.00604376859511296	0.0113855507936697	0.00673829127836876	0.187823831929574	0.000915844031928288	0.210703975488028	large	-1.00991347857884	0.109878415153138	-0.900035063425701	-0.681318044662475	-1.69123152324131	-1.58135310808818	-1.41831588745117	-1.01461601257324	-0.605491399765014	-0.304810047149658	-0.00203514099121094	-3.18073177337646	-2.01899671554565	-1.70072841644288	-1.27289056777954	-0.738846302032471	-4.63786220550537	-1.93530988693237	-1.55960822105408	-0.658946990966797	-0.0921244621276855
O00422	1.56012557674499e-05	0.000163333638762093	3.7191732554738e-06	0.383598604258229	3.94522342998452e-05	0.42843230421426	large	1.20246923240748	0.0118344439112623	1.21430367631875	0.691094008359042	1.89356324076653	1.90539768467779	0.214057922363281	0.453657388687134	0.656760215759277	0.818585395812988	1.27487754821777	1.02427196502686	1.52221131324768	1.97493028640748	2.29945039749146	2.83170413970947	0.788851737976074	1.61923265457153	2.08115386962891	2.21214032173157	2.81063270568848
O00423	0.986405160207593	0.988145875196194	0.448798512540784	0.442858066536186	0.499602998350732	-0.0419707193280137	small	0.0775985853238536	-0.189199832470521	-0.111601247146668	0.0541982217268515	0.131796807050705	-0.057403025419816	-1.04669857025146	-0.094088077545166	0.0542845726013184	0.332670927047729	0.723441123962402	-0.903900146484375	-0.314384937286377	0.0178158283233643	0.477911472320557	1.88483810424805	-1.62533712387085	-0.688100814819336	0.113211631774902	0.522981643676758	1.32038307189941
O00425	NA	NA	NA	NA	NA	NA	NA	NA	1.69870358648754	NA	NA	-0.74560945374625	0.953094132741292	NA	NA	NA	NA	NA	-4.18365383148193	-1.49144172668457	-0.719003915786743	0.090576171875	2.36755990982056	-1.59697103500366	0.0076141357421875	0.861139297485352	1.31943082809448	6.06178855895996
O00429	2.87450530519279e-05	0.000215335008859677	2.12078227982787e-05	0.342166270860589	1.52554850042366e-05	0.402427441416396	large	1.13648329810663	-0.00753096264341613	1.12895233546321	0.375591321425004	1.51207461953163	1.50454365688821	-0.259921073913574	0.0393352508544922	0.575771808624268	0.584821462631225	0.815737724304199	-0.214206695556641	1.09552335739136	1.77270865440368	1.91094136238098	2.16607618331909	0.371355056762695	1.05506610870361	1.5639762878418	1.84725046157837	2.46333885192871
O00429-3	0.00121448065844503	0.00299747907439404	0.000132955077609269	0.195484586085136	0.00269618995646067	0.272068511198946	large	1.03786456187566	0.017289702097575	1.05515426397324	-0.887368619441985	0.150495942433675	0.16778564453125	-1.62135314941406	-1.25741124153137	-0.783469200134278	-0.572999477386474	-0.249835968017578	-0.858140468597412	-0.129114627838135	0.171026706695557	0.506329536437989	0.968677043914795	-4.55995273590088	-0.0644149780273438	0.518742799758911	0.786582946777344	1.36588764190674
O00429-4	NA	NA	NA	NA	NA	NA	NA	NA	-0.469718033926829	NA	NA	-1.21887807846069	-1.68859611238752	NA	NA	NA	NA	NA	-2.77073097229004	-1.67112731933594	-1.08942985534668	-0.336345195770264	-0.226757049560547	-2.4123067855835	-2.17598104476929	-1.72091674804688	-1.17210412025452	-0.990778923034668
O00442	0.042409443691403	0.0622793468868577	0.00778964247227833	0.0642179949460532	0.158628299411626	0.0919312431052649	moderate	0.142256782813505	0.450280369623848	0.592537152437353	0.505212827162309	0.647469609975814	1.09774997959966	-0.711413383483887	-0.245672702789307	0.0544300079345703	0.767791509628296	3.38925933837891	-2.10601806640625	0.409796953201294	0.725583791732788	1.27481412887573	1.59140491485596	-0.295040130615234	0.562837600708008	1.20361328125	1.60347414016723	2.56322288513184
O00443	0.0743893271382204	0.10299595456617	0.0136529486214093	0.42173338278552	0.0285385051576947	0.0726564909034841	moderate	0.713855446709529	-0.0109122760053998	0.702943170704129	-1.452040248447	-0.738184801737467	-0.749097077742867	-3.42304229736328	-1.70799446105957	-1.48954820632935	-0.854878425598145	0.332008838653564	-1.38456535339355	-1.02286243438721	-0.720611572265625	-0.565292119979859	0.893245697021484	-2.50964117050171	-0.955937623977661	-0.764723777770996	-0.446722507476807	0.539935111999512
O00453	NA	NA	NA	NA	NA	NA	NA	0.318480173746744	0.12302687293605	0.441507046682795	-1.56596819559733	-1.24748802185059	-1.12446114891454	-1.79163551330566	-1.69160270690918	-1.5915699005127	-1.45313453674316	-1.31469917297363	-4.19933605194092	-2.11315250396729	-0.968573808670044	-0.314538955688477	0.579267024993896	-10.2334356307983	-1.50952959060669	-0.722722053527832	0.272217988967896	1.15815353393555
O00458	NA	NA	NA	NA	NA	NA	NA	NA	1.65201268196106	NA	NA	-3.94033050537109	-2.28831782341003	NA	NA	NA	NA	NA	-5.70851135253906	-4.54236841201782	-3.37622547149658	-3.05624008178711	-2.73625469207764	-5.02826118469238	-3.66987323760986	-2.68848824501038	-1.47597885131836	1.35255813598633
O00459	NA	NA	NA	NA	NA	NA	NA	0.061294283185684	0.120204494113013	0.181498777298697	-1.80493354797363	-1.74363926478795	-1.62343477067493	-1.80493354797363	-1.80493354797363	-1.80493354797363	-1.80493354797363	-1.80493354797363	-3.34658813476563	-2.04080486297607	-1.57636046409607	-1.17108821868896	-0.8169264793396	-3.42376947402954	-2.01568937301636	-1.68217658996582	-1.29442310333252	0.0440430641174316
O00461	0.00162349464996231	0.00379260821520687	0.000200123795264927	0.221619750289975	0.00372622202414506	0.230773372842535	large	1.10633490573276	0.202823072671891	1.30915797840465	-1.75353253971447	-0.647197633981705	-0.444374561309815	-3.30097913742065	-2.30353450775146	-1.70792102813721	-1.31033754348755	0.0450448989868164	-2.11124134063721	-1.32283806800843	-0.691275596618653	-0.0484642982482909	1.1535587310791	-2.43000650405884	-0.909311771392822	-0.507217884063721	0.190344333648682	1.20960235595703
O00462	0.0414940024869535	0.0610930428547106	0.0143531578889549	0.310742789692381	0.0070887760098135	0.103914589551235	moderate	1.43714746832848	-0.13921245932579	1.29793500900269	-2.27172708511353	-0.83457961678505	-0.97379207611084	-4.42132186889648	-2.66088080406189	-1.9607834815979	-1.55909180641174	-1.08003902435303	-6.1686954498291	-2.06318306922913	-0.440531015396118	0.45653510093689	3.02801036834717	-3.72053670883179	-1.39075183868408	-0.769185066223145	-0.129120826721191	1.12811470031738
O00468-6	0.585571595965088	0.630758018930136	0.174157041119572	0.227106277034623	0.399071988127277	-0.0197801352481116	small	-0.0330755412578588	0.452333949182345	0.419258407924487	0.855165004730225	0.822089463472366	1.27442341265471	-0.711716651916504	0.692196846008301	0.925027847290039	1.08451867103576	1.84383773803711	-1.96241760253906	0.311532497406006	1.03030252456665	1.62784695625305	2.4567813873291	-0.507932662963867	0.208806991577148	1.08393955230713	2.28193092346191	4.1840934753418
O00469	NA	NA	NA	NA	NA	NA	NA	7.67127975821494	2.80519467203513	10.4764744302501	-10.8094401359558	-3.13816037774086	-0.332965705705726	-17.8308982849121	-17.8308982849121	-10.8094401359558	-3.78798198699951	-3.78798198699951	-17.2806358337402	-4.36233949661255	-1.29257202148438	-0.356145858764648	1.57962512969971	-3.52502918243408	-1.7312536239624	-0.0842623710632324	1.18741607666015	3.17826271057129
O00471	3.52655275850329e-05	0.000238170812371798	3.35110541096668e-06	0.116033375344312	0.000638154145222214	0.393727856460892	large	0.843646973371507	0.299968832212945	1.14361580558445	0.214845180511475	1.05849215388298	1.35846098609593	-0.683613777160645	0.0879170894622805	0.350100994110107	0.499479055404663	0.721233367919922	-0.906877517700195	0.743116378784179	1.19458985328674	1.50299525260925	1.85949230194092	0.244404792785645	1.08009386062622	1.39727592468262	1.63189649581909	2.38596820831299
O00478	0.0049284733151513	0.00958068035750338	0.000560281218600373	0.157471722060032	0.00953342096133179	0.200591907500885	large	0.632898271083831	0.670829751274802	1.30372802235863	-2.09619277715683	-1.463294506073	-0.792464754798195	-3.26721000671387	-2.45917177200317	-1.95361542701721	-1.59053802490235	-1.49568176269531	-8.40942001342773	-1.8036470413208	-1.21873283386231	-0.100271940231323	1.07366752624512	-3.76562118530273	-1.33972406387329	-0.634732246398926	-0.197723388671875	0.612264156341553
O00479	NA	NA	NA	NA	NA	NA	NA	1.26564520200093	0.547038261095684	1.81268346309662	-2.25209832191467	-0.986453119913738	-0.439414858818054	-3.24900102615356	-3.24900102615356	-2.25209832191467	-1.25519561767578	-1.25519561767578	-9.8111743927002	-1.57001256942749	-0.439663410186768	0.505082368850708	1.74129772186279	-6.02163124084473	-0.859673023223877	0.129913568496704	0.665105819702148	2.29468727111816
O00481	0.872259072285669	0.88985055916683	0.312717238778712	0.362359315830615	0.434787876135518	-0.036737497959406	small	-0.145513732324947	0.14271880880646	-0.00279492351848676	-0.666646133769642	-0.812159866094589	-0.669441057288129	-1.52946329116821	-0.883816242218018	-0.661072731018066	-0.349514245986938	-0.106926441192627	-5.29863357543945	-1.42140102386474	-0.680778503417969	0.203317403793335	1.38186073303223	-3.97761869430542	-1.34079098701477	-0.467788696289063	0.0662150382995608	1.52179622650146
O00483	NA	NA	NA	NA	NA	NA	NA	NA	-1.02818075815836	NA	NA	0.0131168365478516	-1.01506392161051	NA	NA	NA	NA	NA	0.0131168365478516	0.0131168365478516	0.0131168365478516	0.0131168365478516	0.0131168365478516	-1.12537384033203	-1.10087347030639	-1.07637310028076	-0.959908962249755	-0.84344482421875
O00487	0.086567603550665	0.117814034773667	0.0555678475671658	0.172055015608414	0.0135239815258613	0.0672944012256935	moderate	0.715653018156687	-0.22749623561251	0.488156782544178	-0.773279011249542	-0.057625993092855	-0.285122228705365	-2.49235391616821	-1.31571292877198	-0.670278787612915	-0.222553253173828	0.723211765289307	-0.834588050842285	-0.312714576721191	-0.0774269104003906	0.101931810379028	1.18648815155029	-1.71665000915527	-0.573270797729493	-0.281588554382324	0.0326418876647949	0.424557685852051
O00488	NA	NA	NA	NA	NA	NA	NA	NA	-0.539813665243293	NA	NA	-1.31982803344727	-1.85964169869056	NA	NA	NA	NA	NA	-3.79456186294556	-1.71943664550781	-1.25574731826782	-0.823257923126221	0.921331405639648	-3.66533327102661	-2.72977113723755	-1.50424289703369	-1.1945948600769	-0.181411743164063
O00499	0.0811315153691155	0.111335189906208	0.0125582336363685	0.189051530285745	0.0915345499606429	0.0657253823681047	moderate	0.605607217730898	0.107414049342059	0.713021267072957	-0.649338938973167	-0.0437317212422689	0.0636823280997905	-2.22413492202759	-0.928013563156128	-0.671027183532715	-0.143107891082764	0.830938339233398	-2.31058120727539	-0.17596697807312	-0.00827503204345703	0.682080268859864	0.906436920166016	-3.9245023727417	-0.888155937194824	0.481086730957031	1.076420545578	2.19233846664429
O00505	2.80544729894754e-05	0.000212341188893674	9.97239145707297e-06	0.498172476989818	3.32456439015719e-05	0.403462232929502	large	2.61429976062341	-0.119392404089805	2.49490735653361	-1.05932517485185	1.55497458577156	1.43558218168176	-2.94727945327759	-1.98259305953979	-1.09283828735352	-0.305693149566651	1.08690452575684	0.0860252380371094	1.21642899513245	1.52548837661743	2.08517599105835	3.33555507659912	-0.688531875610352	1.28898859024048	1.61456251144409	2.01589822769165	2.66727924346924
O00506	NA	NA	NA	NA	NA	NA	NA	NA	-0.0472008727845679	NA	NA	-1.84611133166722	-1.89331220445179	NA	NA	NA	NA	NA	-3.63425970077515	-2.00433921813965	-1.637934923172	-1.44130325317383	-1.06913757324219	-4.79855632781982	-2.06484937667847	-1.80627298355103	-1.34816598892212	-0.442261695861816
O00515	0.0179672672158208	0.0292526348647637	0.00257302863175747	0.0490839451163719	0.103260208734446	0.154830957156539	large	-0.971585978883683	-2.95807093580564	-3.92965691468932	1.10366036675193	0.132074387868246	-2.82599654793739	-1.37673950195313	0.636186122894287	1.34644269943237	1.80953764915466	2.59821224212646	-3.92128562927246	-1.09574246406555	0.741507530212402	1.5268394947052	2.34702110290527	-17.8827209472656	-2.18073844909668	-1.63499236106873	0.877717733383178	1.86894130706787
O00522	NA	NA	NA	NA	NA	NA	NA	NA	0.768766299883525	NA	NA	-2.89933172861735	-2.13056542873383	NA	NA	NA	NA	NA	-4.21199512481689	-3.46561598777771	-3.10582256317138	-2.30636525154114	-1.19209671020508	-3.92154502868652	-2.81849694252014	-2.41508460044861	-1.57464647293091	0.435585975646973
O00533	0.30115156170379	0.352967040317656	0.111057725549341	0.326282246410522	0.0666773715285851	0.00909734607752067	small	-0.920335463115148	0.306891763365114	-0.613443699750033	-0.654764652252197	-1.57510011536734	-1.26820835200223	-1.57725524902344	-1.07224631309509	-0.658080577850342	-0.301852941513062	0.390565872192383	-5.5747709274292	-2.47797727584839	-1.10803127288818	-0.612940788269043	0.988081932067871	-4.76754379272461	-2.08917617797852	-1.17629766464233	-0.0127391815185547	0.583817481994629
O00534	9.15927954713028e-05	0.000418557774653744	8.23974662715747e-06	0.0425491492753207	0.00556195934353738	0.360789475714671	large	-1.12228965181293	-0.667696968023327	-1.78998661983625	2.06940767981789	0.947118028004964	0.279421059981637	1.64066219329834	1.81755447387695	2.10418701171875	2.34311127662659	2.39988327026367	-0.798613548278809	0.041987419128418	0.551651000976563	2.01740217208862	2.84752178192139	-1.78297328948975	-0.729339838027954	0.562183380126953	1.26807260513306	1.84795761108398
O00541	1.89068503975534e-05	0.000174991120799094	6.83313659346283e-06	0.482992022532456	1.88512703102179e-05	0.429390706377069	large	2.31234710812569	-0.0492120916428777	2.26313501648281	-1.4592052936554	0.853141814470292	0.803929722827414	-2.34689903259277	-1.75898361206055	-1.41264200210571	-1.19093227386475	-0.671067237854004	-0.549569129943848	0.33463191986084	1.03609824180603	1.50609683990479	1.88648271560669	-1.27318859100342	-0.0600292682647705	1.04163551330566	1.52434396743775	2.73507881164551
O00559	0.00043934193267792	0.00134487593412312	9.01477587411845e-05	0.0095822684973746	0.0328156443962756	0.336511627906976	large	1.00251769565401	0.646967710767474	1.64948540642148	-2.82522051674979	-1.82270282109578	-1.17573511032831	-3.75176906585693	-3.17667651176453	-2.69883298873901	-2.50112748146057	-1.97033357620239	-3.29628801345825	-2.18317484855652	-1.93516492843628	-1.18586444854736	-0.676321506500244	-4.37107467651367	-1.3780722618103	-0.800021171569824	-0.582146644592285	0.0445461273193359
O00560	8.68655599568032e-06	0.000134712878562787	1.60860209049228e-05	0.220429749563045	2.92349467681476e-06	0.453350383631714	large	2.8642775118351	-0.420161665781685	2.44411584605341	0.646378993988037	3.51065650582314	3.09049484004145	-0.0142393112182617	0.381959676742554	0.521684169769287	1.05164170265198	1.17521476745605	2.06881999969482	3.02490043640136	3.42026090621949	3.69094347953796	5.12339687347412	0.514076232910156	2.16306233406067	3.26961135864258	4.16470050811767	5.03593730926514
O00562	NA	NA	NA	NA	NA	NA	NA	2.57827579975129	1.07659877481915	3.65487457457043	-5.71249103546143	-3.13421523571014	-2.057616460891	-5.71249103546143	-5.71249103546143	-5.71249103546143	-5.71249103546143	-5.71249103546143	-10.8111991882324	-3.6461398601532	-2.59756898880005	-1.74626874923706	-0.888785362243652	-4.56698226928711	-2.58341073989868	-2.1628212928772	-1.155348777771	0.528759956359863
O00566	NA	NA	NA	NA	NA	NA	NA	1.97123482227325	-0.720035696029661	1.25119912624359	-4.06108582019806	-2.0898509979248	-2.80988669395447	-4.49935817718506	-4.42966198921204	-4.10210967063903	-3.69250965118408	-3.5407657623291	-3.89125823974609	-2.48185968399048	-1.98339033126831	-1.35800409317017	-0.859323501586914	-17.6122951507568	-2.98010182380676	-1.89601874351501	-1.21090531349182	0.185268402099609
O00567	6.96810881656502e-05	0.000352475230995647	1.58276875626161e-05	0.398548827293018	0.000116157294525726	0.364748153571411	large	1.30635263432156	0.226024292085482	1.53237692640704	1.62852967869152	2.93488231301308	3.16090660509856	0.519252777099609	1.23067355155945	1.8257884979248	1.99438118934631	2.34127807617188	-0.1978759765625	2.80165481567383	3.10686683654785	3.54931855201721	3.87814092636108	1.79782104492188	2.66365814208985	3.17954921722412	3.66122174263	4.97236919403076
O00571	0.107831867135991	0.142502071701442	0.0473758138233621	0.276896470297754	0.0198936484624563	0.0522205127951446	small	0.474648787216706	-0.0641957974952185	0.410452989721488	1.98682876066728	2.46147754788399	2.39728175038877	0.900052070617676	1.63932967185974	1.91986989974976	2.34717798233032	3.09930992126465	1.29267406463623	2.18841481208801	2.56163811683655	2.72820925712586	3.31253623962402	1.62232875823975	2.1595025062561	2.46371650695801	2.66058921813965	3.13701057434082
O00584	NA	NA	NA	NA	NA	NA	NA	NA	0.286948851176669	NA	NA	-1.84693687302726	-1.55998802185059	NA	NA	NA	NA	NA	-5.50504970550537	-2.39277601242065	-1.72880411148071	-0.780399322509766	1.77622318267822	-4.72909927368164	-2.91667556762695	-1.54517507553101	-0.152899742126465	1.54526138305664
O00585	NA	NA	NA	NA	NA	NA	NA	NA	0.0496295860835498	NA	NA	-1.90376448631287	-1.85413490022932	NA	NA	NA	NA	NA	-4.24945688247681	-4.24945688247681	-1.90376448631287	0.441927909851074	0.441927909851074	-4.73624801635742	-3.9831063747406	-1.47660541534424	0.036261081695557	1.12759971618652
O00592	NA	NA	NA	NA	NA	NA	NA	NA	NA	NA	NA	NA	NA	NA	NA	NA	NA	NA	NA	NA	NA	NA	NA	NA	NA	NA	NA	NA
O00602	NA	NA	NA	NA	NA	NA	NA	0.571697984422957	-0.728707109178815	-0.157009124755858	-1.12945604324341	-0.557758058820452	-1.28646516799927	-1.54414749145508	-1.54414749145508	-1.12945604324341	-0.714764595031738	-0.714764595031738	-2.73971843719482	-2.30797863006592	-0.108087539672852	-0.0153207778930664	3.59009838104248	-3.47103309631348	-2.86680221557617	-1.08675289154053	-0.717641830444336	2.47011756896973
O00622	NA	NA	NA	NA	NA	NA	NA	NA	-0.0575006008148145	NA	NA	-2.11155915260315	-2.16905975341796	NA	NA	NA	NA	NA	-2.14540958404541	-2.14540958404541	-2.11155915260315	-2.07770872116089	-2.07770872116089	-2.8659496307373	-2.8659496307373	-2.16905975341796	-1.47216987609863	-1.47216987609863
O00623	NA	NA	NA	NA	NA	NA	NA	NA	0.0374500292998117	NA	NA	-1.39225780963898	-1.35480778033917	NA	NA	NA	NA	NA	-2.27102088928223	-2.03918933868409	-1.41424894332886	-0.745326280593874	-0.469512462615967	-2.80687999725342	-1.74757289886475	-1.21972274780273	-1.05803251266479	-0.0865058898925781
O00625	0.000473256885051544	0.00142815677833924	0.000223665121300487	0.347441630260614	0.000134750854945034	0.302539646342535	large	2.15701615479257	-0.206803714687174	1.9502124401054	-1.72804954316881	0.428966611623765	0.22216289693659	-2.56097602844238	-2.05891990661621	-1.81005239486694	-1.67388916015625	-0.74017333984375	-1.75494194030762	-0.479965925216674	0.152494907379151	1.20582580566406	3.10640048980713	-3.22106599807739	-0.605052947998047	0.269129753112793	1.38313055038452	3.04093360900879
O00629	0.524466790820872	0.572542913312786	0.128114662659013	0.32550212222518	0.246153657623748	-0.0150905034455128	small	0.175730404528705	0.0509306594081541	0.226661063936859	0.532209786501797	0.707940191030503	0.758870850438657	-0.297646522521973	0.0901474952697755	0.680740356445313	0.970040798187256	1.15019035339355	-0.149896621704102	0.483901262283325	0.857624530792237	0.996006488800048	1.14358472824097	-0.550415992736816	0.590299606323243	0.815155029296875	1.06127262115479	1.80315780639648
O00635	NA	NA	NA	NA	NA	NA	NA	-0.482241813341773	1.43296034577964	0.950718532437866	2.37667763233185	1.89443581899007	3.32739616476971	1.7791862487793	1.93119239807129	2.1431667804718	2.82216286659241	3.44119071960449	-11.3088340759277	2.09895443916321	2.85654926300049	3.58170247077942	4.4957709312439	-2.76326465606689	3.15609502792358	3.4691367149353	4.28495526313782	4.74629878997803
O00712-5	3.5697630625092e-05	0.000239930518616975	0.000629928872852364	0.150844760682465	5.68129783090592e-06	0.57752664002664	large	-11.5030161617519	4.01889319186444	-7.48412296988747	-1.45666967738758	-12.9596858391395	-8.94079264727506	-4.91084766387939	-2.11977100372314	-1.65752220153809	-0.618371963500976	1.83283376693726	-17.4615039825439	-17.2437267303467	-17.0968723297119	-5.83336162567139	-3.99610662460327	-17.5465145111084	-11.574517250061	-9.3732385635376	-4.18307113647461	-2.40989875793457
O00716	NA	NA	NA	NA	NA	NA	NA	NA	0.148612976074221	NA	NA	-1.65464782714844	-1.50603485107422	NA	NA	NA	NA	NA	-1.65464782714844	-1.65464782714844	-1.65464782714844	-1.65464782714844	-1.65464782714844	-2.6960620880127	-2.61519622802734	-1.88145446777344	-0.211179733276367	-0.12628173828125
O00743	NA	NA	NA	NA	NA	NA	NA	1.95498284697532	-0.0574863747410155	1.89749647223431	-2.39239835739135	-0.43741551041603	-0.494901885157046	-2.69490909576416	-2.69490909576416	-2.39239835739135	-2.08988761901855	-2.08988761901855	-2.34770011901855	-1.03911709785461	-0.259564638137817	0.113906860351563	0.726688385009766	-3.31549835205078	-0.697197437286377	-0.324071407318115	0.136652946472168	0.73713207244873
O00746	0.4693094788006	0.520221767670268	0.410964242978547	0.137584056989072	0.169131029192901	-0.0115955781598504	small	2.19272773464521	0.0678744976935159	2.26060223233873	-3.66582091649373	-1.47309318184852	-1.40521868415501	-16.6721076965332	-3.06627178192139	-0.810722351074219	-0.558395385742188	-0.0767059326171875	-17.922887802124	-1.56469750404358	-0.687246799468994	0.393998384475708	1.86901903152466	-5.4765796661377	-2.29234910011292	-1.22389125823975	-0.243098735809327	2.52051067352295
O00748	NA	NA	NA	NA	NA	NA	NA	0.399748257228306	0.192294188908172	0.592042446136478	-2.77431583404541	-2.3745675768171	-2.18227338790893	-2.77431583404541	-2.77431583404541	-2.77431583404541	-2.77431583404541	-2.77431583404541	-4.3347053527832	-3.27771854400635	-2.4752893447876	-1.61520290374756	-0.0261354446411133	-4.98666477203369	-4.79325342178344	-4.17103672027587	0.42870664596558	4.59964466094971
O00750	NA	NA	NA	NA	NA	NA	NA	NA	0.19720621542497	NA	NA	-3.22637391090393	-3.02916769547896	NA	NA	NA	NA	NA	-6.55380535125732	-3.9935622215271	-3.13741421699524	-1.8991572856903	-1.19691848754883	-4.50419664382935	-3.65359592437744	-3.07449722290039	-2.38751220703125	-1.65909004211426
O00754	1.70142364598058e-05	0.000170366610113465	1.95155020322923e-05	0.276513175763879	7.03479689743646e-06	0.424742984066051	large	1.37034053423188	-0.266479648973631	1.10386088525825	-0.155754306099632	1.21458622813225	0.948106579158616	-0.713760375976563	-0.316491365432739	-0.0828309059143066	-0.00429463386535645	0.396200180053711	-0.144519805908203	0.706877470016479	0.920850515365601	1.77573442459107	2.78704214096069	-0.0895442962646484	0.577285528182984	0.847204685211182	1.25054216384887	2.59533405303955
O00762	NA	NA	NA	NA	NA	NA	NA	NA	0.0390576774423783	NA	NA	-2.16313850879669	-2.12408083135431	NA	NA	NA	NA	NA	-2.53925275802612	-2.46282935142517	-2.38544249534607	-1.86344766616822	-1.34241628646851	-3.42287826538086	-2.61442613601684	-2.22700834274292	-1.79332447052002	-0.327027320861816
O00763	NA	NA	NA	NA	NA	NA	NA	NA	NA	NA	NA	NA	-0.07860851287842	NA	NA	NA	NA	NA	NA	NA	NA	NA	NA	-1.41206741333008	-1.41206741333008	-0.07860851287842	1.25485038757324	1.25485038757324
O00764	0.014289719018903	0.0240468295347746	0.00180006824703541	0.115809818226548	0.041766829227263	0.138221912766452	moderate	0.527002234350552	0.157057255506517	0.684059489857069	0.903882156718859	1.43088439106941	1.58794164657593	-0.00705909729003906	0.582052946090698	1.04027938842773	1.17911744117737	1.58047342300415	0.519078254699707	0.939343929290771	1.31111025810241	1.733149766922	3.61039066314697	-0.033076286315918	1.25423526763916	1.79733896255493	2.082679271698	2.82918357849121
O00767	NA	NA	NA	NA	NA	NA	NA	6.77328036228815	0.0375341358392134	6.81081449812737	-7.19058434168497	-0.41730397939682	-0.379769843557607	-17.8308982849121	-10.2892737388611	-2.74764919281006	-1.87042737007141	-0.993205547332764	-2.45692443847656	-1.16129422187805	-0.259682655334473	0.33531141281128	1.10944890975952	-3.1184868812561	-0.869775772094726	-0.135790824890137	0.254401683807373	0.902264595031738
O14493	NA	NA	NA	NA	NA	NA	NA	-1.91286640507834	-2.96717512607574	-4.88004153115409	2.3602375302996	0.447371125221253	-2.51980400085449	1.40748691558838	2.02557158470154	2.35098361968994	2.64905118942261	3.41394662857056	-3.18406009674072	-0.636626005172727	0.728832721710205	2.11029982566833	2.35801601409912	-2.51980400085449	-2.51980400085449	-2.51980400085449	-2.51980400085449	-2.51980400085449
O14494	0.394065170078264	0.446700455719959	0.392716238512318	0.0945689534519755	0.164555346560445	-0.00573008524397463	small	-1.0368677245246	1.29765544997321	0.260787725448609	-0.672864437103271	-1.70973216162788	-0.412076711654662	-1.41458511352539	-1.16929793357849	-0.602440357208252	-0.2405846118927	0.0563154220581055	-6.40504741668701	-2.19489431381226	-0.992408275604248	-0.820674896240234	1.07986354827881	-2.37070560455322	-1.02774906158447	-0.664330005645752	1.15209007263184	1.40411472320557
O14495	2.52460704033146e-05	0.000202483789153115	7.51335400735253e-06	0.464931407878515	4.36228691759979e-05	0.416819132258506	large	-2.68966344486583	-0.0796602829642911	-2.76932372783012	1.69713128696788	-0.992532157897949	-1.07219244086224	0.47642707824707	1.46104621887207	1.72612285614014	1.86791133880615	2.83913516998291	-4.01238393783569	-2.48266434669494	-1.1601734161377	0.390921592712403	1.90841865539551	-4.84218978881836	-1.71640062332153	-1.10321617126465	0.0579266548156738	1.47858905792236
O14497	NA	NA	NA	NA	NA	NA	NA	0.232357061826267	0.351258536398192	0.583615598224459	-1.65829706192017	-1.4259400000939	-1.07468146369571	-2.33216190338135	-2.33216190338135	-1.65829706192017	-0.984432220458984	-0.984432220458984	-3.19071578979492	-1.68924951553345	-1.28643035888672	-1.01692247390747	-0.425971508026123	-2.84988403320313	-1.31382083892822	-1.0081958770752	-0.57089900970459	-0.220458507537842
O14498	0.0156460527802334	0.026046166065237	0.00261947574646589	0.369772037651007	0.0113997985439852	0.143524391469266	large	-1.36060514078512	0.215625252042498	-1.14497988874262	0.0769211595708669	-1.28368398121425	-1.06805872917175	-1.18258810043335	-0.523472309112548	-0.0895447731018066	0.673234701156616	2.01211833953857	-4.01413583755493	-2.75231790542603	-0.919695615768431	-0.0497450828552246	0.767162799835205	-3.19971656799316	-2.03454828262329	-1.21235609054565	-0.695314407348633	3.46509456634521
O14503	NA	NA	NA	NA	NA	NA	NA	NA	-0.48854660987854	NA	NA	-2.18058109283447	-2.66912770271301	NA	NA	NA	NA	NA	-2.18058109283447	-2.18058109283447	-2.18058109283447	-2.18058109283447	-2.18058109283447	-3.09125995635986	-3.0384497642517	-2.69549655914306	-2.29980564117431	-2.19425773620605
O14513	NA	NA	NA	NA	NA	NA	NA	-1.12031244620299	-3.04517916822241	-4.16549161442539	2.50501314798991	1.38470070178692	-1.66047846643548	2.1450023651123	2.22819900512695	2.3113956451416	2.68501853942871	3.05864143371582	-1.88340377807617	0.673992156982422	1.58484745025635	2.23241329193115	3.51478099822998	-17.4567985534668	-0.475905895233154	0.992708206176758	2.39709997177124	3.4291934967041
O14523	NA	NA	NA	NA	NA	NA	NA	-0.0685262382030494	0.0288243449869608	-0.0397018932160885	-0.83018684387207	-0.898713082075119	-0.869888737088159	-0.83018684387207	-0.83018684387207	-0.83018684387207	-0.83018684387207	-0.83018684387207	-3.28342914581299	-1.49660992622375	-1.17207503318787	-0.6917245388031	1.53316688537598	-8.47639083862305	-1.09667015075684	-0.359686851501465	-0.0842752456665039	2.74421787261963
O14524	0.0728632748149091	0.101102246341491	0.0192489048234247	0.437888634294563	0.0193719350796375	0.0689008741163607	moderate	0.904254322702236	-0.45105469485988	0.453199627842356	-1.70764715021307	-0.803392827510833	-1.25444752237071	-3.06869220733643	-2.21282505989075	-1.5870475769043	-1.22367215156555	0.161785125732422	-2.15800094604492	-1.63688778877258	-1.02342748641968	-0.209239959716796	1.67476749420166	-9.84980964660645	-1.44272184371949	-0.867580890655518	-0.286329984664917	0.69910717010498
O14526	0.754675233372256	0.78574195380046	0.43169794783912	0.263942341253047	0.255492897817248	-0.0326605556022763	small	0.978187158372665	-0.218752684109452	0.759434474263214	-3.68269930945502	-2.70451215108236	-2.92326483519181	-9.48031234741211	-4.19772815704346	-3.28824996948242	-2.54308176040649	-1.19718837738037	-4.33578538894653	-3.72400546073914	-3.07753372192383	-2.30378770828248	1.53606796264648	-4.93240594863892	-4.05752420425415	-3.37201261520386	-2.01391196250916	-0.00417804718017578
O14530	NA	NA	NA	NA	NA	NA	NA	NA	0.603840923309327	NA	NA	0.0981463432312006	0.701987266540528	NA	NA	NA	NA	NA	-1.20676898956299	-0.674019813537598	0.278571605682373	0.853439331054688	1.23950958251953	-0.524541854858398	0.26003360748291	0.734354019165039	1.25231218338013	1.67940711975098
O14531	NA	NA	NA	NA	NA	NA	NA	0.520577812194826	0.0435866560254782	0.564164468220305	-1.50383806228638	-0.983260250091552	-0.939673594066074	-2.47702503204346	-2.47702503204346	-1.50383806228638	-0.530651092529297	-0.530651092529297	-2.26971673965454	-1.95149230957031	-0.966959714889526	-0.328187942504883	0.97109842300415	-4.28677940368652	-1.98899745941162	-1.01060581207275	0.370438098907471	2.29114151000977
O14545	NA	NA	NA	NA	NA	NA	NA	1.15942801748003	0.141077859061105	1.30050587654114	-1.71432757377624	-0.554899556296213	-0.413821697235108	-2.46600818634033	-2.15292882919311	-1.61892223358154	-1.27572631835938	-1.15345764160156	-1.9629602432251	-1.19847059249878	-0.878967523574829	-0.311642646789551	1.48953008651733	-2.48140096664429	-1.47397565841675	-0.929562091827393	0.959160804748535	1.56974983215332
O14548	NA	NA	NA	NA	NA	NA	NA	-0.932853295252873	-0.0653951061881993	-0.998248401441072	0.72474193572998	-0.208111359522893	-0.273506465711092	0.72474193572998	0.72474193572998	0.72474193572998	0.72474193572998	0.72474193572998	-2.11469984054565	-0.436802387237549	0.0726842880249023	0.36285400390625	0.913797378540039	-1.71409559249878	-0.697352886199951	-0.262137413024902	0.286036968231202	0.846316337585449
O14556	0.00932269964914604	0.0165560712082645	0.139426137842912	0.0116702280088785	0.0020651704779393	0.179283074648927	large	2.65867576599121	-1.9411589384079	0.717516827583312	-1.52694272994995	1.13173303604126	-0.809425902366638	-2.66314125061035	-2.28020095825195	-1.84286451339722	-1.09914207458496	0.246302604675293	-1.6251974105835	0.373533010482789	0.799160957336426	2.3856508731842	3.68310785293579	-5.97431373596191	-3.41294836997986	-0.70802402496338	2.44028091430664	3.50381278991699
O14558	0.0318248934693978	0.0482472939866924	0.401085918802695	0.00863625995989788	0.00736248994828774	0.163167098795441	large	-5.36603119156578	4.61913508176805	-0.746896109797734	-0.588404395363548	-5.95443558692933	-1.33530050516128	-2.70837783813477	-1.22481298446655	-0.519299507141113	-0.125121593475342	1.92337369918823	-17.2968502044678	-10.0534534454346	-3.08882164955139	-1.32142162322998	-0.87724494934082	-17.1120166778564	-1.48563027381897	-0.724493026733399	0.787542819976807	2.29344463348389
O14562	NA	NA	NA	NA	NA	NA	NA	NA	-0.364755210693944	NA	NA	-0.444441361860795	-0.809196572554739	NA	NA	NA	NA	NA	-1.0795783996582	-0.861824512481689	-0.350238800048828	-0.175068855285645	0.19731616973877	-1.95439100265503	-1.33671498298645	-0.790888786315918	-0.389862537384033	0.685427665710449
O14576	NA	NA	NA	NA	NA	NA	NA	NA	-2.81718778610229	NA	NA	-0.90794849395752	-3.72513628005981	NA	NA	NA	NA	NA	-0.90794849395752	-0.90794849395752	-0.90794849395752	-0.90794849395752	-0.90794849395752	-3.72513628005981	-3.72513628005981	-3.72513628005981	-3.72513628005981	-3.72513628005981
O14578-4	0.853166104723888	0.87263776357044	0.287105062798342	0.403394515192504	0.369855570218847	-0.0373866213151928	small	0.0606723189353942	0.1064929691228	0.167165288058195	-0.699398374557495	-0.638726055622101	-0.532233086499301	-3.24079132080078	-0.859212875366211	-0.223691940307617	-0.0965204238891602	0.0202326774597168	-3.70088863372803	-0.7420814037323	-0.536508560180664	-0.210130691528321	0.484630584716797	-2.28079462051392	-1.00629138946533	-0.664540767669678	0.213092803955078	0.84536075592041
O14579	1.55822545098752e-06	0.000118959598964543	1.48209123968449e-07	0.109673996755403	7.9510993185561e-05	0.526466507046852	large	2.31233086640185	0.363303069187246	2.67563393558909	0.154982870275324	2.46731373667717	2.83061680586442	-0.370217323303223	-0.228642225265503	0.0188159942626953	0.502166986465454	0.914556503295898	0.920733451843262	1.95864725112915	2.76393342018128	3.0449583530426	3.206383228302	0.921553611755371	2.59957790374756	2.94475173950195	3.34156274795532	3.71689891815186
O14598	NA	NA	NA	NA	NA	NA	NA	NA	NA	NA	NA	NA	-1.63600492477417	NA	NA	NA	NA	NA	NA	NA	NA	NA	NA	-1.63600492477417	-1.63600492477417	-1.63600492477417	-1.63600492477417	-1.63600492477417
O14602	0.4800336404649	0.530727519830161	0.122022827104925	0.454411440319968	0.15983512911604	-0.0113234428411015	small	0.201060834256085	-0.0215986954129257	0.179462138843159	1.09852370348844	1.29958453774452	1.2779858423316	0.378067970275879	0.758314132690429	1.21928834915161	1.46625018119812	1.58875322341919	0.295331954956055	0.902581453323364	1.27478957176208	1.66970014572144	2.16788578033447	-0.464386940002441	1.11250495910644	1.37274265289307	1.62234425544739	2.2602481842041
O14617	0.128272143174294	0.165825500879926	0.33748704212998	0.0438574708410656	0.0381129219741065	0.0458087458045596	small	0.441214150190353	-0.312816724829052	0.128397425361301	-0.0228217601776113	0.418392390012742	0.105575665183689	-1.02497005462646	-0.596874713897705	-0.0783894062042238	0.546676635742188	1.13279724121094	-2.40216541290283	0.157673835754395	0.605627059936523	0.996662139892576	1.4178261756897	-1.25337886810303	-0.193781375885009	0.1883544921875	0.534457683563232	1.12022972106934
O14618	0.420940455100791	0.473697089231265	0.0946146794254205	0.344271917384897	0.185227300519297	-0.00573345139922945	small	0.179545242678035	0.109246802070866	0.288792044748901	1.39697564731945	1.57652088999748	1.68576769206835	0.81252384185791	1.02593207359314	1.37650585174561	1.76660323143005	2.06966924667358	0.480178833007813	1.10445046424866	1.57087230682373	2.03940653800964	2.66101741790771	0.755189895629883	1.24736785888671	1.5689172744751	2.05189704895019	2.92788982391357
O14639	0.000764605163500828	0.00206179743828006	8.11690417926795e-05	0.0358069611345581	0.0185389686389583	0.301275657732653	large	-0.961756022771199	-1.32040917580588	-2.28216519857708	0.0647964954376222	-0.896959527333577	-2.21736870313946	-1.30992317199707	-0.326339721679688	0.130937099456787	0.436909198760986	1.45292377471924	-2.8951244354248	-1.84707999229432	-0.714399337768555	-0.24875283241272	2.15112686157227	-5.55760908126831	-3.13974118232727	-1.94465923309326	-1.17268705368042	0.77904224395752
O14640	NA	NA	NA	NA	NA	NA	NA	NA	0.124868551890055	NA	NA	-3.18014287948608	-3.05527432759603	NA	NA	NA	NA	NA	-5.67178821563721	-4.92479109764099	-3.8365740776062	-2.29697823524475	1.6909008026123	-4.94756698608398	-3.9106593132019	-3.73570823669434	-3.2367262840271	1.73152160644531
O14641	0.578240965101323	0.623914063506369	0.147776776040919	0.368993688877331	0.222777699705426	-0.0220602632903796	small	0.337878259023031	-0.328170441890107	0.00970781713292412	-3.26739660898844	-2.92951834996541	-3.25768879185552	-5.35450172424316	-3.98694229125977	-3.04472947120667	-2.88608837127686	-1.28738832473755	-5.91618347167969	-3.34674143791198	-2.65913820266724	-2.00700974464417	-1.38306474685669	-17.7939758300781	-3.38293957710266	-2.51621770858765	-1.98310923576355	-1.10563564300537
O14646	NA	NA	NA	NA	NA	NA	NA	1.88958519697189	1.06097788702358	2.95056308399547	-5.03563284873962	-3.14604765176773	-2.08506976474415	-7.07796621322632	-7.07796621322632	-5.03563284873962	-2.99329948425293	-2.99329948425293	-17.5912666320801	-2.76863932609558	-2.05644249916076	-1.77722740173339	-1.56335210800171	-4.72560596466064	-2.31392288208008	-1.90493631362915	-1.65093374252319	-0.807528495788574
O14647	0.00697195186101992	0.0127911289298199	0.00082076812984734	0.134427637008736	0.013735744522095	0.184458607254131	large	1.28725952335766	0.258833010559497	1.54609253391716	-3.47397259303502	-2.18671306967735	-1.92788005911786	-4.63071060180664	-4.13840818405151	-4.08621692657471	-2.93575215339661	-1.45255994796753	-6.16007423400879	-2.45996880531311	-1.95305585861206	-1.46490430831909	-0.962081432342529	-8.78698825836182	-2.27050089836121	-1.52423286437988	-1.09564304351807	-0.457767486572266
O14653	0.0538614731619588	0.0768654375375551	0.049680257738311	0.138028854928331	0.00787847566893337	0.0853928817903971	moderate	1.53060180346171	-0.224411969945051	1.30618983351666	-1.0317225933075	0.498879210154216	0.274467240209165	-8.16169929504395	-1.16629791259766	-0.335309267044067	0.36974048614502	1.31217670440674	-0.81592845916748	0.282722949981689	0.542740821838379	0.76183819770813	1.48537349700928	-0.802824974060059	-0.147855520248413	0.411824226379395	0.697465896606446	1.15434169769287
O14656	0.122161616984943	0.159215229891855	0.0349713135622844	0.397896888923337	0.0279440459328284	0.0479308861540834	small	0.65598915219307	-0.0507228050542914	0.605266347138778	-0.465425205230713	0.190563946962357	0.139841141908065	-1.87152290344238	-1.41497325897217	-0.402347564697266	0.270229339599609	1.21604490280151	-0.612412929534912	-0.262068510055542	0.0777952671051026	0.697348833084106	0.927350044250488	-0.848236083984375	-0.192333936691284	0.257124900817871	0.44946813583374	0.824619293212891
O14657	0.0911467051960594	0.123127582455491	0.0399083286190905	0.0336816997361016	0.411452759506383	0.0620126633584195	moderate	0.289758973651463	0.353232559950456	0.642991533601919	-0.383922153049046	-0.0941631793975829	0.259069380552873	-2.26981353759766	-0.821269989013672	-0.0865316390991211	0.190314292907715	0.876337051391602	-1.53555583953857	-0.337931871414185	-0.0733804702758789	0.363094091415405	0.917034149169922	-10.0880136489868	-0.335402011871338	0.462936401367188	1.26157212257385	3.5186882019043
O14662	0.000522303161653469	0.00153978468141233	7.29202585936185e-05	0.349909215114517	0.000417552320422674	0.304988947405203	large	1.17969102518899	0.0443836346916534	1.22407465988065	-1.86103827612741	-0.681347250938415	-0.636963616246762	-2.29779052734375	-2.08047485351562	-1.75569868087769	-1.66132783889771	-1.49017333984375	-1.5897364616394	-0.959460496902466	-0.678647994995117	-0.362808704376221	0.347734928131104	-2.6047511100769	-0.964848518371579	-0.624643325805664	-0.181095600128173	0.633648872375488
O14662-2	NA	NA	NA	NA	NA	NA	NA	NA	0.454606890678406	NA	NA	-2.03597450256348	-1.58136761188507	NA	NA	NA	NA	NA	-3.00186347961426	-2.66432428359986	-2.18226146697998	-1.31925821304322	-0.954244613647461	-2.94422721862793	-2.42525219917297	-1.37606358528137	-0.81322193145752	-0.477638244628906
O14672	0.14830576626187	0.188574952670954	0.217453111748041	0.0255176853085299	0.199888254721542	0.039499093399174	small	-0.290663784742357	0.481144180764323	0.190480396021967	0.799285745620728	0.508621960878372	0.989766141642695	0.0925817489624023	0.667271614074707	0.849698066711426	1.03495216369629	1.12502193450928	-1.00510549545288	-0.213121891021729	0.695600271224975	1.07228255271912	1.69423007965088	0.310296058654785	0.596778392791748	0.96470832824707	1.30782890319824	1.97670555114746
O14678	NA	NA	NA	NA	NA	NA	NA	-0.194933073861259	-0.681291097170348	-0.876224171031607	-3.64999532699585	-3.84492840085711	-4.52621949802746	-4.55188512802124	-4.55188512802124	-3.64999532699585	-2.74810552597046	-2.74810552597046	-5.5643367767334	-4.97839117050171	-4.20477676391602	-3.26364684104919	-0.661309242248535	-17.0771465301514	-4.39651727676392	-3.85079288482666	-2.36594152450562	-0.790889739990234
O14681	0.00368221572322628	0.00747712246818882	0.221175589517471	0.000444994051042335	0.0233642702943598	0.20463291596832	large	0.515632518132527	-0.637651379903157	-0.12201886177063	-0.193757486343384	0.321875031789144	-0.315776348114014	-1.29879093170166	-0.367615222930908	-0.159616231918335	0.131434440612793	0.373508930206299	-0.461803913116455	-0.0346417427062988	0.391377449035645	0.708712339401245	0.949069499969482	-1.50233554840088	-0.763118982315063	-0.466897010803223	0.137308597564697	1.90290260314941
O14683	0.352181287482258	0.404951634065365	0.159871127246956	0.252208394754388	0.0743374212881832	0.00223636998490024	small	-0.469029642068424	0.120598125807096	-0.348431516261328	0.0573274493217475	-0.411702192746676	-0.29110406693958	-2.20540332794189	-0.347204685211182	0.575333833694458	0.677575588226319	0.85261344909668	-1.49709224700928	-1.11992025375366	-0.46308708190918	-0.159145355224609	1.53069591522217	-2.06861877441406	-1.10746479034424	-0.184276580810547	0.333544731140137	1.66303253173828
O14684	0.0411523647133833	0.0606774693566162	0.00600847322322738	0.226573969074256	0.038804359429727	0.0995669949006509	moderate	-1.1932893530889	-1.23219766020775	-2.42548701329665	0.324303670362993	-0.868985682725906	-2.10118334293366	-1.05495548248291	-0.612914562225342	0.482988357543945	0.935003042221069	2.0240159034729	-5.24987411499023	-1.13789200782776	-0.457789897918702	0.0520226955413818	1.41705226898193	-17.5150718688965	-2.18217325210572	-0.975458621978759	0.202129364013672	1.40821218490601
O14686	NA	NA	NA	NA	NA	NA	NA	NA	0.195987959702809	NA	NA	-2.45093423128128	-2.25494627157847	NA	NA	NA	NA	NA	-5.66908502578735	-3.76231813430786	-1.80393123626709	-1.23944902420044	-0.326992034912109	-4.30009508132935	-3.78872418403625	-3.02632784843445	-0.479325771331787	0.845794677734375
O14727	NA	NA	NA	NA	NA	NA	NA	0.183512628078463	0.514565133530161	0.698077761608624	-1.29352951049805	-1.11001688241959	-0.595451748889426	-1.29352951049805	-1.29352951049805	-1.29352951049805	-1.29352951049805	-1.29352951049805	-2.51964235305786	-1.4935142993927	-1.08980393409729	-0.779458284378052	1.05307579040527	-1.63740587234497	-0.772172927856445	-0.592410087585449	-0.437971115112305	1.08918952941895
O14730	NA	NA	NA	NA	NA	NA	NA	0.504142538706462	-0.0669648589509915	0.43717767975547	-2.00613975524902	-1.50199721654256	-1.56896207549355	-2.85577392578125	-2.31681442260742	-1.77785491943359	-1.58132266998291	-1.38479042053223	-2.46592140197754	-1.95529937744141	-1.43098497390747	-0.965800762176513	-0.740989685058594	-3.45942211151123	-2.59973239898682	-1.30309247970581	-0.757006645202637	-0.232008934020996
O14732	2.07226014401164e-07	6.61698567234717e-05	3.36112138119572e-08	0.000751982339809171	0.00952195623122649	0.639531368102797	large	-1.69661154891505	-1.81080769047593	-3.50741923939098	1.72805244272405	0.0314408938090007	-1.77936679666693	0.69588565826416	1.27787184715271	1.98017883300781	2.1202368736267	2.45242786407471	-3.78327655792236	-0.688298225402832	0.0582265853881836	1.11050486564636	1.89924144744873	-3.59718322753906	-2.55578756332397	-1.75475263595581	-0.987164497375488	-0.30991268157959
O14733	0.0178252982050875	0.0290492658787216	0.00261716142439139	0.099507044710082	0.0385774210825784	0.147665199181636	large	2.02274548212688	0.187638057487598	2.21038353961448	-3.94691610336305	-1.92417062123617	-1.73653256374857	-10.6809520721436	-3.92068338394165	-2.5957887172699	-2.15495014190674	-1.73333358764648	-2.62275218963623	-2.33840489387512	-2.0281286239624	-1.42368197441101	-1.18107223510742	-3.66395282745361	-1.78175830841064	-1.41711282730103	-1.33508229255676	-0.811172485351563
O14734	0.000438470584509433	0.00134379305792785	4.45964144868653e-05	0.0749242505789622	0.0031758173045134	0.328400869779448	large	1.75814612706502	0.290797254313594	2.04894338137862	-2.88562186559041	-1.12747573852539	-0.836678484211797	-4.45637273788452	-3.09021854400635	-3.00920677185059	-2.25691652297974	-1.4918098449707	-2.15081930160522	-1.15554976463318	-1.02184104919434	-0.776363849639893	-0.407740592956543	-2.52718925476074	-1.03492832183838	-0.710744857788086	-0.471230983734131	0.126214981079102
O14735	5.73734529515255e-05	0.000313991479002346	1.41266868981192e-05	0.417445591265793	8.99490060645099e-05	0.373018249095954	large	1.89865487543019	0.032910578924676	1.93156545435487	-0.85197791186246	1.04667696356773	1.07958754249241	-2.47927093505859	-1.22705125808716	-0.851811408996582	-0.538298130035401	1.11704683303833	-0.683088302612305	0.688750743865967	0.9344482421875	1.53415322303772	2.68092441558838	0.0604476928710938	0.68176794052124	1.04868793487549	1.54116249084473	2.17883062362671
O14737	NA	NA	NA	NA	NA	NA	NA	1.91334993498666	-0.228832594760052	1.68451734022661	-0.998667955398558	0.914681979588099	0.685849384828047	-1.55667686462402	-1.55667686462402	-0.998667955398558	-0.440659046173096	-0.440659046173096	-1.56071186065674	0.73528003692627	1.05738162994385	1.43536758422852	2.16404342651367	-1.65163040161133	0.401989936828613	0.986250877380372	1.36518478393555	1.61414813995361
O14744	0.663069945042615	0.701807406095447	0.379158909276136	0.247623592901993	0.196324962976389	-0.0250691575932365	small	0.163005105473778	-0.0803861734659779	0.0826189320078003	2.15443537452004	2.31744047999382	2.23705430652784	1.22525405883789	1.92107319831848	2.1173267364502	2.54048442840576	2.926109790802	0.611452102661133	2.02914190292358	2.37749695777893	2.67239785194397	3.70180892944336	1.24895668029785	1.73284411430359	2.18791389465332	2.72888422012329	3.38070201873779
O14745	0.0166745192565734	0.027471821632323	0.0183320416642252	0.144722106195147	0.00228314403643804	0.131654192246236	moderate	0.805051692507484	-0.110590461803519	0.694461230703965	-0.823093631050804	-0.0180419385433198	-0.128632400346839	-1.42867040634155	-1.14775204658509	-0.712345123291016	-0.466082811355591	-0.33807373046875	-0.57176685333252	-0.445048332214355	-0.0607960224151611	0.299227714538574	0.913548469543457	-2.82625818252563	-0.907845973968506	-0.291659355163574	0.557682514190674	2.39356708526611
O14745-2	NA	NA	NA	NA	NA	NA	NA	NA	NA	NA	NA	NA	-0.430692076683044	NA	NA	NA	NA	NA	NA	NA	NA	NA	NA	-1.3512544631958	-0.810731410980224	-0.261870145797729	-0.0506527423858645	0.152226448059082
O14763	NA	NA	NA	NA	NA	NA	NA	NA	0.646025419235229	NA	NA	-4.2537202835083	-3.60769486427307	NA	NA	NA	NA	NA	-5.22135353088379	-5.22135353088379	-4.2537202835083	-3.28608703613281	-3.28608703613281	-4.65725040435791	-4.65725040435791	-3.60769486427307	-2.55813932418823	-2.55813932418823
O14772	0.00484006108679175	0.00942373174253775	0.000628642014595101	0.0595114029394902	0.0292067042854409	0.201433857539315	large	0.71526834368706	0.395753841508518	1.11102218519558	-1.70955449342728	-0.994286149740219	-0.5985323082317	-2.32015132904053	-2.13499045372009	-1.64275789260865	-1.40986919403077	-0.981049537658691	-2.32397651672363	-1.67145800590515	-0.77310848236084	-0.454351663589478	-0.0548205375671387	-2.59710884094238	-1.03135204315186	-0.464865207672119	0.025578498840332	0.506474494934082
O14773	0.000176801789992068	0.000664665448910576	5.63086405555416e-05	0.489492920949458	0.000138330849267115	0.32512686312436	large	1.40201132134958	-0.0405834563400438	1.36142786500953	3.50845913453536	4.91047045588493	4.86988699954489	2.73956918716431	3.26854753494263	3.55722284317017	3.71101093292236	4.28995704650879	3.47729682922363	4.1791787147522	5.008944272995	5.38999390602112	7.21090126037598	2.38277530670166	4.31776809692382	4.88147592544556	5.55411076545715	6.64496994018555
O14776	6.49235328195743e-06	0.000130135961111851	9.59335840939158e-07	0.239370993982313	5.48450159346035e-05	0.465739808159409	large	1.35329793529077	0.124066623656648	1.47736455894742	-0.192305521531538	1.16099241375923	1.28505903741588	-1.65194225311279	-0.452846050262451	-0.065709114074707	0.214141368865966	0.526074409484863	0.236154556274414	0.944073677062988	1.22014093399047	1.48327422142028	1.71263742446899	0.164323806762695	1.11719751358032	1.30538082122803	1.71934247016907	2.03064441680908
O14777	0.103345658782718	0.137105419558792	0.0175413835576543	0.360473425954953	0.048234559158936	0.0846450665827826	moderate	-2.15195555686951	-1.11856852419237	-3.27052408106187	0.062726974487304	-2.0892285823822	-3.20779710657457	-1.91171264648438	-1.22399139404297	0.414168834686279	0.608120918273926	2.07560729980469	-9.7917652130127	-2.09763669967651	-1.26941537857055	-0.639882564544678	0.279932022094727	-17.5150718688965	-2.36443614959717	-1.5162296295166	-0.953611850738525	1.01038932800293
O14786	0.454903455605917	0.506229961814557	0.37247201089089	0.156783102021852	0.124515674188041	-0.0094368858654573	small	-0.270040179743911	0.267233819672557	-0.0028063600713546	-0.926043683832342	-1.19608386357625	-0.928850043903697	-2.62732267379761	-1.4323308467865	-0.791871070861816	-0.347378969192505	-0.147684097290039	-2.87049531936646	-1.6670708656311	-1.02622270584106	-0.874574899673462	0.0733394622802734	-2.97900199890137	-1.79011487960815	-0.654736518859864	-0.315503120422363	1.20751285552979
O14787	0.00569339162407711	0.0108172323567906	0.00507218044090636	0.188225857941372	0.000923972183253374	0.181236919170487	large	0.727939721309778	-0.184708401776742	0.543231319533036	0.293040318922563	1.02098004023234	0.836271638455599	-0.775455474853516	0.143644809722901	0.366561889648438	0.696906566619873	0.79108715057373	0.313368797302246	0.627422332763672	1.11438226699829	1.2732629776001	1.76428461074829	0.1636962890625	0.544462203979492	0.788525581359863	1.22054481506348	1.72579288482666
O14791	0.122209756923989	0.159237349687492	0.0298416961767361	0.472380717945496	0.0343716423006897	0.0468943145334824	small	-0.612323595718904	-0.0145247099192252	-0.626848305638129	0.902544064955278	0.290220469236374	0.275695759317149	-0.238042831420898	0.493109464645386	0.706080436706543	1.2625961303711	2.43025207519531	-2.30726528167725	-0.699906826019288	0.240503787994384	1.00880336761475	3.22752666473389	-1.65428495407104	-0.611756801605224	0.218820571899414	0.927917957305908	3.17096710205078
O14795	NA	NA	NA	NA	NA	NA	NA	0.354202389717099	-0.0368737379709865	0.317328651746113	-3.09842407703399	-2.7442216873169	-2.78109542528788	-4.61631679534912	-3.73615884780884	-2.8515179157257	-2.46068930625916	-2.07434368133545	-4.60758256912231	-3.35935878753662	-2.88959217071533	-1.94087648391724	-1.40807247161865	-4.31776094436646	-3.17891693115234	-2.74505138397217	-2.2088189125061	-1.44353866577148
O14802	0.021738441356724	0.0346418268532448	0.00380796759575765	0.0668435180360934	0.0620067378761586	0.137984053394252	moderate	0.459638913472495	1.32608112421902	1.78572003769152	-2.92341669400533	-2.46377778053283	-1.13769665631381	-4.39797925949097	-4.14203548431396	-2.79997253417968	-1.86508178710938	-1.5354585647583	-16.8145484924316	-2.57588577270508	-1.67690396308899	-0.927966833114624	0.570328235626221	-4.46564865112305	-1.88340520858765	-0.881376028060911	0.191574096679688	0.792774200439453
O14818	0.0226011187723518	0.0357821864914613	0.00567409358346606	0.466231132848352	0.00734215131008691	0.118713015775648	moderate	0.438922359184787	0.0219723724800609	0.460894731664848	3.18588443235917	3.62480679154396	3.64677916402402	2.58801937103271	2.84582686424255	3.15734004974365	3.46159982681275	4.0023398399353	2.62073707580566	3.46465754508972	3.74725770950317	3.80884885787964	4.01966619491577	2.81146335601807	3.33853530883789	3.69115161895752	3.99941325187683	4.45042896270752
O14828	0.000159086582117372	0.000617862067931041	5.99986273702388e-05	0.448742582115586	0.000104913915772476	0.329619657971674	large	1.61691782420332	-0.0192835577156236	1.59763426648769	0.191527063196356	1.80844488739967	1.78916132968405	-0.833723068237305	-0.0420403480529786	0.104359149932861	0.48878812789917	1.06908702850342	0.604909896850586	1.43233323097229	1.70719861984253	2.26201701164246	3.01839447021484	-0.124642372131348	0.931134939193725	1.9788556098938	2.71175098419189	3.75467777252197
O14832	NA	NA	NA	NA	NA	NA	NA	NA	0.461427211761474	NA	NA	-2.23123836517334	-1.76981115341187	NA	NA	NA	NA	NA	-2.96396541595459	-2.49827527999878	-2.03258514404297	-1.86487483978272	-1.69716453552246	-3.10880851745605	-2.43747878074646	-1.64345073699951	-1.4911789894104	0.22089672088623
O14841	0.791090286102555	0.817161397431855	0.389047241146064	0.247080787055854	0.380369104439909	-0.032581141446571	small	-0.188856011087244	0.119829320389291	-0.0690266906979527	-0.167504007166082	-0.356360018253326	-0.236530697864035	-1.23787069320679	-0.63880705833435	-0.0998773574829102	0.343513488769531	0.566662788391113	-2.2366623878479	-1.15656447410583	-0.403201580047607	0.615185976028442	1.29459524154663	-4.56483221054077	-1.05917668342591	0.100399494171143	1.17505168914795	2.47583675384521
O14867	NA	NA	NA	NA	NA	NA	NA	NA	-0.590947721685681	NA	NA	-2.06707042455673	-2.65801814624241	NA	NA	NA	NA	NA	-2.58824872970581	-2.32283687591553	-2.10834693908691	-1.72166228294373	-1.64262247085571	-9.31903553009033	-2.8915491104126	-2.51857542991638	-1.95490741729736	-0.0488309860229492
O14874	2.52244054475691e-06	0.000118959598964543	1.95594899503894e-07	0.0205781161648731	0.00114007578922965	0.505969517232509	large	1.04951133240353	0.51825192829837	1.5677632607019	-1.03986059535633	0.00965073704719556	0.527902665345565	-2.00855922698975	-1.33972144126892	-0.82720947265625	-0.774341583251953	-0.276101112365723	-1.48344326019287	-0.347464799880982	-0.0174846649169922	0.37211561203003	0.871707916259766	-0.411030769348145	0.198615789413452	0.456253051757813	0.765676498413086	1.96835994720459
O14879	0.056206951000607	0.0798779729240893	0.0287119376961067	0.231849384708586	0.00900345055047687	0.0834984376198141	moderate	1.13325758112801	-0.333920839040176	0.799336742087837	-1.43717326058282	-0.303915679454804	-0.637836518494979	-3.31167793273926	-2.31416082382202	-1.24383687973022	-0.6748948097229	0.117746353149414	-2.20883750915527	-0.595763206481933	-0.163013219833374	0.172840118408203	0.98002815246582	-4.32252597808838	-1.21201133728028	-0.375994682312012	0.331745624542236	1.85097312927246
O14880	0.00218177810637205	0.00481450959742472	0.000356415510253859	0.344482749111489	0.00229026836817313	0.218196386787833	large	0.770662668076428	0.203490639510362	0.97415330758679	3.03254088488492	3.80320355296135	4.00669419247171	1.7121524810791	2.74716234207153	2.97570610046387	3.49778699874878	4.12206602096558	1.44633293151855	3.44158601760865	4.01530385017395	4.23970007896424	4.85161781311035	2.59863758087158	3.56419587135315	4.00720405578613	4.48972368240356	5.5278263092041
O14893	NA	NA	NA	NA	NA	NA	NA	1.22176245848338	-0.10876146324894	1.11300099523444	-2.16451120376587	-0.94274874528249	-1.05151020853143	-2.56818866729736	-2.56818866729736	-2.16451120376587	-1.76083374023438	-1.76083374023438	-2.44489192962646	-1.40145206451416	-0.716295003890991	-0.464722871780396	0.462691307067871	-2.42692089080811	-1.44410276412964	-1.04221296310425	-0.46294116973877	-0.00231552124023438
O14896	NA	NA	NA	NA	NA	NA	NA	-1.84737229180503	-0.259941687950719	-2.10731397975574	-0.554786335338246	-2.40215862714327	-2.66210031509399	-2.53951025009155	-0.866790771484376	-0.329370021820068	-0.167804956436158	0.585262298583984	-5.20383548736572	-3.55159997940063	-1.72307538986206	-1.44361686706543	-0.856585502624512	-2.66210031509399	-2.66210031509399	-2.66210031509399	-2.66210031509399	-2.66210031509399
O14907	0.00218046593407322	0.00481417478702684	0.13829501501225	0.000236804666791741	0.0295951406545502	0.218221986969879	large	1.7757196832787	-1.11684879401456	0.658870889264138	-2.22133172642101	-0.445612043142319	-1.56246083715688	-14.5524530410767	-1.67837452888489	-0.785324573516846	-0.56705904006958	0.228614330291748	-3.20166969299316	-0.695831298828125	-0.562098264694214	0.215910434722901	0.626552581787109	-3.43716239929199	-2.25112748146057	-1.55119180679321	-0.806858539581299	0.281088829040527
O14908	0.119623960872619	0.156426623009524	0.465225427286625	0.0296725413192296	0.0495799745814473	0.0478043453526396	small	0.608405316417868	-0.588159404371097	0.0202459120467708	0.1122859174555	0.720691233873368	0.132531829502271	-1.87483978271484	-0.243096113204956	0.191634178161621	0.708947658538818	1.28233957290649	-0.461753845214844	0.378400325775146	0.700195074081421	1.20669436454773	1.85593891143799	-2.02745866775513	-0.379795074462891	0.222682476043701	0.756637096405029	1.36526298522949
O14920	0.000222605659336505	0.000794198542981987	9.22159341897447e-05	0.398347719786164	9.8897108291454e-05	0.322178638941399	large	1.266543841362	-0.111125505488852	1.15541833587315	-1.46398482322693	-0.19744098186493	-0.308566487353781	-2.34344387054443	-1.98324632644653	-1.50691223144531	-0.752707481384277	-0.727743148803711	-1.03625869750977	-0.491629600524903	-0.265703439712525	0.0969171524047853	1.05301284790039	-2.49746322631836	-0.517562389373779	-0.342400074005127	0.0857248306274414	0.892319679260254
O14924	NA	NA	NA	NA	NA	NA	NA	NA	3.097663130079	NA	NA	-5.50774921689715	-2.41008608681815	NA	NA	NA	NA	NA	-17.3462295532227	-4.70955467224121	-3.46855497360229	-3.06396913528442	-2.19241237640381	-5.26537132263184	-3.58595180511475	-2.69108915328979	-2.16396737098694	2.58569622039795
O14925	NA	NA	NA	NA	NA	NA	NA	0.68208169937134	0.219608928218032	0.901690627589372	-1.47885926564535	-0.796777566274007	-0.577168638055975	-1.97085189819336	-1.61648750305176	-1.26212310791016	-1.23286294937134	-1.20360279083252	-1.95646572113037	-1.39299178123474	-0.79547119140625	-0.387718677520752	0.479795932769775	-1.65606212615967	-0.954708099365234	-0.750498294830322	-0.129536628723145	0.755823135375977
O14929	0.00118584451538153	0.0029395825468628	0.000308997508480378	0.41185881462181	0.000349328454560516	0.273204766048406	large	1.82799175807408	-0.150965939397397	1.67702581867668	-1.38119915553502	0.446792602539062	0.295826663141665	-2.08884048461914	-1.49941039085388	-1.28603076934814	-1.18592071533204	-0.922860622406006	-1.00676774978638	-0.237446784973144	0.519375801086426	1.19886302947998	1.8081841468811	-3.10797786712646	0.0849151611328126	0.293553352355957	1.23109173774719	1.85241794586182
O14933	0.000537946370608766	0.00157319290637675	0.000197337801661234	0.428204585997434	0.000263099199746261	0.277776667474659	large	1.10606554692442	-0.0248785964820698	1.08118695044235	-0.392839735204523	0.713225811719895	0.688347215237825	-1.45598983764648	-0.620132446289062	-0.30345630645752	-0.215389013290405	0.554208755493164	-1.69119548797607	0.396290302276612	0.805448532104492	1.10881829261779	1.99013328552246	-2.77277374267578	0.283649444580078	0.720694541931152	1.27086710929871	2.40375471115112
O14936	0.0121779712030862	0.0208852819323825	0.00231763698512043	0.421249440788888	0.00648023063344546	0.145026663764488	large	0.401074309240688	0.125846107368883	0.526920416609571	0.571549545634877	0.972623854875565	1.09846996224445	-0.0671443939208984	0.470391988754272	0.620622634887695	0.681566238403321	1.16837310791016	0.49970531463623	0.762698411941529	0.996442556381226	1.1292052268982	1.51631546020508	0.194659233093262	0.692255973815918	0.902490615844727	1.50848507881165	2.17210960388184
O14939	0.00476121961154686	0.00929857453952328	0.00210286323559712	0.00679989471039752	0.233792992218547	0.20219774058812	large	-0.257066461775037	-1.29749868855332	-1.55456515032836	-1.4228712187873	-1.67993768056234	-2.97743636911566	-2.17634963989258	-1.76666641235352	-1.26072883605957	-1.01204442977905	-0.778242111206055	-3.03046941757202	-2.32579088211059	-1.79816007614136	-0.909628868103028	-0.48287296295166	-16.4014892578125	-2.98437166213989	-2.71460580825806	-1.8022575378418	0.0174293518066406
O14949	0.000272601690458408	0.000921722062575781	5.34794001441856e-05	0.379233166660132	0.000375125905909128	0.306702078190624	large	0.987005745822732	0.0796574082063595	1.06666315402909	1.5823695009405	2.56937524676323	2.64903265496959	0.55389404296875	1.38478422164917	1.66519355773926	1.89567422866822	2.38127946853638	1.39004611968994	2.09167528152466	2.70168375968933	3.02709794044494	3.57109451293945	0.763737678527832	2.34291124343872	2.66501235961914	3.0576720237732	3.90402317047119
O14957	NA	NA	NA	NA	NA	NA	NA	NA	0.483865278107779	NA	NA	-3.02631773267474	-2.54245245456696	NA	NA	NA	NA	NA	-6.82176542282104	-3.27503752708435	-2.63359928131104	-1.86540627479553	-1.4479718208313	-4.6798210144043	-2.73820352554321	-2.20179748535157	-2.06958532333374	-1.98529863357544
O14964	7.48866446916717e-05	0.000368234713888114	4.49409796499951e-05	0.361286327323632	3.7374548427361e-05	0.361682340079249	large	1.18754295598377	-0.0259605633175886	1.16158239266618	0.120852340351451	1.30839529633522	1.28243473301763	-1.20355844497681	-0.132221698760986	0.24092960357666	0.440009832382202	0.912591934204102	0.381926536560059	1.06870031356811	1.47195148468017	1.64091467857361	1.85167026519775	-0.053013801574707	0.868778467178345	1.22030925750732	1.67953634262085	2.64285564422607
O14972	4.49778563820242e-05	0.000275529818052472	9.42553187870808e-06	0.367524591206432	9.85117248499154e-05	0.383376181689562	large	1.04204882816835	0.0698331516721974	1.11188197984055	-1.08900447325273	-0.0469556450843811	0.0228775065878163	-1.99434757232666	-1.50178170204163	-0.905967712402344	-0.654048681259155	-0.297557830810547	-1.56311368942261	-0.150551319122315	-0.0961275100708009	0.191357374191284	1.17074298858643	-0.766597747802734	-0.275424480438233	0.109830856323242	0.307372093200683	0.597293853759766
O14974	0.00156505768370716	0.00367593801583662	0.000178323228535346	0.0456983936277996	0.0262796391160415	0.232333302002998	large	0.418047810142691	0.286445263935172	0.704493074077863	0.432867353612726	0.850915163755417	1.13736042769059	-0.486556053161621	0.341962337493896	0.567193984985352	0.635280132293701	0.876366138458252	0.0097198486328125	0.390048027038574	0.84579873085022	1.1856439113617	1.8713698387146	-0.684503555297852	0.993181705474854	1.18174695968628	1.45425128936768	2.20283365249634
O14976	0.000245835856407191	0.000849453382028013	3.63030345549149e-05	0.301150582658518	0.000470970463501609	0.317862891092165	large	0.994959384202957	0.106893955365471	1.10185333956843	-1.11485075950623	-0.119891375303269	-0.0129974199377974	-1.92863702774048	-1.50232934951782	-1.03501486778259	-0.853015899658203	-0.441220283508301	-1.63078880310059	-0.601803302764892	0.045525074005127	0.27858829498291	1.217942237854	-1.57172822952271	-0.395126104354859	0.0769948959350586	0.267023086547852	1.5024995803833
O14979	0.000510045764983499	0.00151400098807157	0.000255821579881327	0.30241306398737	0.000120111609368591	0.313381433381434	large	1.60423822800318	-0.100135905814893	1.50410232218829	-2.64477866888046	-1.04054044087728	-1.14067634669217	-3.884934425354	-3.16692924499512	-2.52588653564453	-2.11843514442444	-1.65079307556152	-2.94285583496094	-1.45602345466614	-0.888046741485596	-0.627430438995361	0.118969917297363	-2.77515983581543	-1.83821868896484	-1.03782391548157	-0.571372032165527	0.400726318359375
O14980	0.0935798344419409	0.12587584164405	0.0410916916175483	0.278624508364109	0.0172293224244322	0.0582527813917591	small	-0.418768013065511	0.0829814763172814	-0.33578653674823	0.823238069360906	0.404470056295395	0.487451532612676	-0.152064323425293	0.647135019302368	0.861921310424805	1.05862259864807	1.76024293899536	-0.488661766052246	0.142775058746338	0.332373380661011	0.830061197280884	1.03476858139038	-0.805949211120605	0.176743984222412	0.430695533752441	0.802090644836426	1.76774501800537
O14981	0.000166995544278899	0.000637177173802014	1.51971362961088e-05	0.0890614901462413	0.00233398687228049	0.349888337584915	large	4.42034946017795	0.337447129125181	4.75779658930313	-6.52228122287326	-2.10193176269531	-1.76448463357013	-16.0051155090332	-11.3051528930664	-3.38850879669189	-3.04611682891846	-2.67693328857422	-3.48647165298462	-2.47699904441833	-1.87588691711426	-1.54939246177674	-0.968185424804688	-4.92482900619507	-1.91007685661316	-1.73310422897339	-1.20731949806214	-0.737592697143555
O15013	0.415064592585335	0.467806089459183	0.232330836207911	0.220061274898743	0.0933041419310386	-0.00524690756178729	small	0.531547818039401	-0.254558054606118	0.276989763433283	-2.34479314630682	-1.81324532826742	-2.06780338287353	-5.0082950592041	-2.2707393169403	-2.21339416503906	-1.86240768432617	-1.5550799369812	-3.05529737472534	-2.1633403301239	-1.91375160217285	-1.55768823623657	-0.386516571044922	-4.56660795211792	-2.97020101547241	-2.09290313720703	-1.20100116729737	0.482213973999023
O15018	0.0722759803425621	0.100396406625924	0.0111204187549883	0.248892612881583	0.0574789183365356	0.069245252217446	moderate	0.298293853347952	0.180072881605312	0.478366734953264	2.02522689645941	2.32352074980736	2.50359363141267	1.23213338851929	1.89166378974915	1.95257329940796	2.32106542587281	2.62150287628174	1.12209129333496	2.04265522956848	2.44116067886353	2.70089077949524	2.98920726776123	1.57206344604492	2.07932329177856	2.50408363342285	2.99559688568115	3.52796363830566
O15020	3.46525112107633e-05	0.000235425106084827	4.53829979911423e-06	0.00525409474233719	0.0202038320986318	0.412006238281749	large	-1.18162266232751	-1.72507691667193	-2.90669957899944	1.84972880103371	0.668106138706206	-1.05697077796573	0.397916793823242	1.51484131813049	2.04651165008545	2.27325963973999	2.66999244689941	-1.79593372344971	-0.441989660263062	0.928557872772217	1.26730036735534	3.27706146240234	-4.43419170379639	-2.15555858612061	-1.03742504119873	-0.0991039276123047	2.35285091400146
O15027	0.063955215875184	0.0897657137105261	0.211985313724687	0.00953155763868199	0.11504371304727	0.0744498805324844	moderate	0.374939669262279	-0.595592089321302	-0.220652420059023	-0.081621993671764	0.293317675590515	-0.302274413730787	-0.785157203674316	-0.356782197952271	-0.206496238708496	0.159575223922729	0.794520378112793	-1.34042882919312	-0.291457176208496	0.200045347213745	0.922743797302246	1.80522394180298	-1.60842037200928	-0.539682865142822	-0.265547275543213	0.0605859756469724	1.11843013763428
O15031	0.0310563895508346	0.0472786335563808	0.0067341605872336	0.480818337995408	0.0115164050218301	0.105189391878188	moderate	-0.556791969320992	-0.0667174678781758	-0.623509437199167	1.10625479438088	0.549462825059891	0.482745357181715	0.438558101654053	0.757294893264771	0.989516258239746	1.17186212539673	2.42729091644287	-0.150904655456543	0.147160291671753	0.56570029258728	0.877979040145874	1.29067420959473	-1.32425308227539	-0.00649762153625449	0.587141036987305	0.938172101974487	2.10771751403809
O15037	NA	NA	NA	NA	NA	NA	NA	0.639572313853674	-0.103446021583511	0.536126292270163	-3.13695454597473	-2.49738223212106	-2.60082825370457	-3.36087083816528	-3.34838891029358	-3.25654458999634	-2.92552018165588	-2.67385816574097	-3.86631679534912	-2.85427141189575	-2.2699544429779	-2.16160488128662	-1.60774993896484	-4.88426494598389	-3.05582904815673	-2.46034336090088	-2.17855048179627	-1.1188907623291
O15040	NA	NA	NA	NA	NA	NA	NA	2.48760531498835	0.443511265974778	2.93111658096313	-4.9065465927124	-2.41894127772405	-1.97543001174927	-4.9065465927124	-4.9065465927124	-4.9065465927124	-4.9065465927124	-4.9065465927124	-4.65999221801758	-2.97071313858032	-1.9788703918457	-1.80451536178589	-1.3275318145752	-3.96229076385498	-2.34780478477478	-1.89405059814453	-1.61098337173462	0.044398307800293
O15042	2.26829029053067e-05	0.000190917546858669	2.90404027565216e-06	0.212036940427591	0.000172780605922021	0.412506344392941	large	2.17831580476327	0.0942966614080515	2.27261246617133	-1.60307784513994	0.575237959623337	0.669534621031388	-9.77913665771484	-1.29097676277161	-0.508476257324219	-0.246306896209717	-0.0753545761108398	-0.675434112548828	0.279638767242432	0.603585481643677	0.806149005889893	1.48353862762451	-0.817876815795898	0.501782178878785	0.852055549621582	1.04820680618287	1.77964973449707
O15047	NA	NA	NA	NA	NA	NA	NA	9.48450631414141	0.325314884061938	9.80982119820335	-11.972999382019	-2.48849306787763	-2.1631781838157	-17.2917289733887	-16.85546875	-16.6610126495361	-5.97940349578857	-3.07738304138184	-4.42696380615234	-3.81713676452637	-3.21321129798889	-0.911672592163086	0.23119592666626	-11.7972593307495	-2.78580474853516	-2.01853966712951	-1.07973480224609	1.3398494720459
O15050	NA	NA	NA	NA	NA	NA	NA	-1.27869606018066	0.296597282091776	-0.982098778088888	0.301651000976563	-0.977045059204101	-0.680447777112325	0.301651000976563	0.301651000976563	0.301651000976563	0.301651000976563	0.301651000976563	-2.47106838226318	-2.24490547180176	-1.15243577957153	0.146976470947266	1.01159858703613	-4.71907711029053	-2.06155943870545	-0.44929242134094	1.17942571640015	2.04984855651855
O15056	NA	NA	NA	NA	NA	NA	NA	0.266077995300294	-0.714900599585638	-0.448822604285343	-2.38814163208008	-2.12206363677979	-2.83696423636542	-2.38814163208008	-2.38814163208008	-2.38814163208008	-2.38814163208008	-2.38814163208008	-5.87316751480103	-3.90388011932373	-2.46822738647461	-0.740755081176758	3.66869354248047	-5.39205741882324	-4.31736373901367	-2.74960112571716	-2.11447286605835	1.11169147491455
O15061	0.0360332280716244	0.0539706133737699	0.00578271852046312	0.331504846398545	0.0226844542461632	0.0988644154996113	moderate	-1.73456675356084	0.223505984181941	-1.5110607693789	1.66430360620672	-0.0702631473541239	0.153242836827817	-0.336644172668457	0.814500093460083	1.70872020721436	2.37231993675232	3.8618106842041	-10.8934926986694	-0.589334726333618	0.86544418334961	1.23892784118652	4.33182144165039	-2.29863166809082	-1.05797219276428	0.000486373901367188	1.30708956718445	2.87855625152588
O15063	NA	NA	NA	NA	NA	NA	NA	NA	1.35612392425537	NA	NA	-4.10890293121338	-2.75277900695801	NA	NA	NA	NA	NA	-4.78249073028564	-4.41904973983764	-3.94118118286133	-3.79875612258911	-3.77075862884521	-2.75277900695801	-2.75277900695801	-2.75277900695801	-2.75277900695801	-2.75277900695801
O15066	0.0390370754543837	0.0579095291801528	0.0512989853251562	0.00786114944867374	0.315736216518113	0.0954571673089389	moderate	-0.0166409747167074	0.930156893056372	0.913515918339665	-0.288072065873579	-0.304713040590287	0.625443852466086	-2.20341873168945	-1.77399921417236	0.0558762550354004	0.715982913970947	2.01184511184692	-2.31108570098877	-0.881397724151612	-0.558632135391236	0.510149240493775	1.78424215316772	-2.43199110031128	-0.080042362213135	1.00268268585205	1.40822625160218	1.99874496459961
O15067	0.000111379547228184	0.000476980810384571	9.7437059423298e-05	0.281129797208019	3.61478672723659e-05	0.344790078507225	large	1.03575086322698	-0.0789642476517225	0.956786615575256	0.544398697939786	1.58014956116676	1.50118531351504	-0.256217002868652	0.199709415435791	0.623397827148438	0.812700748443604	1.19124317169189	-0.295992851257324	1.26856708526612	1.49981689453125	2.08709645271302	2.91887044906616	0.444841384887695	1.14948225021363	1.38291168212891	1.65550112724305	3.20529079437256
O15068	NA	NA	NA	NA	NA	NA	NA	NA	NA	NA	NA	NA	-7.09210720062255	NA	NA	NA	NA	NA	NA	NA	NA	NA	NA	-17.4618644714355	-7.07651424407959	-5.50495719909668	-4.30759525299072	-1.10960483551025
O15069	1.57573274085819e-05	0.000163959645072189	4.20038138609145e-05	0.166305489642023	3.62741441227528e-06	0.428008726322924	large	2.5797692889517	-0.451748387969058	2.12802090098264	1.40158241445368	3.98135170340538	3.52960331543632	0.0983085632324219	1.0936348438263	1.47482633590698	1.70970106124878	2.4759669303894	2.61232662200928	3.37904238700867	4.06963014602661	4.64721179008484	5.52357196807861	0.890125274658203	2.95694208145142	3.79609775543213	4.26859164237976	5.14128398895264
O15075	0.230093321354317	0.278235923976144	0.484049362753793	0.0531688283992955	0.0945578107352253	0.0204030568405401	small	0.486147698489102	-0.694439958489459	-0.208292260000357	-0.825639161196622	-0.339491462707519	-1.03393142119698	-1.59910202026367	-1.23548030853271	-0.848343372344971	-0.535138607025146	0.273014068603516	-3.34616136550903	-1.02620768547058	0.0627279281616211	0.534288644790649	1.2560658454895	-3.77739143371582	-1.97790145874024	-0.775581836700439	-0.152215480804444	1.16159582138062
O15084	NA	NA	NA	NA	NA	NA	NA	1.46778021653493	-0.0124032792590913	1.45537693727584	-2.5044230222702	-1.03664280573527	-1.04904608499436	-2.76823043823242	-2.62120962142944	-2.43125700950622	-2.38763642311097	-2.38694763183594	-2.29370927810669	-1.62311863899231	-0.933549404144287	-0.548049688339233	0.211047172546387	-3.00424814224243	-2.14755630493164	-0.847507476806641	-0.0505790710449219	1.32032871246338
O15085	0.0193203054659499	0.0311871850317655	0.0107074810301894	0.236560049348675	0.00328620326451549	0.130959939531368	moderate	-5.08487547238668	0.648468455715456	-4.43640701667122	5.09184050559997	0.00696503321329723	0.655433488928754	-1.87770938873291	1.67848300933838	7.07275962829589	8.1742992401123	10.852876663208	-2.41629028320313	-1.11022400856018	-0.572059154510498	0.0505599975585935	7.20197153091431	-2.50844240188599	-1.02545261383056	-0.145506858825684	0.76521372795105	9.83184623718262
O15085-2	NA	NA	NA	NA	NA	NA	NA	NA	0.163335251808166	NA	NA	-1.1200626373291	-0.956727385520935	NA	NA	NA	NA	NA	-2.44540214538574	-1.63552379608154	-1.03377628326416	-0.545816421508789	0.0602054595947266	-2.92465877532959	-1.26878023147583	-0.949813365936279	-0.281364440917969	0.270755767822266
O15091	NA	NA	NA	NA	NA	NA	NA	1.8480476140976	-0.626661072606624	1.22138654149097	-3.60542476177216	-1.75737714767456	-2.38403822028118	-4.86407470703125	-4.14984059333801	-3.2907931804657	-3.0610089302063	-2.97603797912598	-3.22873544692993	-2.46848893165588	-1.66096639633178	-0.973322868347168	-0.568717479705811	-17.7939758300781	-2.16695261001587	-1.5318284034729	-1.13300967216492	0.0411090850830078
O15111	2.73903228465704e-05	0.000210968490330616	2.57707040022572e-06	0.136566608540491	0.000285278290910045	0.422458701677128	large	1.41505869891908	0.252982276937237	1.66804097585632	-2.97932460572985	-1.56426590681076	-1.31128362987352	-3.62760019302368	-3.28756618499756	-3.09552478790283	-2.71577262878418	-2.02841949462891	-2.36955451965332	-1.79755663871765	-1.57413291931152	-1.38276219367981	-0.866277694702148	-2.50964641571045	-1.96843528747559	-1.09990739822388	-0.88935399055481	-0.0877313613891602
O15116	2.73308164572598e-05	0.000210926195287221	3.66728550761842e-06	0.23858454793252	0.000195275730936672	0.413369377584339	large	1.18882222320094	0.161596544238104	1.35041876743905	-1.68200666254217	-0.493184439341227	-0.331587895103123	-2.64453744888306	-2.27997756004333	-1.59245347976685	-1.24371719360351	-0.648919582366943	-1.44938945770264	-0.811927080154419	-0.513839721679688	-0.213278770446777	0.39857292175293	-1.16901683807373	-0.716437816619873	-0.314816474914551	-0.0071721076965332	0.751394271850586
O15117	0.00102709020350915	0.00261715902729588	0.000163685113901487	0.43562730678527	0.000434106564726982	0.280048834278513	large	4.47989545265834	-0.00641083976496765	4.47348461289337	-4.55476872126262	-0.0748732686042783	-0.0812841083692459	-10.9826183319092	-4.65808868408203	-3.99594497680664	-2.09167957305908	-1.60433578491211	-1.85614204406738	-0.373367309570312	-0.0133700370788574	0.501887798309326	0.925716876983643	-3.84956073760986	-0.854418754577635	-0.0138463973999023	1.04685401916504	2.06619119644165
O15118	8.48687843018894e-05	0.000399258396867728	6.97227529021994e-05	0.298170089423909	3.09535233986537e-05	0.356357625886113	large	2.22114390405742	-0.215459822312644	2.00568408174477	-0.630932721224698	1.59021118283272	1.37475136052007	-2.64071369171143	-0.969622373580931	-0.51728630065918	0.176380157470703	0.673193454742432	0.352777004241943	0.823391199111938	1.40934562683106	2.20878505706787	3.36745738983154	-1.08456230163574	0.461944103240967	1.63290119171143	2.47469234466553	3.09227275848389
O15119	NA	NA	NA	NA	NA	NA	NA	NA	-0.6030947260496	NA	NA	-0.985156331743512	-1.58825105779311	NA	NA	NA	NA	NA	-1.71337842941284	-1.06995391845703	-0.794598579406738	-0.771300554275512	-0.705608367919922	-9.72715759277344	-1.36830806732178	-1.15373945236206	-0.900683403015137	0.393562316894531
O15120	NA	NA	NA	NA	NA	NA	NA	-0.837101682027181	-0.163517605049023	-1.0006192870762	-0.480258464813232	-1.31736014684041	-1.48087775188944	-0.480258464813232	-0.480258464813232	-0.480258464813232	-0.480258464813232	-0.480258464813232	-3.62376594543457	-2.06426286697388	-0.808751106262207	-0.486235857009888	0.127643585205078	-4.92084312438965	-1.84069323539733	-1.23454093933105	-0.737865924835205	1.55599308013916
O15121	0.00801762903811207	0.0144742285355882	0.000968144779470999	0.174725074200891	0.0168509812194374	0.162813299232737	large	-0.698079927401109	-0.277039084745489	-0.975119012146599	0.588625951246782	-0.109453976154328	-0.386493060899817	-1.17218017578125	0.505670547485352	0.697405338287354	0.934103727340698	1.56370544433594	-2.77292251586914	-0.540642261505127	0.158823728561401	0.376282453536988	1.40053606033325	-2.46165037155151	-1.20519542694091	-0.263993263244629	0.286192417144776	1.40624904632568
O15126	0.0634244948318363	0.089167788689007	0.208996931934339	0.0393793253184508	0.0132381701301003	0.0748044739719116	moderate	-0.572335774248296	0.381161363228507	-0.191174411019789	-0.0587247068231757	-0.631060481071472	-0.249899117842965	-0.632217407226563	-0.229830026626587	0.0848903656005859	0.162941932678222	0.414941787719727	-1.95530414581299	-1.12205171585083	-0.52191162109375	-0.168370962142944	0.516416549682617	-1.77179956436157	-0.718349933624268	-0.216249465942383	0.259839534759521	0.681235313415527
O15127	0.00638960016068798	0.0119096925286227	0.000900321917260593	0.282483290768705	0.00728169423005532	0.172471641923946	large	0.433158226988532	0.0833571618017945	0.516515388790327	1.54013707421043	1.97329530119896	2.05665246300075	1.02970314025879	1.38112163543702	1.58552122116089	1.69028520584106	1.96191883087158	1.36495685577393	1.66419696807861	1.86549973487854	2.30482363700867	2.75945568084717	0.869477272033691	1.71460056304932	2.08693075180054	2.47377467155456	2.87184143066406
O15131	0.917833227651439	0.930029742179929	0.465751147813042	0.363635040103422	0.358520586267348	-0.0397504533004126	small	-0.0102127134799955	-0.131627638702808	-0.141840352182803	0.538767957687378	0.528555244207383	0.396927605504575	-0.476599216461182	-0.199043750762939	0.256630182266236	1.20330238342285	1.93034744262695	-0.413836479187012	0.206816196441651	0.530172824859619	0.976151466369629	1.35918235778809	-1.16804265975952	0.00604486465454105	0.553876399993896	0.833079099655152	1.51251888275146
O15143	0.103275135101671	0.137047445515438	0.0291470162831614	0.412757400249488	0.0252654793439149	0.0540578143628152	small	0.401349487629804	0.000427693128585815	0.40177718075839	3.0866809758273	3.48803046345711	3.48845815658569	2.44429111480713	2.85704612731934	3.05416011810303	3.35632252693176	3.61608409881592	2.79645824432373	3.062166929245	3.39512968063354	3.77033948898316	4.61678218841553	2.33219432830811	3.07638835906983	3.30089330673218	3.99633884429932	4.62454175949097
O15144	0.0028607193438767	0.00604766643832611	0.00111806341793436	0.374665982429169	0.00088385165626416	0.206667326252678	large	0.667108993638645	-0.0217133566089309	0.645395637029714	3.12829958308827	3.79540857672691	3.77369522011798	2.62382030487061	2.86150193214417	3.09447383880615	3.37910437583924	3.66500568389893	3.15154695510864	3.41620016098023	3.70910859107971	4.08142018318176	4.71332359313965	2.63357925415039	3.41788673400879	3.67583465576172	4.3122444152832	4.72415637969971
O15145	9.06409032916935e-05	0.000416068620770226	1.71599685368006e-05	0.349769096926225	0.000187831982801221	0.35355765853562	large	1.08121653849428	0.0426320938960374	1.12384863239032	1.99128276651556	3.07249930500984	3.11513139890588	1.73763799667358	1.83470821380616	1.88520812988281	2.14785623550415	2.36701440811157	2.05190849304199	2.72455596923828	2.9133529663086	3.40987491607666	5.17438220977783	1.10198307037354	2.64456033706665	3.20273303985596	3.70226502418518	4.55184364318848
O15156	0.020141309714077	0.0323692832114562	0.00261320429538384	0.168447732547802	0.0324487029164455	0.242081863609641	large	-1.18671056959364	-0.339899645911322	-1.52661021550496	-1.34952052434285	-2.5362310939365	-2.87613073984782	-2.70344066619873	-2.02967071533203	-1.19149398803711	-1.02850532531738	0.0474815368652344	-4.49508857727051	-3.32624435424805	-2.3118257522583	-1.76270484924316	-1.14360523223877	-4.86827421188354	-3.18580055236816	-2.760817527771	-2.21485352516174	-1.23594617843628
O15160	0.0078413840677391	0.0141861300290648	0.00259416482188862	0.397444164128506	0.00231176233429107	0.163759145572281	large	0.80531273375858	-0.0730476910653331	0.732265042693247	-1.026489387859	-0.221176654100418	-0.294224345165751	-1.69707012176514	-1.33232140541077	-1.06570386886597	-0.674477577209472	-0.285346984863281	-1.27133750915527	-0.682223320007324	-0.211175918579102	0.211453676223754	0.667948246002197	-2.300124168396	-0.733814477920532	-0.154749393463135	0.205676555633545	1.74091911315918
O15162	NA	NA	NA	NA	NA	NA	NA	NA	-0.00966486197251681	NA	NA	-0.346530254070574	-0.356195116043091	NA	NA	NA	NA	NA	-3.7287540435791	-0.931607246398926	-0.372229099273682	1.17470741271973	2.39699649810791	-4.47936487197876	-1.45896291732788	0.159982919692993	1.00356912612915	1.91310977935791
O15164	NA	NA	NA	NA	NA	NA	NA	-1.00956249237061	0.151249620649549	-0.858312871721056	-0.766389846801758	-1.77595233917236	-1.62470271852281	-0.867507934570313	-0.867507934570313	-0.766389846801758	-0.665271759033203	-0.665271759033203	-2.86352157592773	-2.27094578742981	-1.5608172416687	-1.26492953300476	-0.982032299041748	-6.07111167907715	-2.27867984771729	-1.53820276260376	-0.833331108093262	0.714768409729004
O15173	0.427981500242112	0.480773413530552	0.330741237991184	0.162758548301407	0.109910854409978	-0.00643934859285546	small	0.213188407095994	-0.140045149170833	0.0731432579251607	2.65155354413119	2.86474195122719	2.72469680205635	2.24969053268433	2.43267154693604	2.63421249389648	2.77439045906067	3.25589656829834	1.81229972839355	2.5713198184967	2.81649851799011	3.21990489959717	3.61656999588013	1.21879005432129	2.36660552024841	2.70145797729492	3.06322193145752	3.97885513305664
O15182	NA	NA	NA	NA	NA	NA	NA	NA	0.608516152699788	NA	NA	-2.44038829803467	-1.83187214533488	NA	NA	NA	NA	NA	-3.28136968612671	-3.1111478805542	-2.95456123352051	-2.17204093933105	-0.682821750640869	-3.6336464881897	-2.63978910446167	-2.04948234558106	-1.01107907295227	0.381035804748535
O15211	0.000706344871431262	0.0019370455974999	8.72597963948004e-05	0.231633270330693	0.00216594930102681	0.271974215360659	large	2.74602962262703	0.33556642394135	3.08159604656838	-4.36724576083097	-1.62121613820394	-1.28564971426259	-11.9848384857178	-4.91989660263062	-4.25179767608643	-2.84562492370605	-0.575153350830078	-4.18372869491577	-2.0531530380249	-1.8264799118042	-0.638951539993286	-0.113274574279785	-6.2552433013916	-1.72157263755798	-0.953189373016357	-0.800182342529297	2.57700729370117
O15212	NA	NA	NA	NA	NA	NA	NA	NA	1.09441768271583	NA	NA	-1.52587359292167	-0.431455910205841	NA	NA	NA	NA	NA	-3.2716178894043	-1.92291474342347	-1.73069334030151	-1.08055305480957	0.328131675720215	-3.39914035797119	-0.982004880905151	-0.142603397369385	0.623844623565674	0.949020385742188
O15213	0.000530074882569157	0.00155999572295266	9.85611377891308e-05	0.470315424072514	0.000273477058362064	0.31154725112057	large	2.00150452114287	0.0201034435327505	2.02160796467562	-2.71120888846261	-0.709704367319743	-0.689600923786992	-3.56178855895996	-3.25398921966552	-2.51366186141968	-2.2289571762085	-1.9371190071106	-2.26445388793945	-1.08607244491577	-0.501288890838623	-0.381576776504517	0.509035110473633	-3.18369054794312	-1.22775197029114	-0.656542301177979	0.0504260063171388	1.05035400390625
O15217	NA	NA	NA	NA	NA	NA	NA	NA	NA	NA	NA	-2.92856168746949	NA	NA	NA	NA	NA	NA	-3.15731430053711	-3.15731430053711	-2.92856168746949	-2.69980907440186	-2.69980907440186	NA	NA	NA	NA	NA
O15226	0.00178736410819815	0.00409123800572776	0.000899087105470298	0.310162432280748	0.000429020305236935	0.231609274333552	large	1.296458953619	-0.0955439093320264	1.20091504428698	-0.578313016891479	0.718145936727524	0.622602027395498	-2.84488296508789	-0.690800666809082	-0.509418725967407	0.23478889465332	0.404884338378906	-0.472457885742188	0.33493423461914	0.741593599319458	1.27582359313965	1.78291416168213	-1.85649299621582	0.00989580154418945	0.590034484863281	1.32650566101074	2.33325290679932
O15228	0.00622219138632617	0.0116614731448057	0.000907023523391035	0.329098217070287	0.00469362870408335	0.1813170276162	large	0.844717390007443	0.0803652820379835	0.925082672045426	-1.75308269924588	-0.908365309238434	-0.82800002720045	-3.04698848724365	-2.22034072875977	-1.61456441879272	-1.10466194152832	-0.715908050537109	-1.9326229095459	-1.52149105072021	-0.80530571937561	-0.588682889938354	0.428791046142578	-2.15319681167603	-0.9692702293396	-0.724205493927002	-0.554407596588135	0.37337589263916
O15229	NA	NA	NA	NA	NA	NA	NA	NA	0.145677359898885	NA	NA	-2.89111113548279	-2.7454337755839	NA	NA	NA	NA	NA	-4.12065839767456	-4.01896405220031	-3.54994130134583	-1.76325821876526	-0.343903541564941	-5.62502098083496	-4.20074844360352	-2.75516366958618	-1.54733085632324	0.75376033782959
O15230	0.011564104090491	0.019986809133396	0.0029001698726512	0.476028120490924	0.00424251962946651	0.147227636324061	large	-1.20455861362544	-4.02862611026955e-05	-1.20459889988654	1.59620610150424	0.391647487878799	0.391607201617697	0.850176811218262	1.28642272949219	1.67917680740356	1.83424544334412	2.41010761260986	-1.62307453155518	-0.133762121200561	0.0865254402160645	1.02350878715515	2.07105731964111	-2.01968860626221	-0.380491495132447	0.250384330749512	1.4807653427124	3.04692411422729
O15231	7.49015936512719e-06	0.000132472382410404	9.14647760399109e-07	0.00479155541683985	0.0103696954770735	0.45965619079185	large	-2.88676510615782	-1.68672122385191	-4.57348633000973	1.35854820771651	-1.52821689844132	-3.21493812229323	-0.426741600036621	0.980354309082033	1.55226612091064	1.75245952606201	2.49414539337158	-17.2845153808594	-2.27110576629638	0.33614444732666	1.27300524711608	2.89806175231934	-17.4989166259766	-2.82774782180786	-1.90138053894043	-1.25044131278992	-0.263189315795898
O15234	0.00100625601960454	0.00257692331035568	0.000101736816300187	0.142800092121955	0.00245792216629083	0.302641987027369	large	1.0506888071696	0.293296114603679	1.34398492177327	-2.50706195831299	-1.45637315114339	-1.16307703653971	-3.32440757751465	-2.94468116760254	-2.31374669075012	-2.23748540878296	-1.90830421447754	-2.73969650268555	-1.80492687225342	-1.48716259002686	-0.940447807312011	-0.813896179199219	-2.18754100799561	-1.50892639160156	-1.25299501419067	-0.877414703369141	1.28112411499023
O15235	0.00181421054173338	0.00414155570049858	0.00269321486811784	0.128765556079089	0.000223452225901976	0.236093549738736	large	1.3085510565175	-0.698902768933256	0.609648287584239	-1.36937369240655	-0.0608226358890534	-0.759725404822309	-2.63476324081421	-1.62630128860474	-1.27687931060791	-0.936040878295898	-0.685935497283936	-1.63395500183105	-0.310966253280639	0.0678284168243408	0.35919451713562	1.18318462371826	-10.6061534881592	-0.74091649055481	-0.312824249267578	0.204281806945801	1.07922077178955
O15239	0.305122547235911	0.357047891394473	0.0617493584488627	0.301135733937559	0.142954133030965	0.0133601277754504	small	0.905042684439456	0.136851899035566	1.04189458347502	-1.78172691663106	-0.876684232191606	-0.73983233315604	-3.05165719985962	-2.97570705413818	-2.36185336112976	0.00119256973266602	0.0595169067382813	-2.55278205871582	-1.24199581146241	-1.07253170013428	-0.484487533569335	0.533818244934082	-2.12822341918945	-0.851889610290527	-0.621530532836914	-0.292672157287598	0.149662971496582
O15240	NA	NA	NA	NA	NA	NA	NA	-0.164284646511075	1.11909630623731	0.954811659726232	-1.2176308631897	-1.38191550970077	-0.262819203463467	-1.2176308631897	-1.2176308631897	-1.2176308631897	-1.2176308631897	-1.2176308631897	-3.47540283203125	-2.82946991920471	-1.0654833316803	-0.302582502365113	0.815150260925293	-6.76613521575928	-2.18162035942078	-0.0959386825561523	2.33484840393066	3.57548713684082
O15243	0.874415921150781	0.891516851159317	0.33252846468899	0.447624398698533	0.305008757046905	-0.041228612657184	small	-0.630913653544014	0.841762718829239	0.210849065285225	-1.57252352578299	-2.20343717932701	-1.36167446049777	-2.66965866088867	-2.22500872612	-1.36299514770508	-1.13387012481689	-0.257253170013428	-17.4615039825439	-1.55346727371216	-1.23459529876709	-0.700196266174317	1.01967620849609	-4.11828517913818	-2.25290822982788	-1.41270470619202	-0.173219680786133	0.441168785095215
O15247	0.034654154472484	0.0521036124779049	0.0456948775455993	0.113120948022108	0.00478302158926053	0.104992784992785	moderate	-1.10524681264704	0.678724492679942	-0.426522319967096	-0.468666380101984	-1.57391319274902	-0.895188700069081	-1.27439022064209	-0.74188256263733	-0.36076831817627	-0.194811105728149	0.125113010406494	-5.19069671630859	-2.33205699920654	-1.07892513275146	-0.714265346527099	0.0794925689697266	-2.54507637023926	-1.52890014648438	-0.880120038986206	-0.527374267578125	0.658961772918701
O15254	0.0779852709651385	0.107421872725161	0.0174745976993442	0.482166262884951	0.021433682114153	0.0689437912846295	moderate	0.395898822281097	0.0592359265555499	0.455134748836647	-1.23398134443495	-0.838082522153854	-0.778846595598304	-1.92909145355225	-1.5251727104187	-1.33189392089844	-0.928686618804932	-0.613681793212891	-2.66383075714111	-1.19859600067138	-0.651694297790528	-0.41273832321167	0.142065525054932	-2.56511497497559	-1.10251808166504	-0.818118572235107	-0.381929636001587	0.668659210205078
O15258	0.503064056042078	0.552530606674703	0.15076572733533	0.427286815711677	0.132533925730855	-0.0149029633812244	small	0.570707515875498	0.0504477515365139	0.621155267412012	-0.900284230709076	-0.329576714833577	-0.279128963297063	-2.30683374404907	-2.06273627281189	-1.08867192268371	0.193228721618653	1.02091884613037	-1.80558300018311	-0.71744155883789	-0.161315441131592	0.27569842338562	0.853379249572754	-1.75372505187988	-0.666468620300293	-0.210300445556641	0.11622428894043	0.992668151855469
O15260	2.87641469143504e-06	0.000118959598964543	2.97898026980422e-07	0.135168256500097	8.61058841091762e-05	0.500381529283146	large	0.81666446003047	0.180805852879648	0.997470312910119	2.46898993578824	3.28565439581871	3.46646024869836	2.09081315994263	2.29204797744751	2.44215488433838	2.69384551048278	2.81103610992432	2.68076086044312	3.03970408439636	3.33432626724244	3.50878310203552	4.06913471221924	2.84471225738525	3.24978733062744	3.42759132385254	3.66029357910157	4.26967430114746
O15264	5.87539790323062e-05	0.000315900094591213	3.23346465980023e-05	0.475475238966258	6.43723579514875e-05	0.460113246264421	large	-1.62251462136115	-0.298187346480011	-1.92070196784116	0.496204419569535	-1.12631020179162	-1.42449754827163	-0.561776161193848	0.0509338378906248	0.605854034423828	0.711076974868775	1.85195255279541	-2.65115833282471	-1.39073657989502	-0.810360431671143	-0.597822189331055	-0.364514350891113	-7.04226207733154	-1.60257959365845	-1.06178188323975	-0.457313537597656	0.514802932739258
O15269	0.000579158395697998	0.00166231474360734	0.000237864576052784	0.398548827293018	0.000247017275653822	0.274635512770409	large	0.850095637819984	-0.010117140801057	0.839978497018927	-0.0993635437705301	0.750732094049454	0.740614953248397	-0.853052139282227	-0.378262758255005	-0.11824369430542	0.156456232070923	0.723640441894531	-0.469020843505859	0.422212600708008	0.87432336807251	1.18762421607972	1.46622562408447	-0.0850353240966797	0.486892223358155	0.692331790924072	1.06616163253784	1.34559345245361
O15270	NA	NA	NA	NA	NA	NA	NA	-0.899911721547447	1.08094088236491	0.181029160817461	-1.78492593765259	-2.68483765920003	-1.60389677683512	-2.16163349151611	-2.16163349151611	-1.78492593765259	-1.40821838378906	-1.40821838378906	-17.2333984375	-2.2611300945282	-1.73041725158691	-1.06690001487732	3.51301860809326	-2.95599031448364	-1.98558235168457	-1.58503532409668	-1.15550374984741	-0.489455223083496
O15294	0.000202510765968088	0.00073986156954034	2.00220615717841e-05	0.0325207822579545	0.0104245733043839	0.319349681172612	large	0.495194524526595	0.409138590097428	0.904333114624023	-0.490939617156982	0.00425490736961319	0.413393497467041	-1.30566596984863	-0.891759634017943	-0.483709335327148	-0.19153881072998	0.320254325866699	-2.47469520568848	-0.0929014682769777	0.214332103729248	0.451221227645874	0.769989490509033	-0.477945327758789	0.268335819244385	0.474263191223145	0.594733715057373	1.34496879577637
O15296	0.502674499574108	0.552293337274004	0.122542336443164	0.26791106118109	0.264653825818638	-0.0183639743237269	small	-1.83240618024554	0.247313381376721	-1.58509279886882	-0.83304738998413	-2.66545357022967	-2.41814018885295	-4.45049285888672	-3.52487421035767	-0.048323392868042	0.897349596023562	3.13780975341797	-17.1035442352295	-3.2197093963623	-2.08379745483398	-0.27457332611084	1.42848110198975	-6.86944007873535	-4.74233055114746	-3.2090368270874	0.04902720451355	1.99838542938232
O15297	NA	NA	NA	NA	NA	NA	NA	NA	NA	NA	NA	NA	NA	NA	NA	NA	NA	NA	NA	NA	NA	NA	NA	NA	NA	NA	NA	NA
O15305	1.16723653595225e-05	0.000145378016415354	4.9838241223015e-06	0.47762450906542	1.44757716435391e-05	0.440778146596289	large	1.03991204771129	0.0126320032969764	1.05254405100826	-0.06223050030795	0.977681547403336	0.990313550700312	-0.493932723999023	-0.24729585647583	0.0194787979125977	0.111522674560547	0.341977119445801	-0.188004493713379	0.762382030487061	0.96359157562256	1.31215548515319	1.85930681228638	0.222356796264648	0.657296657562256	0.954972267150879	1.36028289794922	2.10671615600586
O15320	NA	NA	NA	NA	NA	NA	NA	2.36125243504842	0.474993231802276	2.83624566685069	-2.83062791824341	-0.469375483194987	0.00561774860728907	-3.37342262268066	-3.37342262268066	-2.83062791824341	-2.28783321380615	-2.28783321380615	-2.23493194580078	-0.872129440307618	-0.536919116973877	-0.0427939891815186	1.12990999221802	-1.84805059432983	-0.768502235412598	-0.128996610641479	0.508245468139648	2.11361694335938
O15321	0.0254950143467109	0.0397600818978467	0.00460551907780403	0.0666119345891205	0.0857920624162479	0.12710820770232	moderate	1.28035429091681	0.394373913087706	1.67472820400451	-2.08078786305019	-0.800433572133382	-0.406059659045676	-4.06392288208008	-3.38600754737854	-2.32552814483643	-1.05326271057129	0.702476501464844	-2.45917797088623	-1.08057188987732	-0.746788024902344	-0.342769622802734	0.451369762420654	-1.52018880844116	-0.974907159805297	-0.346456050872803	0.0656626224517822	0.954023361206055
O15327	NA	NA	NA	NA	NA	NA	NA	NA	0.0909747939843393	NA	NA	-2.19837896640484	-2.1074041724205	NA	NA	NA	NA	NA	-3.72515392303467	-2.95417737960815	-2.35324621200562	-1.90745830535889	0.259135723114014	-5.23458194732666	-2.43116307258606	-1.90997076034546	-1.53937721252441	-0.990577697753906
O15344	0.273170120017971	0.32321124204998	0.0763885896288966	0.388869300325796	0.0598526938972758	0.0156663435592471	small	0.652819236119587	-0.351256415957495	0.301562820162093	-1.651904185613	-0.999084949493409	-1.3503413654509	-2.35444211959839	-1.87152671813965	-1.62169885635376	-1.25666236877441	-1.18539619445801	-2.55603361129761	-1.81365489959717	-0.972836256027223	-0.109174728393555	0.888076782226563	-9.77323913574219	-1.83419322967529	-1.14782619476318	-0.301934719085693	1.21436977386475
O15347	NA	NA	NA	NA	NA	NA	NA	NA	-0.215102291107177	NA	NA	-0.756307601928711	-0.971409893035888	NA	NA	NA	NA	NA	-1.69915199279785	-1.65524196624756	-0.531943559646606	-0.102231025695801	-0.0173335075378418	-2.69692468643188	-1.61614751815796	-1.01170516014099	-0.269500255584717	0.36630916595459
O15355	2.48525262433833e-05	0.000201850706985116	5.75141713524615e-05	0.173988765291737	5.67943820268126e-06	0.408619197910431	large	1.18356688727032	-0.135117936393489	1.04844895087683	0.171710144389759	1.35527703166008	1.22015909526659	-0.63109302520752	-0.0653638839721677	0.125674724578857	0.425567150115967	0.999771595001221	-0.0633678436279297	1.07792520523072	1.4513247013092	1.715984582901	2.01445150375366	0.396880149841309	1.02833342552185	1.22367000579834	1.52545714378357	1.79941558837891
O15357	1.99952220830844e-06	0.000118959598964543	2.27533159306262e-07	0.157462142382265	5.09537041510131e-05	0.515855417097458	large	3.85591704737057	0.388510100219561	4.24442714759013	-4.45662988315929	-0.600712835788726	-0.212202735569166	-16.0655269622803	-3.03762555122375	-2.80022621154785	-2.5243706703186	-2.02608299255371	-1.94879341125488	-1.13542509078979	-0.429296970367432	0.0399897098541259	0.510665416717529	-1.53033399581909	-0.687766551971436	-0.309184074401855	0.178788185119629	1.46482372283936
O15371	0.000543564784345371	0.00158399012936012	0.00013143325554841	0.456454566177843	0.000442491713321245	0.277334538726767	large	0.689954977143896	0.0656441540821739	0.755599131226069	1.64752661098133	2.33748158812523	2.4031257422074	0.828207015991211	1.31069159507752	1.71064472198486	1.88915848731994	2.2930908203125	1.12087917327881	2.02869081497193	2.40521192550659	2.68058037757874	2.97688961029053	1.57065200805664	2.12076425552369	2.38082313537598	2.67849040031433	3.18653964996338
O15372	0.00738123202506561	0.0134729240500394	0.0034288544679633	0.304037280269165	0.0017190589242694	0.169948465792916	large	-0.601044481450861	0.0902894061544666	-0.510755075296394	1.73382789438421	1.13278341293335	1.22307281908782	0.961795806884766	1.48015356063843	1.89697742462158	1.96975660324097	2.38831901550293	0.142924308776855	0.904119491577148	1.19526100158691	1.34410738945008	2.23505830764771	0.254944801330566	0.929540634155273	1.11123847961426	1.53993678092956	2.021728515625
O15374	NA	NA	NA	NA	NA	NA	NA	NA	-0.354774898952908	NA	NA	-1.29063272476196	-1.64540762371487	NA	NA	NA	NA	NA	-2.29183006286621	-2.22212409973145	-1.90740108489991	-0.457383155822754	1.04234313964844	-2.91433429718018	-2.72920417785645	-1.69172048568726	-1.29351711273193	0.941027641296387
O15379	NA	NA	NA	NA	NA	NA	NA	0.17836610476176	0.115267356236775	0.293633460998536	-1.76960325241089	-1.59123714764913	-1.47596979141235	-2.64959526062012	-2.25863289833069	-1.86767053604126	-1.32960724830627	-0.791543960571289	-1.92843914031982	-1.80922961235046	-1.62929224967956	-1.34830760955811	-1.24120378494263	-2.67277050018311	-1.66752290725708	-1.39378476142883	-1.10097169876099	-0.0794601440429688
O15381	NA	NA	NA	NA	NA	NA	NA	1.27246656417847	-0.196725273132324	1.07574129104614	-3.2196888923645	-1.94722232818603	-2.14394760131836	-4.065673828125	-3.64050436019898	-3.10670852661133	-2.79887342453003	-2.59966468811035	-3.0488109588623	-2.34208846092224	-1.98807764053345	-1.54563355445862	-0.865908622741699	-10.8338756561279	-2.57133197784424	-1.49822425842286	-1.15823936462402	-0.319765090942383
O15382	0.46526220518531	0.516295526996471	0.156516229762424	0.379017944588856	0.117170146414336	-0.0102106891218427	small	0.380088297526042	-0.369613242494887	0.010475055031154	-0.204471111297607	0.175617186228434	-0.193996056266453	-0.92640495300293	-0.522935390472412	-0.225890159606934	0.0676381587982178	0.877463817596436	-1.01598930358887	-0.267098188400268	0.00623464584350586	0.644759178161621	1.73719167709351	-4.62956237792969	-0.597736835479737	0.145704746246338	0.771903038024902	1.42237091064453
O15389	NA	NA	NA	NA	NA	NA	NA	NA	-0.00453863240251628	NA	NA	-2.12759918636746	-2.13213781876997	NA	NA	NA	NA	NA	-4.64358615875244	-3.05771827697754	-2.75717782974243	-2.09984445571899	1.89952659606934	-3.21124076843262	-2.73543953895568	-2.41420316696167	-1.8929808139801	0.670921325683594
O15397	3.38472712818454e-05	0.000233643012169514	3.0764598593855e-06	0.108420864805972	0.000575214984315385	0.404071833648394	large	1.74879711866379	0.42097927953886	2.16977639820265	-2.78124761581421	-1.03245049715042	-0.611471217611561	-5.27544689178467	-3.17034101486206	-2.53875160217285	-2.23064565658569	-1.3376784324646	-3.41807317733765	-1.52567076683045	-0.774970293045044	-0.369768857955933	-0.0280537605285645	-2.42951965332031	-0.899258852005004	-0.567819595336914	-0.225112915039063	0.657614707946777
O15400	9.29580716601329e-05	0.000422529170917811	0.000178323228535346	0.172083610844	1.83106927049062e-05	0.352483489737666	large	1.5144212002104	-0.274895081053609	1.23952611915679	0.796598131006415	2.31101933121681	2.0361242501632	0.0271844863891602	0.433220148086548	0.61168098449707	1.00912833213806	2.40185737609863	1.39740467071533	1.91564917564392	2.22615385055542	2.64494895935059	3.74102926254272	0.632490158081055	1.56859874725341	1.93797779083252	2.5109612941742	3.63322067260742
O15403	NA	NA	NA	NA	NA	NA	NA	NA	0.16396815776825	NA	NA	-1.37078678607941	-1.20681862831116	NA	NA	NA	NA	NA	-4.30604553222656	-2.64269781112671	-0.606257915496826	-0.0988757610321046	0.0354142189025879	-3.43725204467773	-2.33324003219604	-1.13725709915161	-0.0655508041381836	0.841793060302734
O15417	NA	NA	NA	NA	NA	NA	NA	NA	1.36768062909444	NA	NA	-4.88721402486165	-3.51953339576721	NA	NA	NA	NA	NA	-6.2167329788208	-5.62068748474121	-5.02464199066162	-4.22245454788208	-3.42026710510254	-5.16977119445801	-4.86618709564209	-3.67709541320801	-2.41442632675171	-1.31262493133545
O15427	NA	NA	NA	NA	NA	NA	NA	3.14144061803818	0.271489804205688	3.41293042224386	-4.18726902008056	-1.04582840204239	-0.774338597836701	-5.63578414916992	-4.83209896087646	-4.17634296417236	-3.69539451599121	-2.59672451019287	-3.41404676437378	-1.89730429649353	-0.851317405700683	-0.301303863525391	0.672793388366699	-3.54464530944824	-1.47133755683899	-0.624497413635254	0.255212783813477	1.88241672515869
O15431	2.25075425822586e-05	0.00019053871617115	2.05260378785425e-06	0.107339562978461	0.000649461408160695	0.421811307784843	large	1.49708462917444	0.410210744885432	1.90729537405987	0.994607882066206	2.49169251124064	2.90190325612607	0.313575744628906	0.657734870910645	1.03753900527954	1.27865409851074	1.66499328613281	1.02544593811035	2.04214692115784	2.44392871856689	2.75932621955871	5.28596305847168	0.853503227233887	2.26858854293824	2.90449810028076	3.65335321426392	4.40126085281372
O15438	NA	NA	NA	NA	NA	NA	NA	-3.46117321650187	3.05227412117852	-0.408899095323351	-2.27303409576416	-5.73420731226603	-2.68193319108751	-2.27303409576416	-2.27303409576416	-2.27303409576416	-2.27303409576416	-2.27303409576416	-17.2432403564453	-6.67065048217773	-3.94482326507568	-1.88219738006592	-0.719509124755859	-6.08407211303711	-4.31087970733643	-2.21354961395264	-1.36324596405029	0.531702995300293
O15439	0.00101704892180949	0.00259416023041673	0.000224204281532815	0.494101308876849	0.00051729395611808	0.28735853946497	large	1.60887991530555	0.0420654284489621	1.65094534375451	-3.44749301671982	-1.83861310141427	-1.79654767296531	-5.12845849990845	-3.92117738723755	-3.45369482040405	-2.87594079971313	-1.94985961914063	-3.51388454437256	-2.35596179962158	-1.61656022071839	-1.40671110153198	-0.682927131652832	-3.24121570587158	-2.16383695602417	-1.72135710716248	-1.37437391281128	-0.139311790466309
O15440	NA	NA	NA	NA	NA	NA	NA	-5.71164209502084	1.34692398294227	-4.36471811207858	2.25629258155822	-3.45534951346262	-2.10842553052035	1.90850496292114	1.90850496292114	2.25629258155822	2.60408020019531	2.60408020019531	-10.664758682251	-4.49274063110352	-3.6678638458252	-1.3910813331604	1.91281986236572	-3.22370100021362	-2.87885522842407	-2.38292503356934	-1.56334757804871	0.14566707611084
O15446	NA	NA	NA	NA	NA	NA	NA	-4.23564652601878	-0.363211409718382	-4.59885793573716	3.32969093322754	-0.90595559279124	-1.26916700250962	3.32969093322754	3.32969093322754	3.32969093322754	3.32969093322754	3.32969093322754	-1.61546754837036	-1.3576819896698	-0.938082933425903	-0.448958635330201	-0.123007774353027	-3.69453811645508	-1.73078489303589	-1.06898975372314	-0.432933807373047	-0.00128459930419922
O15455	0.967551125106457	0.971544555457722	0.452002137206839	0.399236910848596	0.459350195909933	-0.0471713652201453	small	-0.0859878812517434	-0.0812893356595721	-0.167277216911315	-2.06916580200195	-2.1551536832537	-2.23644301891327	-4.28016376495361	-2.28545713424683	-1.73197674751281	-1.60830688476563	-0.975429534912109	-4.5517635345459	-2.91954565048218	-1.90270638465881	-1.24924230575562	-0.919189929962158	-6.86887645721436	-2.81191420555115	-1.99917387962341	-1.00052332878113	-0.136419296264648
O15460	0.12932703198988	0.166977964729921	0.0225122042025154	0.16304047969854	0.144613351531999	0.0444855723804955	small	0.329106138511138	0.145812950704408	0.474919089215546	0.729066892103715	1.05817303061485	1.20398598131926	-0.696503162384033	0.413766860961914	0.923014640808105	1.09691643714904	1.55083179473877	-0.119533538818359	0.670851707458496	1.06116890907287	1.55493235588074	2.07667398452759	-4.15847635269165	0.717910051345825	1.28514194488525	2.11298608779907	2.69849109649658
O15460-2	0.765732672230706	0.795148012688349	0.350103072228867	0.331216368681848	0.234570967417064	-0.0340966436270094	small	0.382062244415283	-0.208565434955415	0.173496809459868	0.0051609039306646	0.387223148345948	0.178657713390532	-2.27730274200439	-0.654646873474121	0.243386507034302	0.599602222442627	1.20583915710449	-1.14849853515625	-0.156961441040039	0.373624801635742	0.908747434616089	2.23214626312256	-2.01451969146729	-0.998638153076172	-0.132783889770508	1.37046909332275	2.37572383880615
O15479	NA	NA	NA	NA	NA	NA	NA	NA	0.452301247914632	NA	NA	0.285747687021891	0.738048934936523	NA	NA	NA	NA	NA	-0.362756729125977	0.0541629791259765	0.47108268737793	0.609999895095826	0.748917102813721	0.182572364807129	0.627791404724121	0.820163726806641	0.868770599365234	1.19094657897949
O15484	0.0725912543893484	0.10080693630747	0.022050566757917	0.452984295362665	0.0196838487018637	0.0927377615636723	moderate	-1.12833446722764	0.146448445931458	-0.981886021296183	-0.774859189987183	-1.90319365721482	-1.75674521128337	-1.58611106872559	-1.06043291091919	-0.769704818725586	-0.405872344970703	-0.0324692726135254	-3.88638114929199	-3.33914279937744	-1.77851486206055	-0.730544567108154	0.195178031921387	-4.28088665008545	-2.52314233779907	-1.96076583862305	-0.765542268753051	1.10039377212524
O15488	NA	NA	NA	NA	NA	NA	NA	NA	0.960996353417112	NA	NA	-1.07943833669027	-0.118441983273155	NA	NA	NA	NA	NA	-3.08068084716797	-2.10389900207519	-1.39641141891479	-0.267904043197632	1.78925037384033	-2.2410569190979	-1.00076961517334	0.0553989410400391	0.791539669036865	2.54386711120605
O15498	0.60102042141675	0.644597620288215	0.320087928350881	0.253819653022787	0.161534754475289	-0.0208882397463237	small	0.169605940580368	-0.0993206824945367	0.0702852580858314	0.368847370147705	0.538453310728073	0.439132628233537	-0.0503177642822266	0.0726985931396485	0.229506015777588	0.636125564575196	0.973863124847412	-1.0722599029541	0.358327150344849	0.676665067672729	0.899044752120971	1.50432205200195	-0.745294570922852	-0.071338415145874	0.286498069763184	0.988763332366946	1.47342586517334
O15504	NA	NA	NA	NA	NA	NA	NA	0.634280131413386	-0.395243608034575	0.239036523378811	-3.42865753173828	-2.79437740032489	-3.18962100835947	-4.24977874755859	-4.16341924667358	-3.46724796295166	-2.69389581680298	-2.53035545349121	-4.38978910446167	-3.39775371551514	-2.76563453674316	-2.01621055603027	-1.49932289123535	-4.3781042098999	-3.99328708648682	-3.22641181945801	-2.52539348602295	-1.55304145812988
O15511	3.52897445616464e-05	0.000238170812371798	6.72092809342234e-06	0.335878937819939	9.89008568072064e-05	0.393698645045437	large	1.49490141055801	0.125371610340865	1.62027302089887	-0.0918328978798604	1.40306851267815	1.52844012301901	-1.40276336669922	-0.34132432937622	0.0779705047607422	0.314624786376953	0.717256546020508	-0.585062026977539	1.05275559425354	1.26255488395691	1.78474116325378	2.69951629638672	-0.786323547363281	1.07932329177856	1.58952808380127	2.12873721122742	3.05961513519287
O15514	NA	NA	NA	NA	NA	NA	NA	NA	0.350016372372406	NA	NA	-3.29005119535658	-2.94003482298418	NA	NA	NA	NA	NA	-4.80385589599609	-3.77540493011475	-3.1882381439209	-2.72488117218018	-2.13569021224976	-3.68497705459595	-3.24230337142944	-2.9863076210022	-2.67127966880799	-1.96745204925537
O15523	NA	NA	NA	NA	NA	NA	NA	-1.14502322673798	0.635064042531527	-0.509959184206448	0.275719642639159	-0.869303584098816	-0.234239541567289	-0.142669677734375	-0.107583999633789	0.0901486873626709	0.659023284912107	1.06525087356567	-2.38272953033447	-2.25379633903504	-1.01309061050415	0.258739471435546	1.44459581375122	-1.89742994308472	-0.581306457519531	-0.247702598571777	0.239964485168457	0.974833488464355
O15525	NA	NA	NA	NA	NA	NA	NA	NA	-0.47944974899292	NA	NA	-3.35252393995013	-3.83197368894305	NA	NA	NA	NA	NA	-4.91135025024414	-3.88999843597412	-2.85854482650757	-2.6720962524414	-2.57358312606812	-4.90904521942139	-4.33617925643921	-3.77706146240234	-3.28217530250549	-2.90100002288818
O15530	0.000204229718327696	0.00074316925280356	2.39070083570049e-05	0.228588872478411	0.000565063518656543	0.33316733899679	large	1.75784845815765	0.133618783691655	1.8914672418493	-2.99765978919135	-1.23981133103371	-1.10619254734205	-4.6049861907959	-3.65346097946167	-2.84287071228027	-2.61455965042114	-1.06889057159424	-2.52873659133911	-1.63722276687622	-1.13059520721436	-0.822606325149536	-0.345216751098633	-2.7842812538147	-1.59463500976562	-0.923235416412354	-0.629426479339599	-0.225387573242188
O15533	0.0232473744599926	0.0366689830552955	0.0197523046504966	0.18170240701413	0.00342976273724623	0.120067959990321	moderate	0.990766246210446	-1.1004895540801	-0.109723307869652	0.825594078410756	1.8163603246212	0.715870770541104	-0.363467693328857	0.48587703704834	0.80302906036377	1.26110005378723	1.73374176025391	0.509722709655762	1.15926647186279	1.71707057952881	2.61699748039246	2.93448209762573	-5.97175025939941	1.07944965362549	1.77693939208985	2.0880126953125	3.51899671554565
O15540	0.00563361174424638	0.0107195986597224	0.000787362730017475	0.192875333024594	0.0128957712563035	0.269613195153992	large	-1.49308281378312	-0.454795880751177	-1.9478786945343	0.752753591537476	-0.740329222245649	-1.19512510299683	-1.15899229049683	-0.0884628295898438	0.72346067428589	1.92850112915039	2.03432893753052	-2.75384140014648	-1.75009560585022	-0.902523040771484	-0.0587151050567627	2.51824188232422	-2.89454650878906	-1.78144216537476	-1.51005887985229	-0.856152534484863	1.12510395050049
O15541	NA	NA	NA	NA	NA	NA	NA	1.233615843455	0.268034235636394	1.50165007909139	-2.4420126914978	-1.20839684804281	-0.940362612406412	-3.92026233673096	-3.27338886260986	-3.0737133026123	-2.16399526596069	0.221296310424805	-3.87164926528931	-1.64406061172485	-0.892298698425293	-0.700252532958984	0.0612821578979492	-3.34891033172607	-1.50030755996704	-0.560725212097168	-0.237610816955566	0.554375648498535
O15554	NA	NA	NA	NA	NA	NA	NA	1.58449401174273	-0.291205256325856	1.29328875541687	-2.64992785453796	-1.06543384279524	-1.35663909912109	-4.41903209686279	-4.41903209686279	-2.64992785453796	-0.880823612213135	-0.880823612213135	-4.73806095123291	-1.14044642448426	-0.46867036819458	-0.155994892120361	0.341577053070068	-3.86592578887939	-2.43710136413574	-0.994801282882689	-0.0657644271850586	0.245301246643066
O43143	1.47814536666213e-05	0.000159008930723602	2.26155481828938e-06	0.259724740322642	8.61058841091762e-05	0.430729246538411	large	1.09198595989834	0.145540243905522	1.23752620380387	1.35837281833995	2.4503587782383	2.59589902214382	0.666727066040039	1.12712597846985	1.39934778213501	1.60087633132935	1.78286266326904	1.5461950302124	2.06018853187561	2.54442048072815	2.90635561943054	3.27861928939819	1.36361598968506	2.4046859741211	2.64352226257324	2.99878764152527	3.56235122680664
O43148	0.00132533518275616	0.00322435116604819	0.000163985257435763	0.253089403217172	0.00205081412370476	0.250048439262984	large	1.07154093848335	0.241747254910676	1.31328819339402	-2.54964600669013	-1.47810506820679	-1.23635781329611	-3.60376596450806	-2.91250514984131	-2.26932287216187	-2.19767999649048	-2.04181337356567	-3.57489347457886	-1.80708217620849	-1.31933403015136	-0.837396383285522	-0.333817958831787	-3.05126762390137	-1.59956455230713	-1.27476787567139	-0.514495372772217	-0.129623413085938
O43149	0.00585707687388444	0.011082891018028	0.000703944043541945	0.186159630397427	0.0123194874861154	0.17617466497153	large	0.56546941128644	0.156461863414101	0.721931274700542	-1.81222924319181	-1.24675983190536	-1.09029796849126	-2.76090860366821	-2.10349822044372	-1.89877891540527	-1.38869571685791	-1.21871614456177	-2.31778240203857	-1.56788825988769	-1.26275753974915	-1.00688123703003	-0.17982006072998	-2.43787145614624	-1.62767052650451	-0.936014175415039	-0.698244571685791	1.08538341522217
O43150	NA	NA	NA	NA	NA	NA	NA	2.10835754871369	-1.08786184054155	1.02049570817214	-3.48193979263306	-1.37358224391937	-2.46144408446092	-3.48193979263306	-3.48193979263306	-3.48193979263306	-3.48193979263306	-3.48193979263306	-2.79241037368774	-1.98781251907349	-1.19129180908203	-0.768842935562134	-0.300353050231934	-4.89441108703613	-3.19361734390259	-2.30705404281616	-1.95026397705078	-0.267044067382813
O43156	NA	NA	NA	NA	NA	NA	NA	NA	0.382195257005238	NA	NA	-1.91089908281962	-1.52870382581438	NA	NA	NA	NA	NA	-3.17988967895508	-2.16223692893982	-1.98621773719788	-1.35850095748902	-0.835833072662354	-3.68169498443604	-1.73850154876709	-1.41245079040527	-1.11319875717163	-0.287330627441406
O43157	NA	NA	NA	NA	NA	NA	NA	NA	-1.70512278874716	NA	NA	-2.76234213511149	-4.46746492385865	NA	NA	NA	NA	NA	-6.40791511535645	-3.62703227996826	-2.03244090080261	-1.33256483078003	-1.14165878295898	-17.2586936950684	-3.74935817718506	-1.86812448501587	-1.29050350189209	-0.769985198974609
O43159	NA	NA	NA	NA	NA	NA	NA	2.09114789962769	0.112871045651643	2.20401894527933	-3.63415431976319	-1.5430064201355	-1.43013537448385	-4.68443775177002	-4.05404853820801	-3.423659324646	-3.10901260375977	-2.79436588287354	-2.58445835113525	-1.90756225585938	-1.56989860534668	-0.9728844165802	-0.550604343414307	-3.34258699417114	-1.81984686851502	-1.34247732162476	-0.756029605865479	0.193558692932129
O43164	NA	NA	NA	NA	NA	NA	NA	NA	2.76609796285629	NA	NA	-6.0373694896698	-3.27127152681351	NA	NA	NA	NA	NA	-7.25820064544678	-7.25820064544678	-6.0373694896698	-4.81653833389282	-4.81653833389282	-5.39471530914307	-5.07102060317994	-4.0915277004242	-0.871304035186767	-0.707752227783203
O43166	NA	NA	NA	NA	NA	NA	NA	NA	-0.106407939613639	NA	NA	-1.6109949520656	-1.71740289167924	NA	NA	NA	NA	NA	-3.6253662109375	-2.06130886077881	-1.17077970504761	-0.810303449630737	-0.737594127655029	-3.24257278442383	-2.46396327018738	-1.62633228302002	-0.873542547225952	-0.271173477172852
O43169	0.000137266564819958	0.000559081406031918	0.000448498832928645	0.112931379272954	1.93685226244151e-05	0.335897267829847	large	1.29751258817586	-0.283033527757811	1.01447906041805	1.61434117230502	2.91185376048088	2.62882023272307	1.11638259887695	1.42958188056946	1.6475510597229	1.75077390670776	2.29379367828369	1.45328378677368	2.55606889724731	3.05106830596924	3.3027081489563	4.05244445800781	1.22025203704834	2.20938158035278	2.82083034515381	3.0156421661377	3.83476734161377
O43172-2	0.005467340206776	0.0104616633394826	0.00306851322885593	0.2776638390127	0.00112505248358789	0.179104809866088	large	0.747216682542454	-0.099022508963295	0.648194173579159	-0.309082161296498	0.438134521245957	0.339112012282662	-1.44724464416504	-0.662638902664185	-0.0201234817504883	0.145580291748047	0.30150842666626	-0.546880722045898	0.156355142593384	0.502871513366699	0.757340431213379	1.32225894927979	-0.633639335632324	-0.00531506538391115	0.354735374450684	0.698050975799561	1.49031639099121
O43175	0.151331604311072	0.19196795117285	0.0260953827478591	0.264386935652571	0.0978886032368921	0.0377992253162299	small	-0.93083213947036	-0.577449641797853	-1.50828178126821	3.85647847435691	2.92564633488655	2.3481966930887	3.24226999282837	3.52107810974121	3.88154029846191	4.0796570777893	4.68519926071167	-0.455748558044434	2.37696003913879	3.2760181427002	4.13045907020569	4.47073650360107	-2.7884316444397	1.74499940872192	2.48325729370117	4.11782360076904	5.23328495025635
O43181	NA	NA	NA	NA	NA	NA	NA	NA	NA	-0.75965213775635	-1.17593669891357	NA	-1.93558883666992	-1.17593669891357	-1.17593669891357	-1.17593669891357	-1.17593669891357	-1.17593669891357	NA	NA	NA	NA	NA	-1.93558883666992	-1.93558883666992	-1.93558883666992	-1.93558883666992	-1.93558883666992
O43182	NA	NA	NA	NA	NA	NA	NA	NA	0.70445187886556	NA	NA	-3.67100238800049	-2.96655050913493	NA	NA	NA	NA	NA	-3.67100238800049	-3.67100238800049	-3.67100238800049	-3.67100238800049	-3.67100238800049	-3.60653018951416	-3.46642184257508	-3.32631349563599	-2.64656066894532	-1.96680784225464
O43189	NA	NA	NA	NA	NA	NA	NA	NA	1.44719181060791	NA	NA	-3.75797080993652	-2.31077899932861	NA	NA	NA	NA	NA	-3.75797080993652	-3.75797080993652	-3.75797080993652	-3.75797080993652	-3.75797080993652	-3.41786766052246	-2.89821863174438	-1.98808002471924	-1.94336605072021	-1.30636262893677
O43189-2	0.393423135672644	0.446170654861607	0.253492565147333	0.188539887568464	0.0906413583750728	-0.00291871455576575	small	0.46735891699791	-0.163797903320065	0.303561013677845	-2.13077044487	-1.66341152787208	-1.82720943119215	-3.5016016960144	-2.8455662727356	-1.83882713317871	-1.45244026184082	-1.20156288146973	-4.73692321777344	-2.39657402038574	-1.3839635848999	-0.964319944381714	1.01507759094238	-3.15464782714844	-2.30673170089722	-2.03237867355347	-1.40173196792602	-0.0905776023864746
O43236	0.00103860155194373	0.00263990812382114	0.0107248618753988	0.0291798545431602	0.00010500358038334	0.255212179664786	large	-0.969295995885675	0.464237072156822	-0.505058923728852	0.48769981210882	-0.481596183776855	-0.0173591116200324	-0.253786087036133	0.240838766098023	0.569577217102051	0.766794443130493	1.08892440795898	-1.15773010253906	-0.895432472229004	-0.451005458831787	-0.203564405441284	0.518754959106445	-1.30614376068115	-0.468167781829834	-0.195629119873047	0.500933170318604	1.48259353637695
O43237	0.245630203226083	0.294790864054982	0.416246698805364	0.0504378469179072	0.166506855238732	0.0218339520521805	small	0.75864324569702	-0.740206060911481	0.0184371847855398	-1.6163477897644	-0.857704544067383	-1.59791060497886	-4.58371353149414	-2.0516242980957	-1.37837362289428	-0.310464859008789	0.00446319580078125	-2.47565746307373	-1.16114020347595	-0.699956893920898	-0.491734266281128	0.183218955993652	-4.55488109588623	-2.16745376586914	-1.60449266433716	-0.644429683685303	0.423092842102051
O43240	NA	NA	NA	NA	NA	NA	NA	-1.09734062405376	-2.77397877829415	-3.87131940234791	0.89406477321278	-0.203275850840977	-2.97725462913513	-1.2284049987793	0.045666694641113	1.13717889785767	1.55706977844239	2.73729038238525	-4.22401905059814	-1.96698474884033	0.874121427536011	1.34219598770142	3.23952770233154	-6.11182403564453	-4.34806823730469	-2.1504054069519	-1.60644102096557	-1.49638366699219
O43242	5.12631929629038e-05	0.000296583580301976	5.71231065477975e-06	0.17354792830866	0.000440915050508652	0.37781010848541	large	0.578404385935177	0.223210100246511	0.801614486181688	1.52793038975109	2.10633477568626	2.32954487593278	0.712553977966309	1.40213847160339	1.59292936325073	1.68987369537354	2.12951278686523	-0.152935028076172	1.9379301071167	2.1438467502594	2.47611403465271	3.02646398544312	1.9005184173584	2.10580444335938	2.2772970199585	2.4515209197998	3.0521068572998
O43251-6	0.0142611436789476	0.024014562641972	0.0288128523212301	0.0825520259289035	0.00178512662910206	0.141313768057489	large	0.837442635044907	-0.389831979723944	0.447610655320962	-0.932818109338933	-0.0953754742940266	-0.485207454017971	-1.4276237487793	-1.05115628242492	-0.952921867370605	-0.811675548553467	-0.543642044067383	-1.07503032684326	-0.564270257949829	-0.0632953643798828	0.42319655418396	0.939786434173584	-2.13950109481812	-1.35683488845825	-0.326513290405273	0.0723638534545899	1.38877296447754
O43252	0.0145984024716361	0.0245178297921069	0.0246513246443473	0.100509461779909	0.00184914933017331	0.137312475574705	moderate	0.656194337389686	-0.222072677767795	0.43412165962189	-0.342384555123069	0.313809782266617	0.0917371044988214	-1.2386999130249	-0.561745405197144	-0.28566312789917	-0.178725242614746	0.341579437255859	-1.05051803588867	-0.158877372741699	0.391020059585572	0.775899171829224	1.22776174545288	-1.2783374786377	-0.0864038467407227	0.0463151931762695	0.404071807861328	1.30696105957031
O43255	NA	NA	NA	NA	NA	NA	NA	NA	0.421103620529174	NA	NA	-2.14434933662415	-1.72324571609497	NA	NA	NA	NA	NA	-2.67400360107422	-2.56693935394287	-2.09559631347656	-1.72175931930542	-1.71220111846924	-2.27853393554688	-2.23472499847412	-2.07526206970215	-1.37533330917358	-0.652374267578125
O43257	NA	NA	NA	NA	NA	NA	NA	NA	0.91586365844264	NA	NA	-3.88753159840902	-2.97166793996638	NA	NA	NA	NA	NA	-4.85754108428955	-4.78918838500976	-4.72083568572998	-3.40252685546875	-2.08421802520752	-3.76426982879639	-3.46563673019409	-3.19455051422119	-2.6530020236969	-1.32272338867188
O43264	7.46857993879177e-06	0.000132472382410404	7.7009781359205e-07	0.147117946371308	0.000184478789755617	0.469774159947532	large	1.54315365878019	0.203909359807553	1.74706301858774	-0.634765234860507	0.908388423919678	1.11229778372723	-2.03588676452637	-0.820137023925781	-0.616152286529541	-0.312527179718017	0.66150951385498	-0.156032562255859	0.521794319152832	1.06186866760254	1.30794215202331	1.75445222854614	-0.230890274047852	0.785317420959473	1.14115762710571	1.52189087867737	1.96832084655762
O43272	NA	NA	NA	NA	NA	NA	NA	NA	-0.789564132690425	NA	NA	-1.92292356491089	-2.71248769760131	NA	NA	NA	NA	NA	-2.24221754074097	-2.24221754074097	-1.92292356491089	-1.60362958908081	-1.60362958908081	-2.72626209259033	-2.72626209259033	-2.71248769760131	-2.6987133026123	-2.6987133026123
O43278	NA	NA	NA	NA	NA	NA	NA	-1.58926788965861	-3.8336461385091	-5.42291402816771	-0.706122716267903	-2.29539060592652	-6.12903674443562	-4.08779811859131	-1.10923719406128	-0.297266006469727	0.440362930297852	0.843568325042725	-10.1743202209473	-2.37007403373718	-1.45076584815979	-0.683817386627197	-0.186027526855469	-11.3019571304321	-8.13704252243041	-4.97212791442871	-3.54257655143738	-2.11302518844604
O43281	NA	NA	NA	NA	NA	NA	NA	2.61694574356079	-1.46181879043579	1.155126953125	-2.37264060974121	0.24430513381958	-1.21751365661621	-2.37264060974121	-2.37264060974121	-2.37264060974121	-2.37264060974121	-2.37264060974121	-1.3081693649292	-1.3081693649292	0.24430513381958	1.79677963256836	1.79677963256836	-2.40521907806396	-1.57381629943848	-1.05290269851685	-0.805653095245361	-0.249977111816406
O43286	NA	NA	NA	NA	NA	NA	NA	NA	-3.316450715065	NA	NA	-2.32652091979981	-5.64297163486481	NA	NA	NA	NA	NA	-2.58489561080933	-2.58489561080933	-2.32652091979981	-2.06814622879028	-2.06814622879028	-10.3309030532837	-7.99585866928101	-4.5575065612793	-3.2900846004486	-3.12597036361694
O43290	9.63665143066503e-05	0.000432479937776154	2.43930831475333e-05	0.435407536393166	0.000123148449626466	0.350951139517282	large	4.34549547596411	0.0682236824346636	4.41371915839877	-3.56746010346846	0.778035372495651	0.846259054930314	-16.2540588378906	-2.18417096138	-0.61276912689209	-0.26566219329834	-0.0209445953369141	-1.4152250289917	0.464654207229614	0.931910276412965	1.45580697059631	1.72973871231079	-1.81040096282959	0.595384120941162	1.01607084274292	1.47462749481202	1.82620143890381
O43292	0.0011107307419813	0.0027871922204236	0.000120529429202516	0.156636340285066	0.00468433871090466	0.246924985282987	large	0.88190332055092	0.136542523684709	1.01844584423563	-0.977291584014893	-0.0953882634639739	0.0411542602207352	-1.78390216827393	-1.5336983203888	-0.827711582183838	-0.489114761352539	-0.295380115509033	-1.2958288192749	-0.664585828781128	-0.445983409881592	0.802042007446289	1.21847486495972	-1.48417997360229	-0.223696708679199	0.276070594787598	0.477275371551514	0.969676971435547
O43293	0.316773854212207	0.36913506396215	0.0870722443554763	0.44337527578508	0.0847045518438783	0.00650291971058869	small	0.330348636164807	0.120567936828172	0.450916572992979	-1.5014289075678	-1.171080271403	-1.05051233457482	-3.24918174743652	-2.04712152481079	-1.72384119033813	-1.07568073272705	0.57533597946167	-2.93007135391235	-1.47806692123414	-0.954648971557617	-0.65069055557251	0.0592842102050781	-2.65180444717407	-1.4954924583435	-1.14410066604614	-0.771180152893066	2.08294582366943
O43294	0.568339936412841	0.615440596679357	0.37247201089089	0.205652697297572	0.159705994319216	-0.0193317529031819	small	0.465643564860027	-0.298374074878116	0.16726948998191	-2.20223760604858	-1.73659404118856	-2.03496811606667	-4.49981307983398	-2.68391227722168	-2.34029865264893	-1.36443924903869	-0.140013694763184	-5.45668792724609	-2.32464528083802	-1.6635479927063	-0.884922266006468	0.246079444885254	-5.47633504867554	-2.91110467910767	-1.80753803253174	-1.0687952041626	0.166049957275391
O43299	NA	NA	NA	NA	NA	NA	NA	0.100140929222108	0.682131791114807	0.782272720336916	-1.5749568939209	-1.47481596469879	-0.792684173583984	-1.5749568939209	-1.5749568939209	-1.5749568939209	-1.5749568939209	-1.5749568939209	-4.29250144958496	-1.88425755500794	-1.23844981193542	-0.675605535507203	-0.471985816955566	-3.21343898773193	-1.11266326904297	-0.757401466369629	-0.304683685302734	0.0622854232788086
O43301	0.000202321456796111	0.00073986156954034	8.33508021059314e-05	0.00163900290399905	0.140132939176497	0.319389478943541	large	0.329929197376425	0.847935672687447	1.17786487006387	0.100077932531183	0.430007129907608	1.27794280259506	-0.687233924865723	-0.401084423065186	0.203437805175781	0.413012027740479	1.39073610305786	-0.641016483306885	-0.0806074142456055	0.476091623306275	0.993335485458372	1.64199781417847	-0.0494298934936523	0.692097187042236	1.3454122543335	1.59482002258301	3.2708911895752
O43306	NA	NA	NA	NA	NA	NA	NA	-0.256614446640016	0.116542458534242	-0.140071988105773	-4.08141613006592	-4.33803057670594	-4.22148811817169	-4.08141613006592	-4.08141613006592	-4.08141613006592	-4.08141613006592	-4.08141613006592	-5.30733346939087	-5.30733346939087	-4.33803057670594	-3.368727684021	-3.368727684021	-5.76906251907349	-5.43964838981629	-4.14915752410888	-3.0033278465271	-2.81857490539551
O43310	NA	NA	NA	NA	NA	NA	NA	0.318822463353471	0.271527330080668	0.590349793434139	-2.58593893051147	-2.267116467158	-1.99558913707733	-2.58593893051147	-2.58593893051147	-2.58593893051147	-2.58593893051147	-2.58593893051147	-4.14959621429443	-2.74850869178772	-2.18908643722535	-1.63301920890808	-0.872425079345703	-3.56302452087402	-2.23413681983948	-2.00153470039367	-1.73437905311585	-0.411182403564453
O43312	0.0229079715768544	0.0362118894759125	0.00425673594719581	0.410324682267394	0.00963738332320343	0.150068666227202	large	0.885991871356965	-0.165244579315187	0.720747292041779	-2.02443033456802	-1.13843846321106	-1.30368304252625	-2.70694732666016	-2.36050367355347	-1.91306161880493	-1.66184830665588	-1.61766815185547	-3.0363597869873	-1.88722229003906	-1.21184253692627	-0.669586181640625	1.26066112518311	-6.73953056335449	-1.50454711914063	-1.16543626785278	-0.534038543701172	0.812648773193359
O43314	3.66940705937621e-07	8.0975060847293e-05	3.27539400958522e-08	0.00482353648229968	0.00183159912002519	0.588002790048826	large	1.04682053490118	0.41437754812448	1.46119808302566	-1.48244862122969	-0.435628086328507	-0.0212505382040272	-2.55816078186035	-1.87175559997559	-1.26649284362793	-1.08697772026062	-0.875833511352539	-1.18293952941895	-0.6868896484375	-0.340598821640015	-0.213812589645386	0.300376892089844	-0.844083786010742	-0.184764385223389	-0.0411853790283203	0.113974094390869	0.821266174316406
O43318	9.94246428352856e-06	0.000138260786308911	1.69476268607558e-06	0.284616518816933	5.32995422063906e-05	0.447604070305272	large	2.73525083606893	0.133865441965021	2.86911627803395	-3.79304963892156	-1.05779880285263	-0.923933360887611	-16.5540504455566	-2.80614423751831	-2.36356210708618	-2.02985477447509	-1.69429588317871	-2.70254707336426	-1.28095030784607	-1.0206847190857	-0.674297094345093	-0.228120803833008	-2.11967086791992	-1.14239501953125	-0.962780952453613	-0.659650564193725	0.115002632141113
O43324	NA	NA	NA	NA	NA	NA	NA	NA	0.158520957401823	NA	NA	-1.20847291946411	-1.04995196206229	NA	NA	NA	NA	NA	-3.32029247283936	-2.22806549072266	-1.01971435546875	0.00332260131835938	0.245388031005859	-1.86674118041992	-1.44012069702148	-1.01387071609497	-0.578768730163574	-0.150476455688477
O43325	NA	NA	NA	NA	NA	NA	NA	NA	NA	NA	NA	NA	-0.547216415405273	NA	NA	NA	NA	NA	NA	NA	NA	NA	NA	-0.547216415405273	-0.547216415405273	-0.547216415405273	-0.547216415405273	-0.547216415405273
O43347	NA	NA	NA	NA	NA	NA	NA	NA	-0.483953678607941	NA	NA	-0.177121257781982	-0.661074936389923	NA	NA	NA	NA	NA	-1.32103633880615	-0.726859092712402	-0.523952484130859	0.334416389465332	1.35182523727417	-2.20101547241211	-1.2171630859375	-0.838422536849976	0.0971693992614745	0.829248428344727
O43353	NA	NA	NA	NA	NA	NA	NA	1.57939462661743	0.277568510304327	1.85696313692175	-3.1650857925415	-1.58569116592407	-1.30812265561975	-3.1650857925415	-3.1650857925415	-3.1650857925415	-3.1650857925415	-3.1650857925415	-2.8054084777832	-2.39175486564636	-1.24874496459961	-0.989581346511841	-0.266630172729492	-2.53488206863403	-1.60379958152771	-1.26659822463989	-0.999123334884643	-0.157969951629639
O43379	NA	NA	NA	NA	NA	NA	NA	NA	0.526196897029876	NA	NA	-3.69426870346069	-3.16807180643082	NA	NA	NA	NA	NA	-4.55154752731323	-4.3175036907196	-3.90795087814331	-3.07103371620178	-2.40962553024292	-5.70986700057983	-4.81456828117371	-2.65191531181335	-1.71828174591064	-1.26517677307129
O43390	0.800719768229291	0.825605912388183	0.295641003321955	0.43157814290911	0.259190491190367	-0.0330959895521577	small	0.172027249227868	-0.102882529082504	0.0691447201453639	2.1330043185841	2.30503156781197	2.20214903872946	0.95030403137207	1.90226101875305	2.17442607879639	2.41910576820374	3.02369022369385	1.26055335998535	1.93753719329834	2.31951856613159	2.68086171150208	3.19072198867798	-0.217941284179688	1.95789432525635	2.34822416305542	2.72588109970093	3.30591869354248
O43395	0.000150889637389778	0.000596668078501839	5.04915337836021e-05	0.424975707675106	8.01033199516984e-05	0.354498266662929	large	1.56622506247627	-0.104934161642324	1.46129090083394	-1.07721434699165	0.48901071548462	0.384076553842296	-1.59408569335938	-1.21187257766724	-1.15478420257568	-0.910605430603027	-0.416345596313477	-0.791910171508789	0.029651403427124	0.350629806518555	1.07434344291687	1.579421043396	-2.65945720672607	0.0842304229736328	0.545818328857422	1.02890825271606	1.5354061126709
O43396	0.000835123688797278	0.0022301050443145	0.00139321021863168	0.148933619418079	0.00012410987943701	0.259060881437765	large	0.673512515696613	-0.138841226049091	0.534671289647522	1.06040516766635	1.73391768336296	1.59507645731387	0.315367698669434	0.741450786590576	1.15889835357666	1.32510828971862	1.65232372283936	0.769600868225098	1.5263512134552	1.7293050289154	1.94913601875305	2.6291618347168	0.847543716430664	1.395183801651	1.60282421112061	1.87065887451172	2.45199108123779
O43399	0.000559904283854393	0.00161795870260865	8.16405339694312e-05	0.287733057389451	0.00109554867720515	0.27607424300138	large	1.0675108784979	0.0442150870095142	1.11172596550742	0.962382013147528	2.02989289164543	2.07410797865494	0.208548069000244	0.703362464904786	0.938043594360352	1.21399736404419	1.78786134719849	0.771648406982422	1.58796906471252	1.87426471710205	2.57092690467834	3.25112724304199	-0.690770149230957	1.79383134841919	2.25841617584229	2.52201771736145	3.51730060577393
O43402	0.000427010722479578	0.00131342431134748	0.000208898515644682	0.305822137130715	9.70699705527121e-05	0.307213701538979	large	1.36116018891335	-0.0725976267586585	1.28856256215469	-1.13714849948883	0.224011689424515	0.151414062665856	-2.18040657043457	-1.40723848342896	-1.04883003234863	-0.736298084259034	-0.532048225402832	-0.919000625610352	-0.301896333694458	0.358788251876831	0.735908985137939	1.21349334716797	-1.0001163482666	-0.0884122848510741	0.134540557861328	0.568416595458984	1.41587448120117
O43422	NA	NA	NA	NA	NA	NA	NA	0.310074753231476	1.61370397938622	1.9237787326177	-3.2520227432251	-2.94194798999362	-1.3282440106074	-3.2520227432251	-3.2520227432251	-3.2520227432251	-3.2520227432251	-3.2520227432251	-5.20991039276123	-3.49466276168823	-2.70844459533691	-2.07852458953857	-1.53596305847168	-2.29457569122314	-1.99208307266236	-1.4277765750885	-0.809342861175537	0.323867797851563
O43426	0.203654657100415	0.249573433227637	0.037211760760757	0.274990501085065	0.106128375920154	0.0275037012553954	small	0.832247614860536	0.208721415563062	1.0409690304236	-2.38969105482102	-1.55744343996048	-1.34872202439742	-4.55253505706787	-3.61169266700744	-2.08965349197388	-1.19459867477417	-0.773103713989258	-2.90153408050537	-2.00562977790833	-1.37701416015625	-1.08382415771484	-0.768966197967529	-3.13002586364746	-1.83753204345703	-1.30546236038208	-0.973718643188477	0.0381593704223633
O43427	1.65105982645653e-05	0.000167848252973596	2.25926251544856e-06	0.00803146387706183	0.00666941624058261	0.465651537869385	large	0.776910440127056	0.544846446272257	1.32175688639931	-1.58146417140961	-0.804553731282553	-0.259707285010296	-2.07155895233154	-1.89749979972839	-1.57580018043519	-1.27752304077149	-1.0785083770752	-1.79734563827515	-0.982197284698487	-0.707959651947021	-0.459850788116455	-0.226627826690674	-1.21077346801758	-0.632755756378173	-0.277107238769531	-0.0549283027648926	1.05139398574829
O43432	3.34211299995969e-06	0.000118959598964543	3.51309589858389e-07	0.148387696565755	0.000104121443772116	0.504735100708095	large	5.55884325432055	0.33029055526291	5.88913380958346	-6.5699082287875	-1.01106497446696	-0.680774419204049	-16.7199668884277	-10.4039754867554	-2.79244518280029	-2.44729733467102	-1.7577428817749	-2.25944089889526	-1.60895562171936	-0.834935188293457	-0.619943380355835	-0.0781254768371582	-1.94436359405518	-1.5399079322815	-0.637105464935303	-0.0291991233825684	1.17673015594482
O43447	0.0187966654167772	0.0304670569842369	0.00255877274002134	0.238838048907665	0.021174362825022	0.126556416864955	moderate	0.635669039054351	0.175696356141047	0.811365395195399	0.88926987214522	1.52493891119957	1.70063526734062	-0.656932830810547	0.535864114761353	1.03434944152832	1.27401351928711	2.16473722457886	0.853693008422852	1.15663385391235	1.47860741615295	1.77781009674072	2.41136360168457	-0.0620441436767578	1.30482530593872	1.70542621612549	2.07040596008301	3.87215614318848
O43451	NA	NA	NA	NA	NA	NA	NA	NA	1.62618446350098	NA	NA	0.139193534851073	1.76537799835205	NA	NA	NA	NA	NA	-0.982315063476563	-0.982315063476563	0.139193534851073	1.26070213317871	1.26070213317871	1.76537799835205	1.76537799835205	1.76537799835205	1.76537799835205	1.76537799835205
O43462	NA	NA	NA	NA	NA	NA	NA	NA	-0.203526178995769	NA	NA	-1.72437024116516	-1.92789642016093	NA	NA	NA	NA	NA	-2.48124694824219	-2.48124694824219	-1.72437024116516	-0.967493534088135	-0.967493534088135	-2.45036315917969	-2.35073566436768	-2.29563426971436	-1.35571146011353	-0.819299697875977
O43464	0.0185286842512062	0.0300804092276493	0.00302732728888967	0.351891888323612	0.01212997557176	0.127167457345397	moderate	0.375502551143821	0.20584409262823	0.581346643772051	-0.118000680750067	0.257501870393754	0.463345963021984	-1.22716522216797	-0.271093606948852	-0.199920654296875	-0.106492042541504	1.92350578308105	-2.13885974884033	0.0436723232269287	0.349049091339111	0.753332853317261	1.55832958221436	-0.478702068328857	-0.0634517669677735	0.334988594055176	1.00100469589233	1.48186588287354
O43474	NA	NA	NA	NA	NA	NA	NA	NA	NA	NA	NA	NA	-17.0855503082275	NA	NA	NA	NA	NA	NA	NA	NA	NA	NA	-17.0855503082275	-17.0855503082275	-17.0855503082275	-17.0855503082275	-17.0855503082275
O43488	0.00120847749754807	0.00298843733541777	0.000181880738891166	0.018178347687376	0.0551113645689374	0.243335913963601	large	0.289366350932554	0.34753009158632	0.636896442518874	2.5379095511003	2.82727590203285	3.17480599361917	1.84106540679932	2.26695203781128	2.65783023834229	2.7993495464325	3.00243616104126	1.8522481918335	2.42359805107117	2.77541875839233	3.07958245277405	3.71373605728149	1.23881244659424	2.94221878051758	3.18580436706543	3.46412897109985	4.43982410430908
O43490	NA	NA	NA	NA	NA	NA	NA	NA	NA	NA	3.02392148971558	NA	NA	3.02392148971558	3.02392148971558	3.02392148971558	3.02392148971558	3.02392148971558	NA	NA	NA	NA	NA	NA	NA	NA	NA	NA
O43491	0.0363529977400545	0.0544017180591501	0.293091526381045	0.00551341606570601	0.0544492641845925	0.0984884514734332	moderate	-0.805765970186755	0.905736578547437	0.0999706083606816	0.945909543470904	0.140143573284149	1.04588015183159	0.143991470336914	0.506378412246705	0.966403961181641	1.32250046730042	1.910231590271	-2.60350322723389	-0.635581970214844	0.82551908493042	0.928250074386596	1.0989351272583	-1.15884065628052	0.403016090393067	1.27337741851807	1.69265151023865	2.71230125427246
O43493	NA	NA	NA	NA	NA	NA	NA	NA	0.0246380837190708	NA	NA	-0.762688249349594	-0.738050165630523	NA	NA	NA	NA	NA	-2.11002731323242	-1.47585105895996	-0.631660461425781	-0.154287815093994	0.386143684387207	-3.0545129776001	-1.12307357788086	-0.581376075744629	-0.230744361877441	0.572608947753906
O43505	NA	NA	NA	NA	NA	NA	NA	0.870557454916147	0.445410059485243	1.31596751440139	-2.08126163482666	-1.21070417991051	-0.76529412042527	-2.08126163482666	-2.08126163482666	-2.08126163482666	-2.08126163482666	-2.08126163482666	-2.75981426239014	-2.20680379867554	-1.17035484313965	-0.492695808410645	0.375733852386475	-4.81074523925781	-1.2637939453125	-0.605216503143311	-0.191181182861328	2.03596305847168
O43508-2	0.778545121222616	0.806649163319072	0.284208388143017	0.273720713327692	0.48722226667479	-0.040522792961817	small	-0.0682704876630746	-0.218696736881876	-0.286967224544951	-0.797837416330972	-0.866107903994046	-1.08480464087592	-2.20658159255981	-1.70941638946533	-0.696712493896484	0.168355941772461	0.394641399383545	-2.9902491569519	-1.25646781921387	-0.614524364471436	-0.0677008628845215	0.43913745880127	-4.27648115158081	-1.58556461334229	-0.819922685623169	-0.434378623962402	1.8384370803833
O43513	NA	NA	NA	NA	NA	NA	NA	NA	3.63194056919643	NA	NA	-6.2624408858163	-2.63050031661987	NA	NA	NA	NA	NA	-17.4864921569824	-10.6481781005859	-2.71459531784058	-1.90248537063598	1.46532821655273	-17.2994270324707	-2.77929496765137	-1.10151338577271	-0.0230293273925781	1.08224105834961
O43516	NA	NA	NA	NA	NA	NA	NA	8.2345903714498	1.07778164112207	9.31237201257187	-8.72083473205568	-0.486244360605879	0.591537280516191	-10.9714336395264	-10.9714336395264	-8.72083473205568	-6.47023582458496	-6.47023582458496	-17.6310253143311	-0.0154743194580075	1.04185247421265	1.39194416999817	2.22787284851074	-4.33129405975342	-0.14942741394043	0.696957588195801	1.99026870727539	2.78079223632813
O43548	NA	NA	NA	NA	NA	NA	NA	-0.36279931522551	NA	NA	-1.30106298128764	-1.66386229651315	NA	-3.9827299118042	-2.42023468017578	-1.13770055770874	-0.158982276916504	1.03097009658813	-2.98120164871216	-2.75835204124451	-2.42358207702637	-0.961519956588744	1.19749164581299	NA	NA	NA	NA	NA
O43556	0.471275741223921	0.522061526867522	0.127208854684081	0.45807699189373	0.125177130217306	-0.0127019529012882	small	-0.546656653994605	-0.0766044437111206	-0.623261097705726	-0.552774349848429	-1.09943100384303	-1.17603544755416	-1.69646644592285	-0.857619762420654	-0.36362648010254	-0.0919685363769531	0.0566616058349609	-2.45614433288574	-1.63809680938721	-1.25828361511231	-0.644101142883301	0.800822257995605	-3.58910846710205	-2.1761474609375	-1.16705083847046	-0.131720542907715	0.300092697143555
O43566	NA	NA	NA	NA	NA	NA	NA	-0.366959205040564	1.86139704860174	1.49443784356117	-3.06979703903199	-3.43675624407255	-1.57535919547081	-3.53942966461182	-3.53942966461182	-3.06979703903199	-2.60016441345215	-2.60016441345215	-17.3619899749756	-3.76175880432129	-2.53965091705322	-1.714271068573	-0.21452522277832	-3.8718433380127	-2.44719552993775	-1.86592555046081	-0.826014041900633	0.627967834472656
O43570	NA	NA	NA	NA	NA	NA	NA	-2.03075970013936	1.6326952457428	-0.398064454396569	1.64751704533895	-0.383242654800416	1.24945259094238	0.61599588394165	1.37860679626465	1.71060180664063	2.30842018127441	2.44335079193115	-2.36490345001221	-0.764260292053223	-0.511905670166016	0.183206558227539	1.29520225524902	1.24945259094238	1.24945259094238	1.24945259094238	1.24945259094238	1.24945259094238
O43572	NA	NA	NA	NA	NA	NA	NA	-0.413069788614909	-0.379284513357913	-0.792354301972822	-0.564414501190186	-0.977484289805095	-1.35676880316301	-0.59135913848877	-0.59135913848877	-0.564414501190186	-0.537469863891602	-0.537469863891602	-2.91735410690308	-1.86474013328553	-1.18952560424805	-0.519028663635254	3.10087633132935	-3.54766130447388	-2.20805740356445	-1.24336242675781	-0.967526435852051	1.23025226593018
O43583	2.99171696941838e-05	0.000220876907467609	4.12571532394727e-06	0.237597038215106	0.000172124018584701	0.400726723621919	large	0.993861764669418	0.166835425988489	1.16069719065791	0.581393718719483	1.5752554833889	1.74209090937739	0.176182746887207	0.328358888626099	0.572100639343262	0.784824848175049	0.976357460021973	0.266593933105469	1.21932172775269	1.61996722221375	2.00339460372924	2.41214799880981	0.699761390686035	1.37479972839355	1.83286762237549	1.99591183662415	2.61210632324219
O43586	0.000674904899623657	0.00186888299847006	0.000206511050571769	0.48617231353171	0.000343679098775232	0.286406307566547	large	1.95363900065422	-0.114969541629156	1.83866945902506	-2.90946912765503	-0.955830127000808	-1.07079966862996	-5.05424880981445	-3.12959766387939	-2.69806766510009	-2.24107217788696	-1.6924295425415	-2.83905172348022	-1.63848757743835	-1.16501379013062	-0.222087860107422	1.65701675415039	-4.20619678497314	-1.89764833450317	-1.11418867111206	-0.199394226074219	0.981726169586182
O43592	0.646884787134066	0.686668268744638	0.191594257171574	0.265136820761361	0.384164944683947	-0.0240175713713289	small	-0.0825193605639729	-0.121928374404492	-0.204447734968465	1.44678995826028	1.3642705976963	1.24234222329181	0.428739547729492	1.03252506256104	1.54560470581055	1.9945170879364	2.28071022033691	-0.273323059082031	0.719818592071533	1.28830766677856	2.06369400024414	2.82129287719727	-0.102105140686035	0.596173524856567	1.07982540130615	1.65848588943481	2.99355220794678
O43597	NA	NA	NA	NA	NA	NA	NA	NA	-1.90319442749023	NA	NA	-2.60381984710693	-4.50701427459717	NA	NA	NA	NA	NA	-4.41843605041504	-3.56351947784424	-2.25280666351318	-1.64412021636963	-1.49123001098633	-7.3518533706665	-7.3518533706665	-4.50701427459717	-1.66217517852783	-1.66217517852783
O43598	3.58863619838109e-06	0.000118959598964543	4.5257027505674e-07	0.189709513327418	5.52942859739253e-05	0.490967587943427	large	1.44309718771414	0.193497399921005	1.63659458763515	1.13885779814287	2.58195498585701	2.77545238577801	0.534361839294434	1.0648639202118	1.16751718521118	1.28009486198426	1.47365474700928	1.30560207366943	2.08915162086487	2.59258317947388	3.15222024917602	3.62793111801147	1.36004257202148	2.51973247528077	2.80579710006714	3.26976156234741	3.94839859008789
O43602	NA	NA	NA	NA	NA	NA	NA	NA	NA	NA	NA	NA	-17.060173034668	NA	NA	NA	NA	NA	NA	NA	NA	NA	NA	-17.060173034668	-17.060173034668	-17.060173034668	-17.060173034668	-17.060173034668
O43609	NA	NA	NA	NA	NA	NA	NA	NA	-3.00577807426451	NA	NA	-4.85928249359131	-7.86506056785582	NA	NA	NA	NA	NA	-6.42484283447266	-6.42484283447266	-4.85928249359131	-3.29372215270996	-3.29372215270996	-11.1506128311157	-11.1506128311157	-7.86506056785582	-4.57950830459595	-4.57950830459595
O43615	1.79785411955449e-05	0.000170955420077994	5.24594680714959e-06	0.439242996769229	3.20128757910663e-05	0.422397092215072	large	1.64301467212764	0.0711785023627072	1.71419317449034	-0.789633187380705	0.853381484746933	0.92455998710964	-1.7475700378418	-1.03437423706055	-0.919223785400391	-0.448224782943725	-0.00148534774780273	-0.290536880493164	0.324644327163697	0.877636432647704	1.47218823432922	1.6736855506897	-0.819515228271484	0.553653001785279	1.07607555389404	1.38272094726562	2.2425012588501
O43617	8.83894784022514e-06	0.000135204145256618	1.23390245548698e-06	0.227278955931699	7.60894559668805e-05	0.452610328127551	large	1.46283589438959	0.0899251608744907	1.55276105526408	-0.111300425095992	1.3515354692936	1.44146063016809	-1.34296226501465	-0.343977928161621	0.00558567047119141	0.173657417297363	0.761055946350098	0.46920919418335	1.00556945800781	1.36056089401245	1.65071773529053	2.20433044433594	-0.101613998413086	1.30038833618164	1.58448505401611	1.80612778663636	2.05591583251953
O43633	3.07317602057644e-05	0.000224446624269676	3.83692964784145e-06	0.207092248433593	0.000225025541646069	0.399583570372056	large	1.5716014910828	0.215062585861787	1.78666407694458	0.136756290089001	1.7083577811718	1.92342036703359	-0.618870735168457	-0.372867345809937	0.243135452270508	0.443214416503906	1.34611511230469	0.308387279510498	1.25091910362243	1.89269638061524	2.22908782958985	2.40787982940674	-1.39114236831665	1.34543824195862	2.08876323699951	2.538813829422	3.79798984527588
O43639	0.305550504901226	0.357466803192206	0.282586602410906	0.128417072154277	0.0726721888932146	0.00807131283515307	small	-0.0823672115802766	0.295775619537935	0.213408407957658	-0.289072990417481	-0.371440201997757	-0.0756645824598225	-8.08249187469482	-1.10667657852173	0.673371315002442	1.23546457290649	3.27664947509766	-1.35541820526123	-1.12807989120483	-0.370390653610229	0.0426862239837646	1.37249660491943	-2.81469106674194	-0.654696941375732	-0.144561290740967	0.387588024139404	2.14547729492188
O43660	0.000171953103903058	0.000651712468724574	2.76778115991052e-05	0.308373019089045	0.00039312865476943	0.326310160427807	large	0.891663678667763	0.1453499858794	1.03701366454716	-0.977948405525902	-0.0862847268581389	0.0590652590212615	-1.99666213989258	-1.1755747795105	-0.859898567199707	-0.677783966064453	-0.241212368011475	-2.03382015228271	-0.338380098342896	-0.131895542144775	0.514381408691406	0.795032978057861	-0.722071647644043	-0.276155948638916	0.0202951431274414	0.402061700820923	0.931735992431641
O43663	NA	NA	NA	NA	NA	NA	NA	NA	0.497479295730592	NA	NA	-2.73877630233765	-2.24129700660705	NA	NA	NA	NA	NA	-3.68774223327637	-2.67164707183838	-2.57936382293701	-2.49784469604492	-2.25728368759155	-4.56234073638916	-2.45347785949707	-2.03976082801819	-1.48554420471191	-0.181833267211914
O43665	NA	NA	NA	NA	NA	NA	NA	3.14518178304036	0.227791958144217	3.37297374118458	-3.74705619812012	-0.601874415079753	-0.374082456935536	-4.57672786712646	-4.34500980377197	-3.52190494537354	-3.25303792953491	-3.0386004447937	-2.20703983306885	-1.23941421508789	-0.573487758636475	-0.193133592605591	1.20088863372803	-3.30557918548584	-0.860605239868164	-0.317973613739014	0.514623641967773	1.66259098052979
O43670	0.000194568282635801	0.000714629299774483	6.44946493062803e-05	0.476940297068718	0.000141025759335615	0.321052229318269	large	1.46297593821179	-0.0856085510357572	1.37736738717603	-0.129664767872203	1.33331117033958	1.24770261930383	-1.74299812316895	-0.474063873291016	-0.016869068145752	0.399998188018799	1.01085662841797	0.198745727539063	0.765042781829834	1.53004741668701	1.67129778862	2.09163093566895	-0.493934631347656	0.984318733215333	1.26904296875	1.75133514404297	2.42669057846069
O43674	0.0270206524060072	0.0418328827703912	0.00520183627996391	0.429328534731858	0.0122244132843529	0.111112927720916	moderate	0.366782142357394	0.0686823246271713	0.435464466984565	1.72380061583085	2.09058275818825	2.15926508281542	1.28708171844482	1.57834506034851	1.62922763824463	1.90414667129517	2.4686222076416	0.711359024047852	1.82227015495301	2.12996816635132	2.62183928489685	3.11013126373291	1.23361301422119	1.82820320129394	2.20560264587402	2.46068120002746	2.87726306915283
O43676	0.0119361552371291	0.0205325983523543	0.0379123394349389	0.141544564493945	0.00159484985310844	0.342818322981366	large	-1.66897821426392	0.627649102892195	-1.04132911137172	-1.0982141494751	-2.76719236373901	-2.13954326084682	-2.72763061523438	-1.49395179748535	-1.01702046394348	-0.700736999511719	0.365335941314697	-4.56395816802979	-3.67681336402893	-2.4636995792389	-1.87430119514465	-1.54395246505737	-3.87343311309814	-2.46553540229797	-1.86834669113159	-1.56909322738648	-1.1657657623291
O43678	0.000379216631330494	0.00119090017787496	6.39157664188106e-05	0.334626894647333	0.000618495411551581	0.292655443810692	large	1.04905862970786	0.110650120869927	1.15970875057778	-0.402089162306352	0.646969467401505	0.757619588271431	-1.56010723114014	-0.747664451599121	-0.280070304870605	-0.0520915985107422	0.61804723739624	-0.346950531005859	0.111604452133179	0.618730306625366	1.15669155120849	1.89743423461914	-0.554354667663574	0.142368316650391	0.928360939025879	1.36961102485657	2.0965690612793
O43681	0.0385600378297036	0.0573016967050482	0.00552038907602423	0.127365043424314	0.07607186688027	0.0959803756672126	moderate	0.196296857161954	0.151738435029982	0.348035292191937	1.43842129273848	1.63471814990044	1.78645658493042	1.02844047546387	1.21117186546326	1.52194213867188	1.61747097969055	1.78997611999512	0.595736980438232	1.39175271987916	1.56780505180359	1.98097944259644	2.36825084686279	1.22897434234619	1.5744469165802	1.77175521850586	2.01200246810913	2.30951499938965
O43684-2	4.54128886945827e-05	0.000277077623209168	5.46507186559129e-06	0.198525234988196	0.000322061786700813	0.38296657877683	large	0.971515522761778	0.201922319505526	1.1734378422673	0.181782765821978	1.15329828858376	1.35522060808928	-0.661107063293457	-0.203485488891601	0.297585964202881	0.532841682434082	1.07974243164063	0.169760704040527	0.972373247146608	1.12538051605225	1.52935671806335	1.9088077545166	0.59217357635498	1.0201096534729	1.37185478210449	1.71167850494385	2.08233833312988
O43688	NA	NA	NA	NA	NA	NA	NA	NA	0.923007488250729	NA	NA	-1.39175176620483	-0.468744277954101	NA	NA	NA	NA	NA	-1.39175176620483	-1.39175176620483	-1.39175176620483	-1.39175176620483	-1.39175176620483	-1.25784730911255	-1.13493776321411	-0.633479118347168	-0.00484371185302734	0.920211791992188
O43692	NA	NA	NA	NA	NA	NA	NA	NA	-1.0888053894043	NA	NA	1.32553577423096	0.236730384826658	NA	NA	NA	NA	NA	1.32553577423096	1.32553577423096	1.32553577423096	1.32553577423096	1.32553577423096	-1.86081695556641	-1.33312129974365	0.40920352935791	1.31010246276855	2.65828418731689
O43704	NA	NA	NA	NA	NA	NA	NA	NA	1.34629607200622	NA	NA	-3.07411193847656	-1.72781586647034	NA	NA	NA	NA	NA	-3.07411193847656	-3.07411193847656	-3.07411193847656	-3.07411193847656	-3.07411193847656	-4.74350833892822	-4.54375553131104	-1.19087290763855	0.520054817199707	0.782059669494629
O43707	0.0160796633161775	0.0266897335550197	0.00454417385701173	0.431353080949637	0.00486383165223812	0.133199998021242	moderate	0.643658375198192	-0.0758821588495513	0.567776216348641	3.99831169301813	4.64197006821632	4.56608790936677	3.18003940582275	3.77871799468994	4.09506940841675	4.25200653076172	4.65029382705688	4.03549098968506	4.16298270225525	4.39632630348205	5.25621914863586	5.73319101333618	3.22193050384521	4.2318058013916	4.37973117828369	4.95513582229614	5.94765853881836
O43707-2	0.108528223114502	0.143311111887306	0.0993861221279654	0.13548549648796	0.0175543093752974	0.0530758703894004	small	0.479447746276855	-0.201252323648204	0.278195422628652	0.0807023048400878	0.560150051116943	0.358897727468739	-0.591407775878906	-0.244047641754151	-0.0382213592529297	0.327754020690918	0.895832061767578	-0.652988433837891	0.184955358505249	0.584569931030273	1.0544548034668	1.62295579910278	-1.051833152771	-0.0674800872802735	0.339373588562012	0.621148109436035	1.83383941650391
O43708	0.0463608605778129	0.0673769491578298	0.0281302265061291	0.218736117955935	0.00750553844497432	0.0881404126699881	moderate	0.817002098668706	-0.162911937288616	0.65409016138009	-0.291507850993764	0.525494247674942	0.362582310386326	-1.41308689117432	-0.836178064346313	-0.284655570983887	0.0443377494812011	1.28910112380981	-0.803287506103516	-0.0947561264038085	0.631536960601806	1.05685877799988	1.64836597442627	-1.32194805145264	-0.174063205718994	0.424443244934082	0.76693868637085	3.36002540588379
O43709	0.00308722572805691	0.00645097596917904	0.000606838554476755	0.482179106754073	0.000916477123786831	0.239024120699597	large	4.42846473058065	-0.0848067673769863	4.34365796320366	-5.44930489857992	-1.02084016799927	-1.10564693537625	-16.9512748718262	-3.74880838394165	-3.26885366439819	-2.81883907318115	-2.63919973373413	-3.50032806396484	-1.5273015499115	-1.10617589950562	-0.217646360397339	0.288543224334717	-4.60664701461792	-1.81394577026367	-0.81429672241211	-0.0698566436767578	1.3400936126709
O43711	NA	NA	NA	NA	NA	NA	NA	NA	-0.525775194168088	NA	NA	2.15908420085907	1.63330900669098	NA	NA	NA	NA	NA	1.77804946899414	1.82838034629822	2.05972194671631	2.48978805541992	2.73884344100952	0.74620246887207	1.07369208335877	1.70724678039551	2.03393125534057	2.56844520568848
O43716	NA	NA	NA	NA	NA	NA	NA	NA	-0.522233798390342	NA	NA	-1.52556916077932	-2.04780295916966	NA	NA	NA	NA	NA	-2.54220676422119	-2.34183669090271	-1.53145694732666	-0.809428215026855	-0.2794189453125	-3.65117931365967	-2.27305793762207	-1.88957285881043	-1.34120941162109	-1.18687725067139
O43719	1.78944678940857e-05	0.000170955420077994	1.47314242263077e-06	0.0541159761365416	0.00118234243585935	0.422596551024749	large	0.797590491446582	0.325835680184157	1.12342617163074	-0.646037188443271	0.151553303003311	0.477388983187468	-1.63530540466309	-0.797173500061035	-0.558239459991455	-0.342650651931762	0.0106782913208008	-1.31648731231689	-0.26465916633606	0.182008028030396	0.637110710144043	1.13451814651489	-0.360560417175293	0.284468650817871	0.427563667297363	0.835328102111816	1.2560510635376
O43731	NA	NA	NA	NA	NA	NA	NA	0.56746019635882	0.243171907009038	0.810632103367859	-3.14584922790528	-2.57838903154645	-2.33521712453742	-3.61517858505249	-3.61517858505249	-3.14584922790528	-2.67651987075806	-2.67651987075806	-4.4758129119873	-3.10485601425171	-2.58924007415771	-2.12179756164551	-0.657210826873779	-11.9293632507324	-2.70405173301697	-2.24248552322388	-0.807789325714112	0.537230491638184
O43734	NA	NA	NA	NA	NA	NA	NA	NA	-1.05741834640503	NA	NA	-1.81643342971802	-2.87385177612305	NA	NA	NA	NA	NA	-2.79134225845337	-2.35815572738647	-2.28790378570557	-0.881475448608398	-0.763289928436279	-3.89800930023193	-3.89800930023193	-2.87385177612305	-1.84969425201416	-1.84969425201416
O43739-2	0.00749900532526248	0.0136586161164941	0.00867584046704709	0.130858297707893	0.000961053472616633	0.176953858660612	large	1.62752947277493	-0.413583335323611	1.21394613745132	-1.84381686316596	-0.216287390391031	-0.629870725714642	-3.35564231872559	-2.07415962219238	-1.63868808746338	-1.20275974273682	-0.901584625244141	-2.37780904769897	-0.691859006881714	-0.291232109069824	0.688529014587403	1.2225980758667	-2.57054710388184	-1.71756148338318	-0.407788276672363	0.341342926025391	1.54465198516846
O43747	2.00708361518444e-05	0.000180531517429178	9.51991387806975e-06	0.44172783156344	1.86301913542142e-05	0.417712456776504	large	0.843684459274465	0.051788406527562	0.895472865802027	1.55611354654485	2.39979800581932	2.45158641234688	0.724576950073242	1.34292912483216	1.67967653274536	1.85993146896362	1.94390296936035	0.837069511413574	2.15293931961059	2.51915860176087	2.77768039703369	2.97824048995972	1.83091640472412	2.17551851272583	2.4669942855835	2.68499064445496	3.14721012115479
O43747-2	NA	NA	NA	NA	NA	NA	NA	0.317982037862143	-0.262479943940135	0.0555020939220074	-1.41046695709229	-1.09248491923014	-1.35496486317028	-2.06325817108154	-2.05781364440918	-1.63689994812012	-0.684715270996094	-0.609647750854492	-2.92614841461182	-1.50744342803955	-1.12244701385498	-0.710112571716308	0.517614364624023	-5.03683662414551	-1.76761817932129	-1.16271781921387	-0.483814239501953	0.159548759460449
O43752	0.0190882218626668	0.0308417854194701	0.0111204631860034	0.221790865231246	0.00292607580993736	0.131497057357564	moderate	0.629275305403603	0.292559119670287	0.92183442507389	-1.07332075966729	-0.444045454263687	-0.1514863345934	-2.15037393569946	-1.83258104324341	-0.898294448852539	-0.818455696105957	0.772962093353271	-9.75477600097656	-0.453364849090576	0.303854465484619	0.608893156051636	1.11144065856934	-1.45806694030762	-0.855868339538574	-0.19321346282959	0.459085702896118	1.79227638244629
O43759-2	NA	NA	NA	NA	NA	NA	NA	NA	-1.339275598526	NA	NA	-1.16091394424438	-2.50018954277038	NA	NA	NA	NA	NA	-1.16091394424438	-1.16091394424438	-1.16091394424438	-1.16091394424438	-1.16091394424438	-2.54297542572021	-2.54297542572021	-2.50018954277038	-2.45740365982056	-2.45740365982056
O43760	0.268389599597154	0.318218255823128	0.0531147190034386	0.32529592543909	0.128093439336712	0.0134176861392946	small	0.302899011156774	0.0151110589504242	0.318010070107198	2.20444562218406	2.50734463334084	2.52245569229126	1.11984729766846	2.05922031402587	2.15418910980225	2.22956538200379	3.58570623397827	1.35058784484863	2.00045490264892	2.38134694099426	2.97335147857666	4.07539844512939	-0.000133514404296875	2.18786430358886	2.67502212524414	3.00478172302246	3.6395788192749
O43761	NA	NA	NA	NA	NA	NA	NA	NA	0.0551700459586266	NA	NA	-2.40150249004364	-2.34633244408502	NA	NA	NA	NA	NA	-4.03158569335938	-3.76744937896729	-2.7044665813446	-1.03555560111999	-0.165491104125977	-5.50666904449463	-3.03291320800781	-2.47879457473755	-1.43580627441406	0.277382850646973
O43765	NA	NA	NA	NA	NA	NA	NA	2.68434563279152	0.202354790075965	2.88670042286748	-2.17715311050415	0.507192522287369	0.709547312363334	-3.18531703948975	-3.18531703948975	-2.17715311050415	-1.16898918151855	-1.16898918151855	-1.31812715530396	-0.37068223953247	0.763318300247192	1.14196872711182	2.17822074890137	-2.77482128143311	0.544625282287597	0.898770332336426	1.40074729919434	2.08006572723389
O43772	0.00535217806668735	0.0102720802940292	0.000663580821283485	0.0620882792047466	0.0421233143199744	0.180010710027851	large	0.327172731811351	0.297853714745977	0.625026446557328	1.45682304555719	1.78399577736855	2.08184949211452	0.865255355834961	1.33995771408081	1.54152393341064	1.58765387535095	1.81865119934082	1.04586791992188	1.36477446556091	1.71691226959229	2.08453655242919	3.26590633392334	1.2979564666748	1.66660070419312	1.97670745849609	2.32566356658936	5.31736850738525
O43776	0.0310295941311524	0.0472519214354866	0.019668744156575	0.217892118335772	0.00499166170898067	0.105226122574166	moderate	0.485554183071311	-0.0603271347025158	0.425227048368795	1.67067844217474	2.15623262524605	2.09590549054353	0.88724422454834	1.45458579063415	1.58856773376465	1.94570994377136	2.3104829788208	1.46486377716064	1.84821796417237	2.22645449638367	2.396475315094	2.85104513168335	1.23755550384521	1.63912987709045	2.09256458282471	2.42126512527466	3.48474407196045
O43790	NA	NA	NA	NA	NA	NA	NA	-0.81885361671448	0.190605127450193	-0.628248489264286	0.908680756886801	0.0898271401723209	0.280432267622514	-0.94965934753418	-0.450357437133789	0.0489444732666016	1.83785080909729	3.62675714492798	-2.57720947265625	-1.25863575935364	-0.00340795516967775	1.03202295303345	3.56373596191406	-2.00244522094727	-0.957220077514648	0.11540961265564	0.960187911987305	4.45049858093262
O43795	0.00495222977216981	0.00961447659980982	0.0425453031821756	0.0256706486651805	0.000616345979829387	0.183315631693768	large	0.803223049098794	-0.298021509595539	0.505201539503255	0.731205636804755	1.53442868590355	1.23640717630801	0.332254409790039	0.507175207138062	0.581969261169434	0.729838848114013	1.6045093536377	-1.31919288635254	1.40508508682251	1.64413189888	1.93743419647216	2.49028301239014	0.16589879989624	0.56679630279541	1.00232791900635	1.82557821273803	3.33205413818359
O43805	NA	NA	NA	NA	NA	NA	NA	NA	-0.0425779615129733	NA	NA	-3.010306426457	-3.05288438796997	NA	NA	NA	NA	NA	-4.7098593711853	-3.98803901672363	-3.0338830947876	-2.18086767196655	-0.990589141845703	-4.21494245529175	-3.83075952529907	-2.93155217170716	-2.59697818756104	-1.89945983886719
O43808	0.0289152826417166	0.0443894768679477	0.00579999308772064	0.455468992390973	0.0126280895638817	0.110581957065349	moderate	2.23954735669223	0.0151973973149856	2.25474475400721	-1.85646239194003	0.383084964752196	0.398282362067182	-17.5988578796387	-0.92016887664795	-0.487224578857422	0.136243581771851	1.0734748840332	-1.02178287506104	0.0803923606872559	0.292807579040527	0.660577774047852	1.62620401382446	-1.11648654937744	-0.0286545753479006	0.370681762695313	0.757209300994873	1.8584156036377
O43809	0.000353923865382258	0.00113082991134331	0.000183425608461675	0.356578231285445	0.000136209750027036	0.295592712234166	large	0.905374930663542	-0.0723062092843267	0.833068721379216	0.408414884047075	1.31378981471062	1.24148360542629	-0.752054214477539	-0.0501463413238524	0.666118621826172	0.879932165145874	1.15621662139893	0.0728988647460938	1.09319734573364	1.37871766090394	1.55885982513428	1.89303684234619	-0.891113758087158	1.05296611785888	1.40549612045288	1.57311058044434	2.06214237213135
O43813	0.094266840958975	0.126705943293713	0.0153387812602535	0.282870577962692	0.0611192372839241	0.0579415227532439	small	-0.458540621128949	0.105547696352006	-0.352992924776943	2.17760029706088	1.71905967593193	1.82460737228394	0.820018768310547	1.86246824264527	2.35163307189941	2.83382844924926	2.92242527008057	-1.8850564956665	1.61877298355102	1.94355034828186	2.21315908432007	2.41348123550415	0.889629364013672	1.67297959327698	1.78971385955811	2.07960414886475	2.71499347686768
O43815	0.421213602012782	0.473900086475072	0.162808021115741	0.12068394438636	0.478572220732075	-0.00576105507378299	small	-0.502132889899341	-0.251338820094647	-0.753471709993989	0.828743544491855	0.326610654592514	0.0752718344978664	-2.01327228546143	-0.444507598876954	0.222812652587891	1.85653042793274	4.45521211624146	-0.627938270568848	-0.0896179676055908	0.308589696884155	0.727844476699829	1.39259672164917	-0.548959732055664	-0.201336860656738	-0.00459480285644531	0.362730264663696	1.01486110687256
O43818	9.92184295614356e-05	0.000438500827534061	2.41216642595882e-05	0.445865023567644	0.000104123460994623	0.357312468654759	large	1.67059869170189	-0.069197754497114	1.60140093720478	-0.801909780502319	0.86868891119957	0.799491156702456	-1.91426372528076	-1.03890562057495	-0.657900571823121	-0.574422836303711	-0.0357437133789063	-0.155508995056152	0.469165086746216	0.82547402381897	1.18437767028809	2.18335485458374	-0.900426864624023	0.196902751922608	0.871918678283691	1.42467570304871	1.99192047119141
O43819	0.853436888926765	0.872740005109456	0.419329013787718	0.286770688096663	0.402214585874078	-0.0374007251854039	small	-0.382696320613225	-0.0983114281426297	-0.481007748755855	1.22808583577474	0.845389515161514	0.747078087018884	-0.875269412994385	-0.170690059661865	0.779698371887207	2.61189079284668	4.3888988494873	-0.800375938415527	0.587733030319213	0.776382446289062	1.12224602699279	2.08210372924805	-0.369601249694824	0.208379745483398	0.553162574768066	1.2328896522522	2.51620292663574
O43822	NA	NA	NA	NA	NA	NA	NA	1.24423300652277	-3.33773460326257	-2.0935015967398	0.328817049662272	1.57305005618504	-1.76468454707753	-0.326761245727539	0.158894538879395	0.644550323486328	0.656606197357178	0.668662071228027	-1.92645454406738	-0.799339771270752	1.65893244743347	4.1172399520874	5.58144569396973	-3.70221519470215	-2.10094022750854	-1.80102014541626	-1.22665023803711	-0.377804756164551
O43823	0.000487309241149299	0.0014619277234479	0.00287389709002416	0.0434008249427045	4.70193587095431e-05	0.301209620195947	large	1.41210624575615	-1.08323942967083	0.328866816085319	-1.68534702062607	-0.273240774869919	-1.35648020454075	-2.14529800415039	-1.96281909942627	-1.68700051307678	-1.49249982833863	-1.0528392791748	-1.67473125457764	-0.733741044998169	-0.124754190444946	0.154156446456909	0.986488342285156	-17.7939758300781	-0.896287918090821	-0.589175224304199	-0.190140724182129	0.645340919494629
O43824	NA	NA	NA	NA	NA	NA	NA	0.763619354793003	-1.1309195790972	-0.367300224304202	-1.09272003173828	-0.329100676945276	-1.46002025604248	-2.16175270080566	-2.16175270080566	-1.09272003173828	-0.0236873626708984	-0.0236873626708984	-2.63915205001831	-1.50297117233276	-0.476375579833984	0.950836658477783	1.67715930938721	-2.84865093231201	-2.3686785697937	-1.68249654769898	-0.622617721557617	1.03012084960938
O43826	NA	NA	NA	NA	NA	NA	NA	NA	0.494853905269078	NA	NA	-2.35525100571769	-1.86039710044861	NA	NA	NA	NA	NA	-5.45498275756836	-3.59928131103516	-2.45108866691589	-0.931312561035156	-0.0161871910095215	-3.93976497650146	-2.76049828529358	-1.57142543792724	-1.02952194213867	0.939180374145508
O43827	NA	NA	NA	NA	NA	NA	NA	-2.608726978302	NA	NA	1.11792421340942	-1.49080276489258	NA	1.11792421340942	1.11792421340942	1.11792421340942	1.11792421340942	1.11792421340942	-1.49080276489258	-1.49080276489258	-1.49080276489258	-1.49080276489258	-1.49080276489258	NA	NA	NA	NA	NA
O43829	NA	NA	NA	NA	NA	NA	NA	NA	0.34661989212036	NA	NA	-1.93657302856445	-1.58995313644409	NA	NA	NA	NA	NA	-1.93657302856445	-1.93657302856445	-1.93657302856445	-1.93657302856445	-1.93657302856445	-2.25660800933838	-1.99810409545898	-1.28895378112793	-1.282066822052	-1.12403297424316
O43837	5.83158114103873e-05	0.000315615041220858	2.31856405865689e-05	0.458498843952419	4.83070027191774e-05	0.372324991219262	large	1.55425870689479	0.0345554442509366	1.58881415114572	0.59312781420621	2.147386521101	2.18194196535193	0.0289268493652344	0.207997798919677	0.361981391906738	0.765718698501587	1.6373176574707	-1.42873954772949	1.80255389213562	2.30660915374756	2.836758852005	3.47102832794189	0.312126159667969	1.97630381584168	2.32573795318604	2.58226823806763	3.23932075500488
O43847-2	0.0120037935429913	0.0206167975184033	0.0385520790112463	0.0566781113200712	0.00148667317718545	0.145639683002963	large	0.917240817438473	-0.32461224042851	0.592628577009963	-0.414909232746472	0.502331584692002	0.177719344263492	-1.45469665527344	-1.04625105857849	-0.32569694519043	0.0937919616699215	0.808718681335449	-0.827988624572754	0.263444662094116	0.473601341247558	0.84558653831482	1.53172588348389	-1.28095817565918	-0.42237138748169	0.0165729522705078	0.654905319213868	1.73681163787842
O43852	2.16780682945809e-05	0.000187717374435617	5.08713585331178e-06	0.385567919324369	5.03310481433211e-05	0.41443444621983	large	1.79927516254512	0.115445866532949	1.91472102907807	2.28241881457242	4.08169397711754	4.19713984365049	1.80927276611328	1.91104507446289	2.14280796051025	2.50264048576355	3.32013416290283	2.43206310272217	3.39955520629883	4.28470134735108	4.52998399734497	5.98466730117798	2.42379188537598	3.3980062007904	4.05063962936401	5.25700187683105	5.82613849639893
O43854	NA	NA	NA	NA	NA	NA	NA	-0.837177753448487	0.379122972488402	-0.458054780960085	-0.921687126159668	-1.75886487960816	-1.37974190711975	-0.921687126159668	-0.921687126159668	-0.921687126159668	-0.921687126159668	-0.921687126159668	-1.98126125335693	-1.98126125335693	-1.75886487960816	-1.53646850585938	-1.53646850585938	-1.80847263336182	-1.68358135223389	-1.43738794326782	-1.07590246200562	-0.835719108581543
O43861	0.00167577635447361	0.00388278521315451	0.000546328432249397	0.434055274793394	0.000700643879910755	0.229424626633094	large	-1.78767143596302	0.283429270205291	-1.50424216575773	1.75647245753895	-0.0311989784240728	0.252230291781218	-0.0388331413269043	1.37467813491821	1.67348670959473	2.43649864196778	2.70158767700195	-4.33495330810547	-0.56905221939087	-0.0986125469207762	1.08036065101623	2.26343536376953	-1.90195941925049	-0.616567373275757	0.00156593322753906	1.04318237304688	3.92341804504395
O43865	0.000217063575136057	0.00077877654871497	3.05072277548746e-05	0.0109144628997001	0.0324477894671804	0.316396607419353	large	0.29349286718802	0.438342935365179	0.731835802553199	2.06290526823564	2.35639813542366	2.79474107078884	1.76478385925293	1.905033826828	2.12921619415283	2.14287900924683	2.54668235778809	1.16268539428711	2.06315565109253	2.36816692352295	2.6079306602478	3.6250057220459	1.85957622528076	2.47355985641479	2.83704137802124	3.0324821472168	4.02142238616943
O43866	0.385003882614371	0.437691329834629	0.0927586809494702	0.197569040488737	0.297225319376847	-0.00193609106244466	small	0.00511783090504614	-0.489781334348346	-0.4846635034433	1.10594120892611	1.11105903983116	0.621277705482815	-0.371899604797363	0.0773940086364745	1.32041454315186	1.6129264831543	3.29404354095459	-0.991041660308838	0.195054769515991	0.906763553619383	1.4723448753357	5.26877593994141	-1.74135494232178	-0.199426412582397	0.628509521484375	1.17794156074524	2.7656421661377
O43895	0.136621285283874	0.175200337980752	0.0254140356682182	0.212643129768544	0.103954741888089	0.0733735201477138	moderate	-0.967341466383501	-2.31909751892089	-3.2864389853044	0.269917531446978	-0.697423934936523	-3.01652145385742	-3.26208400726318	0.158436298370361	0.389928817749023	1.07701349258423	1.56381225585938	-5.02272701263428	-1.77707743644714	-0.202346801757813	0.657990217208862	3.01621627807617	-17.3858547210693	-3.35386610031128	-0.931063890457154	0.0588977336883545	1.70574760437012
O43896	0.00374474595859428	0.00758901511402546	0.000418222035917492	0.134294106587366	0.00780103402174741	0.229370074956756	large	-0.806859668095906	-0.873014072938399	-1.6798737410343	-0.700591961542765	-1.50745162963867	-2.38046570257707	-1.22573280334473	-1.19752502441406	-0.574533462524414	-0.365108489990234	-0.26611852645874	-4.56939315795898	-2.35295224189758	-2.05352258682251	-1.3971951007843	3.16473293304443	-5.47139358520508	-2.79489803314209	-2.22458410263062	-1.60501766204834	-0.452993392944336
O43900	NA	NA	NA	NA	NA	NA	NA	-11.3790469169617	2.67279643416406	-8.70625048279762	2.22027053833008	-9.1587763786316	-6.48597994446754	1.09400701522827	1.76867485046387	2.36735391616821	2.49247169494629	3.37884521484375	-17.3051910400391	-17.1035442352295	-11.8433136940002	0.32427978515625	1.53942108154297	-17.3824062347412	-16.8238067626953	-2.72909736633301	-0.541307926177977	2.08325386047363
O43903	NA	NA	NA	NA	NA	NA	NA	NA	0.562291574478151	NA	NA	-2.57892918586731	-2.01663761138916	NA	NA	NA	NA	NA	-3.05452728271484	-3.05452728271484	-2.57892918586731	-2.10333108901978	-2.10333108901978	-6.54944705963135	-1.93003416061401	-1.54319047927856	-0.382582664489746	0.322066307067871
O43909	NA	NA	NA	NA	NA	NA	NA	NA	-1.74061399035984	NA	NA	2.71841144561768	0.97779745525784	NA	NA	NA	NA	NA	0.237336158752441	2.09532499313354	2.22227954864502	4.40880393981934	4.62831258773804	-1.65176630020142	-0.473236083984375	1.18452835083008	1.95511627197266	3.61849403381348
O43913	NA	NA	NA	NA	NA	NA	NA	1.88945168654124	-0.924796334902444	0.964655351638797	-2.64225447177887	-0.752802785237629	-1.67759912014007	-3.40688514709473	-3.20222425460816	-2.72388195991516	-2.08228468894958	-1.71436882019043	-3.09607362747192	-2.62324619293213	-1.08361530303955	0.991165637969972	3.24721145629883	-10.3486461639404	-2.30936121940613	-1.61675858497619	-0.548457622528076	3.47896671295166
O43914	NA	NA	NA	NA	NA	NA	NA	NA	1.44738391118172	NA	NA	-1.80355064074198	-0.356166729560265	NA	NA	NA	NA	NA	-5.10736083984375	-3.75877332687378	-1.95336604118347	-0.136865854263305	2.58455371856689	-3.76645135879517	-1.18496513366699	0.0119118690490723	0.730785846710205	2.00703907012939
O43920	9.00685989258128e-05	0.000414558983704484	1.04798863800571e-05	0.191578043081846	0.000562825058049336	0.353827190114125	large	1.26937345754016	0.149369577998701	1.41874303553887	-0.218105446208607	1.05126801133156	1.20063758933026	-1.71047878265381	-0.44377613067627	-0.278497695922852	0.0946695804595946	1.07356691360474	-0.0479516983032227	0.521358728408813	1.02008700370788	1.45998120307922	2.38302135467529	-0.107206344604492	0.870848178863526	1.50972366333008	1.62751007080078	1.9536828994751
O43924	NA	NA	NA	NA	NA	NA	NA	0.036884721120197	-0.707129369463239	-0.670244648343042	-1.14957745869954	-1.11269273757935	-1.81982210704259	-1.55327463150024	-1.30813980102539	-1.06300497055054	-0.947728872299196	-0.832452774047852	-2.65414428710938	-1.70972132682801	-1.2690601348877	-0.881237745285035	2.52424430847168	-4.48364067077637	-1.99343538284302	-1.75695657730103	-1.31732511520386	-0.884505271911621
O43927	NA	NA	NA	NA	NA	NA	NA	NA	-0.352070617675783	NA	NA	2.89581727981568	2.54374666213989	NA	NA	NA	NA	NA	2.33166885375977	2.52739524841309	2.9820864200592	3.26423931121826	3.28742742538452	2.12644386291504	2.4807014465332	2.59125900268555	2.65085124969482	2.85659456253052
O43929	NA	NA	NA	NA	NA	NA	NA	0.315597955385845	0.0439562842959451	0.35955423968179	-3.25708568096161	-2.94148772557577	-2.89753144127982	-3.82636690139771	-3.69052529335022	-3.22285127639771	-2.823646068573	-2.75627326965332	-4.70249271392822	-3.40688800811768	-2.99222707748413	-2.46665358543396	-1.67905139923096	-5.36035060882568	-3.47698450088501	-2.68207931518555	-2.27763652801514	-0.945350646972656
O43933	NA	NA	NA	NA	NA	NA	NA	NA	0.551487562949196	NA	NA	-2.45788272221883	-1.90639515926963	NA	NA	NA	NA	NA	-4.0505485534668	-3.30611443519592	-2.40927910804749	-1.48895287513733	-0.900350093841553	-4.15363216400146	-2.28859972953796	-1.8101978302002	-1.35242104530335	-0.549686431884766
O60216	0.580334743692222	0.62590884642676	0.221538549452671	0.174135869028601	0.475401501166594	-0.0193978639307041	small	-0.0515850105068902	0.0967210570107336	0.0451360465038435	0.0222146727822045	-0.0293703377246857	0.067350719286048	-0.35831356048584	-0.266937494277954	-0.0998716354370117	0.289458274841309	0.55463981628418	-1.26420783996582	-0.323051691055298	-0.0254642963409423	0.376705646514892	0.805786609649658	-2.6908106803894	-0.296357631683349	0.22381591796875	0.520294427871704	1.34197092056274
O60218	NA	NA	NA	NA	NA	NA	NA	1.03001767009884	-8.0308060986655	-7.00078842856667	-0.865051052787085	0.164966617311751	-7.86583948135375	-9.44853019714355	-2.37326240539551	-0.147062301635742	1.45341897010803	2.75251960754395	-3.97506523132324	-1.42394638061523	1.01921057701111	2.1281795501709	2.66950702667236	-17.367862701416	-17.367862701416	-7.86583948135375	1.6361837387085	1.6361837387085
O60220	NA	NA	NA	NA	NA	NA	NA	NA	0.589910650253299	NA	NA	-1.31045379638672	-0.720543146133421	NA	NA	NA	NA	NA	-1.8604850769043	-1.7898530960083	-1.10501003265381	-1.07705402374268	-0.719866752624512	-1.29610729217529	-1.19998216629028	-0.974869728088377	-0.241104125976563	0.363674163818359
O60231	0.000135168530007503	0.000552019200486276	1.30697788506456e-05	0.140386417595747	0.000889025299108431	0.351510586118505	large	1.94163041313489	0.427858247705128	2.36948866084002	-1.43364556630453	0.507984846830368	0.935843094535496	-2.17891788482666	-1.92033243179321	-1.76265668869019	-1.3266134262085	0.0325651168823242	-1.71511507034302	-0.062138557434082	0.932756900787354	1.21257758140564	1.66580533981323	-2.038245677948	0.762687206268311	1.14510011672974	1.4842848777771	2.26029777526855
O60232	NA	NA	NA	NA	NA	NA	NA	NA	-0.775804808776303	NA	NA	1.83155206533579	1.05574725655948	NA	NA	NA	NA	NA	0.182703971862793	1.27343034744263	2.04317855834961	2.44344234466553	3.13610363006592	-1.67853546142578	0.663007736206055	1.11733341217041	1.79426383972168	2.65513610839844
O60234	0.0441209318175031	0.0644960917469595	0.00624063845634101	0.17979204427797	0.0562764285801065	0.0922096071630229	moderate	0.651114252480593	0.40596315535632	1.05707740783691	-1.45502242175015	-0.803908169269561	-0.397945013913241	-1.85398387908936	-1.66644382476807	-1.56459522247314	-1.16313862800598	-0.974050521850586	-2.63935947418213	-1.47407174110413	-0.764389514923096	-0.0326011180877685	0.761404991149902	-3.24263572692871	-1.64873456954956	-0.170341491699219	0.884846687316895	2.05687999725342
O60235	NA	NA	NA	NA	NA	NA	NA	NA	NA	NA	NA	-1.16112651824951	NA	NA	NA	NA	NA	NA	-3.26957702636719	-1.83867073059082	-0.922929763793945	-0.286592483520508	0.512137413024902	NA	NA	NA	NA	NA
O60237	NA	NA	NA	NA	NA	NA	NA	NA	0.370121018091838	NA	NA	-2.23513070742289	-1.86500968933105	NA	NA	NA	NA	NA	-4.98614025115967	-3.75176334381104	-1.87524962425232	-0.915971994400024	0.651717185974121	-4.81193161010742	-2.67894029617309	-1.77574777603149	-1.01446294784546	0.517029762268066
O60240	0.00671005165948184	0.0124019621499623	0.0259356664244202	0.0742211933127662	0.000817179961956805	0.333679052429052	large	-6.81245303153992	2.65075918219306	-4.16169384934686	1.65147930383682	-5.1609737277031	-2.51021454551003	-0.483481407165527	0.712043285369875	1.48715448379517	2.09106492996216	5.11479043960571	-17.2243824005127	-6.92732667922973	-3.58116459846497	-1.19917392730713	-0.648077011108398	-17.0737819671631	-5.05279159545898	-2.06379413604736	1.55190801620484	5.12672138214111
O60244	NA	NA	NA	NA	NA	NA	NA	2.28046673994798	0.305855249747254	2.58632198969523	-4.84233283996582	-2.56186610001784	-2.25601085027059	-4.84233283996582	-4.84233283996582	-4.84233283996582	-4.84233283996582	-4.84233283996582	-4.83285474777222	-2.69311857223511	-2.21136808395386	-1.90676021575928	-1.40880060195923	-4.11977291107178	-2.89445734024048	-2.25152921676635	-1.56465101242065	-0.490818023681641
O60245	0.34410211600193	0.397022969885696	0.145822499823313	0.0910451686358665	0.481715426475079	0.00404950404950412	small	-0.201743253072106	-1.37078358332316	-1.57252683639526	-1.57033411661784	-1.77207736968994	-3.1428609530131	-2.42423152923584	-2.32395267486572	-1.93092966079712	-0.525727272033691	-0.286233901977539	-10.1579399108887	-2.39336204528809	-1.65366172790527	-0.654765844345093	2.35648918151855	-17.8827209472656	-3.64324045181274	-2.53546190261841	-1.15832233428955	1.15078353881836
O60256	5.68360006665515e-05	0.000311895947803879	4.91606625517286e-06	0.0456983936277996	0.00312249334397638	0.373418749721737	large	0.553930599581112	0.382431350324466	0.936361949905577	0.162454735149037	0.716385334730148	1.09881668505461	-0.649312019348145	0.0592999458312988	0.256392478942871	0.424645662307739	0.549019813537598	-1.14964771270752	0.427854537963868	0.737978219985962	1.03737878799438	1.59530973434448	0.178969383239746	0.751677989959716	1.15425300598145	1.40517377853394	2.58084630966187
O60259	NA	NA	NA	NA	NA	NA	NA	NA	NA	NA	NA	-2.5557017326355	NA	NA	NA	NA	NA	NA	-2.5557017326355	-2.5557017326355	-2.5557017326355	-2.5557017326355	-2.5557017326355	NA	NA	NA	NA	NA
O60264	1.15757196109277e-05	0.00014495184189272	1.20731026426341e-06	0.144722106195147	0.000205644730160457	0.441131948532503	large	1.42324082688852	0.253194082042445	1.67643490893096	-0.231777147813277	1.19146367907524	1.44465776111769	-1.07469463348389	-0.56040358543396	0.0154275894165039	0.0498905181884765	0.428929328918457	0.126570701599121	0.779364347457886	1.23191785812378	1.55944991111756	2.65278816223145	-0.323813438415527	1.04935264587402	1.53670501708984	1.89343214035034	3.032151222229
O60266	NA	NA	NA	NA	NA	NA	NA	-0.880027532577517	0.875026623408	-0.00500090916951756	-1.24817085266113	-2.12819838523865	-1.25317176183065	-1.24817085266113	-1.24817085266113	-1.24817085266113	-1.24817085266113	-1.24817085266113	-3.40727710723877	-2.48544478416443	-1.99982953071595	-1.81912136077881	-0.923397064208984	-3.08709621429443	-2.19147872924805	-1.62885689735413	-0.543760776519774	1.95112037658691
O60268	NA	NA	NA	NA	NA	NA	NA	NA	-0.0970773061116527	NA	NA	-0.838170210520428	-0.93524751663208	NA	NA	NA	NA	NA	-1.16057777404785	-1.13618445396423	-1.11179113388062	-0.676966428756716	-0.242141723632813	-1.54996919631958	-1.44853401184082	-0.832328796386719	-0.706953048706055	-0.138452529907227
O60271	0.0065287387459952	0.0121292095466507	0.00258231861428941	0.353593455564297	0.00169655849769756	0.171554957530905	large	0.901051242243161	-0.114036203726479	0.787015038516682	0.369732986796986	1.27078422904015	1.15674802531367	-0.81059741973877	-0.179611921310425	0.432460784912109	1.00416111946106	1.29340267181396	0.659971237182617	0.969379901885986	1.24309444427491	1.47198343276977	2.15941143035889	-1.94033670425415	0.834165334701538	1.06332874298096	1.73703336715699	2.44660949707031
O60271-9	NA	NA	NA	NA	NA	NA	NA	1.35352878570557	-0.0872031111466258	1.26632567455894	-0.804825305938722	0.548703479766846	0.46150036862022	-1.45781517028809	-1.21473503112793	-0.653988838195801	-0.420476913452148	-0.277110576629639	-2.06978797912598	0.149343967437744	0.654807567596436	1.24188494682312	2.12020206451416	-1.92036390304565	0.00349760055541995	0.183987617492676	1.09839010238648	2.32614707946777
O60282	NA	NA	NA	NA	NA	NA	NA	NA	NA	NA	NA	NA	-1.86135339736938	NA	NA	NA	NA	NA	NA	NA	NA	NA	NA	-1.86135339736938	-1.86135339736938	-1.86135339736938	-1.86135339736938	-1.86135339736938
O60287	NA	NA	NA	NA	NA	NA	NA	1.7702496210734	-0.20139489029393	1.56885473077947	-2.71073637008667	-0.940486749013266	-1.1418816393072	-2.99701309204102	-2.83261966705322	-2.80741310119629	-2.6855206489563	-2.23111534118652	-2.82446193695068	-1.45136904716492	-0.860754013061523	-0.419722795486451	1.03737211227417	-3.17762994766235	-2.09980535507202	-0.877460479736328	-0.519374847412109	0.457236289978027
O60291	NA	NA	NA	NA	NA	NA	NA	NA	-0.606633311510086	NA	NA	-2.06591167449951	-2.6725449860096	NA	NA	NA	NA	NA	-2.87163829803467	-2.30188274383545	-2.09189653396607	-1.89451313018799	-0.885972023010254	-4.07837772369385	-3.60697460174561	-2.48154878616333	-1.89630627632141	-1.18303680419922
O60292	NA	NA	NA	NA	NA	NA	NA	NA	7.06184903780619	NA	NA	-11.0610444545746	-3.99919541676839	NA	NA	NA	NA	NA	-17.1221809387207	-17.1221809387207	-11.0610444545746	-4.99990797042847	-4.99990797042847	-4.55660724639893	-4.26853942871094	-3.98047161102295	-3.72048950195312	-3.4605073928833
O60293	NA	NA	NA	NA	NA	NA	NA	NA	2.36646496454874	NA	NA	-7.29598633448282	-4.92952136993408	NA	NA	NA	NA	NA	-17.2432403564453	-10.7834663391113	-4.9016342163086	-3.42581081390381	-2.52013206481934	-7.84438991546631	-5.59230041503906	-4.89430356025695	-3.86266994476318	-2.72737216949463
O60294	NA	NA	NA	NA	NA	NA	NA	15.1265060901642	0.297472450468273	15.4239785406325	-17.8526554107666	-2.72614932060242	-2.42867687013414	-17.8526554107666	-17.8526554107666	-17.8526554107666	-17.8526554107666	-17.8526554107666	-5.72526931762695	-4.18992233276367	-2.39265513420105	-1.97473526000977	0.274898529052734	-4.85269165039063	-3.09663963317871	-2.72985124588013	-1.20431232452393	-0.839254379272461
O60296	NA	NA	NA	NA	NA	NA	NA	NA	-0.429860949516295	NA	NA	-0.831241369247437	-1.26110231876373	NA	NA	NA	NA	NA	-2.89577674865723	-1.88674020767212	-1.28775310516358	0.64597225189209	1.72460269927979	-2.02463150024414	-1.85447025299072	-1.28770327568054	-0.995236158370973	0.21063232421875
O60303	NA	NA	NA	NA	NA	NA	NA	NA	-0.670810302098593	NA	NA	-0.666719595591227	-1.33752989768982	NA	NA	NA	NA	NA	-1.84487199783325	-1.01340556144714	-0.181939125061035	-0.0776433944702147	0.0266523361206055	-2.81853485107422	-2.10707044601441	-1.36701488494873	-0.340649127960205	-0.252235412597656
O60306	0.698511205107816	0.733583537990969	0.20258808005161	0.33744227340554	0.317853198191807	-0.0291452700571865	small	-0.113526731729508	-0.0582804666913069	-0.171807198420815	0.162154853343964	0.0486281216144559	-0.00965234507685096	-0.530986785888672	-0.25312876701355	0.330292940139771	0.51939845085144	0.635100364685059	-1.46256256103516	-0.102234363555908	0.185753107070923	0.334840297698974	0.678455352783203	-1.57100915908813	-0.29769229888916	-0.00884532928466797	0.464727640151978	1.0089750289917
O60307	NA	NA	NA	NA	NA	NA	NA	NA	2.37274876618997	NA	NA	-4.86181004842123	-2.48906128223126	NA	NA	NA	NA	NA	-17.0776519775391	-3.58024501800537	-3.23544692993164	-2.57229375839233	1.13908004760742	-4.16860294342041	-2.66655492782593	-2.33240032196045	-2.10221099853516	-0.697904586791992
O60313-10	0.000607713983923916	0.00171916431000404	8.73873873788815e-05	0.283258119977842	0.00119806449264831	0.27258749820675	large	0.740540257909081	0.157905131578446	0.898445389487526	0.655845858834007	1.39638611674309	1.55429124832153	-0.577814102172852	0.478267669677734	0.723435878753662	0.985446214675904	1.23297882080078	-0.940068244934082	1.14786839485169	1.55172228813171	1.82743859291077	2.44650173187256	-0.382058143615723	1.34923934936523	1.63059568405151	1.92715644836426	2.53380298614502
O60315	NA	NA	NA	NA	NA	NA	NA	1.67638576030731	-0.532252067611331	1.14413369269598	-2.59163784980774	-0.915252089500426	-1.44750415711176	-3.12334394454956	-3.12334394454956	-2.59163784980774	-2.05993175506592	-2.05993175506592	-3.00230598449707	-1.28112006187438	-0.986621141433718	-0.296874046325684	0.970148086547852	-2.53962421417236	-1.72334909439087	-1.47585391998291	-1.13362789154053	0.185262680053711
O60318	0.000947950040186209	0.00245573472760414	0.000227807626740184	0.485264699247814	0.000486795595087076	0.270964034423794	large	1.83397139443292	-0.314798009568366	1.51917338486455	-2.78366094165378	-0.949689547220865	-1.26448755678923	-3.17552661895752	-2.99560737609863	-2.86068820953369	-2.53684377670288	-2.34010410308838	-4.37120389938354	-2.36562514305114	-1.40411138534546	0.342517137527466	2.73892068862915	-4.21630477905273	-1.87751960754394	-1.36504793167114	-0.907148361206054	2.17739582061768
O60331	NA	NA	NA	NA	NA	NA	NA	NA	0.0591863435611404	NA	NA	-2.31712194283803	-2.25793559927689	NA	NA	NA	NA	NA	-3.41512298583984	-2.82947683334351	-2.46711945533753	-1.89882445335388	-0.769861221313477	-3.81763172149658	-2.88735055923462	-2.16094303131104	-1.53737187385559	-1.3221492767334
O60333	0.166953503245001	0.209493023710586	0.325325700737255	0.0299376849901757	0.148507230605254	0.0351128857340036	small	0.367399258746041	-0.349553443815396	0.0178458149306446	-1.02434719933404	-0.656947940587998	-1.00650138440339	-2.93720149993896	-1.76886558532715	-0.633418083190918	-0.33835506439209	0.915087223052979	-1.35423231124878	-1.11983251571655	-0.436450958251953	-0.324574470520019	0.0642232894897461	-2.06689596176147	-1.36424970626831	-1.01575660705566	-0.649035930633544	0.0840969085693359
O60336	NA	NA	NA	NA	NA	NA	NA	-0.434961275620894	1.02431778745218	0.589356511831283	-3.76400852203369	-4.19896979765458	-3.17465201020241	-4.92000579833984	-4.7289433479309	-3.9824857711792	-2.79907369613647	-2.17105674743652	-17.2702941894531	-4.17213201522828	-2.92965412139893	-2.30128264427185	-0.861699104309082	-5.02604866027832	-3.60366678237915	-3.15093994140625	-2.58630800247192	-1.98590087890625
O60341	0.016358141933299	0.0270728043852364	0.00213676603253437	0.209391230086352	0.0226309100056593	0.132469341617734	moderate	0.603727384047075	0.233252939970597	0.836980324017673	-1.19724659486251	-0.59351921081543	-0.360266270844833	-3.06815052032471	-1.4429829120636	-1.00341320037842	-0.872451066970825	0.0193071365356445	-2.67844009399414	-0.903448343276977	-0.441085577011109	-0.15215253829956	0.737916946411133	-1.5004825592041	-0.646028041839599	-0.390185832977295	0.145367383956909	0.464028358459473
O60343	0.0911123905008808	0.123113780235123	0.0285140374949219	0.376838684121513	0.0205748479171335	0.0593898499606727	small	1.55074673078277	0.142132335382961	1.69287906616573	-0.898436329581521	0.652310401201247	0.794442736584208	-8.13735294342041	-0.375100374221802	-0.247872352600098	-0.14331316947937	0.514740943908691	-0.901825428009033	-0.06468391418457	0.505991697311401	1.19909048080444	2.77417659759521	-1.09634971618652	-0.563673257827759	0.558122634887695	1.32998728752136	4.76597499847412
O60346	NA	NA	NA	NA	NA	NA	NA	NA	-2.36460297448294	NA	NA	-2.53445482254028	-4.89905779702322	NA	NA	NA	NA	NA	-4.35873460769653	-4.12065362930298	-3.87070274353027	-1.83050298690796	1.50831985473633	-17.3858547210693	-4.07757139205932	-2.73519325256348	-2.20276522636413	-1.61168336868286
O60353	NA	NA	NA	NA	NA	NA	NA	NA	0.406226634979246	NA	NA	-0.930264472961424	-0.524037837982178	NA	NA	NA	NA	NA	-1.27202177047729	-1.18506217002868	-1.05049705505371	-0.675466775894163	-0.348042011260986	-2.05189037322998	-1.39114236831665	-1.17647695541382	-0.64405632019043	5.18293380737305
O60356	NA	NA	NA	NA	NA	NA	NA	NA	-0.722301069895428	NA	NA	-1.64632161458333	-2.36862268447876	NA	NA	NA	NA	NA	-3.3218035697937	-2.1987829208374	-1.0757622718811	-0.808580636978147	-0.541399002075195	-3.68273019790649	-3.65937614440918	-3.4367094039917	-1.01143550872803	-0.0528621673583984
O60381	NA	NA	NA	NA	NA	NA	NA	NA	1.57174634933472	NA	NA	-5.18923759460449	-3.61749124526977	NA	NA	NA	NA	NA	-6.7195930480957	-6.56465005874633	-5.39032840728759	-3.81382513046264	-3.25670051574707	-5.576096534729	-4.05358791351318	-3.6531343460083	-3.17911195755005	-1.49796485900879
O60427	NA	NA	NA	NA	NA	NA	NA	NA	3.60747496287028	NA	NA	-5.36875915527344	-1.76128419240316	NA	NA	NA	NA	NA	-5.36875915527344	-5.36875915527344	-5.36875915527344	-5.36875915527344	-5.36875915527344	-2.67243957519531	-2.04746675491333	-1.42249393463135	-1.30570650100708	-1.18891906738281
O60437	9.95809762687266e-06	0.000138260786308911	3.88865328935722e-05	0.136166226535075	2.00885794122304e-06	0.447537213018249	large	-2.31249190460552	0.627404073010321	-1.6850878315952	3.27853501926769	0.96604311466217	1.59344718767249	2.44598865509033	2.9310073852539	2.9808292388916	3.60434746742249	4.6220645904541	-1.7152853012085	-0.183310747146607	1.28538942337036	1.95560240745544	3.24571228027344	-0.360474586486816	1.07195258140564	1.79519653320313	2.19633960723877	2.79850769042969
O60443	0.000146039807093375	0.000581994831856516	1.46491817875599e-05	0.145837035424337	0.00105212200352354	0.340505709656264	large	2.6106262922287	0.503692321155383	3.11431861338408	-2.13958735466003	0.471038937568664	0.974731258724047	-8.60295867919922	-2.07736301422119	-1.57530808448792	-1.34309434890747	-0.290647506713867	-1.84133195877075	-0.212460517883301	0.524668216705322	1.15083789825439	3.18009853363037	-2.44887685775757	0.553364276885987	1.089111328125	1.98204278945923	2.85133647918701
O60447-2	NA	NA	NA	NA	NA	NA	NA	NA	-0.151932757241385	NA	NA	-1.31114754676819	-1.46308030400957	NA	NA	NA	NA	NA	-2.01948928833008	-1.75848007202148	-1.27445483207703	-0.819608688354492	-0.603600978851318	-2.52028942108154	-1.99854850769043	-1.41624879837036	-1.17668485641479	0.0121231079101563
O60449	0.172058904902811	0.215189460256661	0.462252351552212	0.0448453104996334	0.0702972157075186	0.042217688357394	small	-0.907291037695747	0.92918589936585	0.0218948616701031	-1.42734932899475	-2.3346403666905	-1.40545446732465	-2.37221336364746	-1.99915528297424	-1.20807647705079	-1.08748865127563	-0.457140445709229	-5.16174125671387	-3.01701021194458	-2.40196180343628	-0.913252830505371	-0.824132442474365	-3.35074520111084	-2.35697746276855	-1.20496082305908	-0.609306335449219	1.24635171890259
O60462	NA	NA	NA	NA	NA	NA	NA	1.89765998721123	0.47806822605755	2.37572821326878	-2.669753074646	-0.772093087434769	-0.294024861377219	-2.669753074646	-2.669753074646	-2.669753074646	-2.669753074646	-2.669753074646	-2.18618106842041	-1.60345292091369	-0.562978744506836	0.0245442390441892	0.434507369995117	-3.28098201751709	-0.723637580871582	-0.399359703063965	0.303474426269531	1.97441005706787
O60476	NA	NA	NA	NA	NA	NA	NA	1.57068265279134	-0.00895291895106232	1.56172973384028	-2.47892866134643	-0.908246008555094	-0.917198927506157	-3.29933834075928	-2.92929935455322	-2.85087776184082	-2.1006965637207	-1.21443128585815	-1.79267835617065	-1.17450451850892	-0.823548316955566	-0.593214273452759	0.0409574508666992	-2.48119640350342	-1.2111599445343	-0.861984252929688	-0.563436985015869	0.160736083984375
O60478	NA	NA	NA	NA	NA	NA	NA	3.7423528262547	-0.263617447444371	3.47873537881033	-4.38077878952026	-0.638425963265556	-0.902043410709927	-4.38077878952026	-4.38077878952026	-4.38077878952026	-4.38077878952026	-4.38077878952026	-2.98779153823853	-1.11289548873901	-0.375747680664063	0.0540733337402344	1.15085506439209	-4.69332504272461	-1.69097185134888	-0.848953247070313	0.227151870727539	1.96324729919434
O60486	NA	NA	NA	NA	NA	NA	NA	3.17044642567635	-0.218785761491113	2.95166066418524	-2.48086380958557	0.689582616090775	0.470796854599662	-3.15835762023926	-2.93604898452759	-2.41564798355103	-2.02567863464356	-1.93380165100098	-0.871943473815918	0.291058778762817	0.690889358520508	1.29036927223205	2.12849617004395	-3.01085090637207	0.0326750278472901	0.520520210266113	1.27908849716187	1.74498462677002
O60487	NA	NA	NA	NA	NA	NA	NA	-0.0417503734211366	-1.05283770194421	-1.09458807536534	-1.54356595448085	-1.58531632790199	-2.63815402984619	-4.56222915649414	-2.34158372879028	-0.867306709289551	-0.66009521484375	0.627932071685791	-4.35062980651855	-2.63802003860474	-1.32963085174561	-0.963769435882568	1.15484237670898	-3.1416187286377	-3.01984524726868	-2.89807176589966	-2.38642168045044	-1.87477159500122
O60488	5.12967854680067e-05	0.000296583580301976	4.48119291371346e-06	0.0744303036194959	0.00155551784032032	0.377782232731627	large	0.775578577410092	0.361648910719416	1.13722748812951	-0.638550628315319	0.137027949094773	0.498676859814188	-1.37300395965576	-0.942781925201418	-0.579684257507324	-0.279433012008667	0.0943284034729004	-2.02208042144775	-0.0677623748779296	0.137976884841919	0.647014856338501	1.3094425201416	-0.652505874633789	0.158195972442627	0.404895782470703	0.799935340881348	1.48977565765381
O60493	1.76632036788616e-05	0.000170955420077994	1.82048147997134e-06	0.142905037567755	0.00028326681709902	0.423150083849872	large	1.10328217799013	0.156161444342654	1.25944362233279	1.61998493021185	2.72326710820198	2.87942855254463	0.974827766418457	1.36358428001404	1.69548892974854	1.88094067573547	2.03304862976074	1.19726467132568	2.42606329917908	2.75063490867614	3.00187945365906	3.78956985473633	1.2169885635376	2.68565368652343	3.02898597717285	3.19667387008667	3.68887424468994
O60496	0.00951246558270795	0.0168513129896168	0.00149357190990527	0.348828987007905	0.00664043020702179	0.15891965973535	large	1.3818089723587	0.177840611209041	1.55964958356774	-2.30492219924927	-0.923113226890564	-0.745272615681523	-4.18677806854248	-2.47516965866089	-2.15975379943848	-1.87672424316406	-1.14691400527954	-4.49531126022339	-1.37533283233642	-0.943973541259766	-0.040014743804932	0.784489631652832	-4.59299945831299	-2.18526792526245	0.00192451477050781	0.585118293762207	1.58736133575439
O60499	NA	NA	NA	NA	NA	NA	NA	NA	0.268126602773067	NA	NA	-0.527442418611967	-0.2593158158389	NA	NA	NA	NA	NA	-2.23491096496582	-1.01949977874756	-0.211574077606201	-0.105037689208984	0.753429412841797	-1.92056846618652	-0.510196685791016	-0.211901903152466	-0.0374307632446289	0.500609397888184
O60502	6.79092188300014e-06	0.000131919467301322	6.0192856163393e-07	0.0928648010333411	0.000286413281222509	0.463826547017764	large	0.99006859009916	0.310592821110851	1.30066141121001	-0.629913633519952	0.360154956579208	0.670747777690059	-1.31580066680908	-0.879052639007567	-0.378781318664551	-0.323199510574341	-0.272661209106445	-0.845621109008789	-0.0172946453094485	0.4961416721344	0.72320556640625	1.21495151519775	-0.181498527526855	0.434284210205078	0.666521072387695	0.966745376586914	1.66150760650635
O60503	NA	NA	NA	NA	NA	NA	NA	NA	2.75352478027344	NA	NA	-2.68081283569336	0.072711944580078	NA	NA	NA	NA	NA	-2.68081283569336	-2.68081283569336	-2.68081283569336	-2.68081283569336	-2.68081283569336	-0.336929321289063	-0.336929321289063	0.072711944580078	0.482353210449219	0.482353210449219
O60504	0.00143176088276651	0.00343582261627717	0.000402442165624689	0.468576382140557	0.000787073911291902	0.241254356769344	large	-1.14732809644757	0.0556450083635856	-1.09168308808398	1.24148823998191	0.0941601435343427	0.149805151897928	0.305052757263184	0.812828063964844	1.19240570068359	1.40120196342468	2.55236530303955	-1.31834745407104	-0.190611362457276	0.0269942283630371	0.399374723434448	1.26042318344116	-1.46510648727417	-0.519265174865723	0.18509578704834	0.676739931106567	2.15975856781006
O60506	0.0687966112382566	0.0961120828045538	0.0646329481218405	0.141359872863868	0.0103696954770735	0.0713447144899497	moderate	0.45225294882601	-0.24783160764238	0.204421341183631	1.98654109781438	2.43879404664039	2.19096243899802	1.30287456512451	1.69431614875794	1.98671960830688	2.2327926158905	2.69850444793701	1.50786972045898	2.08565306663513	2.51021218299866	2.77852916717529	3.19392347335815	0.0215368270874023	1.96037530899047	2.35117769241333	2.6955873966217	3.05081653594971
O60507	NA	NA	NA	NA	NA	NA	NA	-3.39720908800761	1.78021958139208	-1.61698950661553	-0.448261737823488	-3.84547082583109	-2.06525124443902	-1.35296726226807	-1.35296726226807	-0.448261737823488	0.456443786621094	0.456443786621094	-6.05859279632568	-4.19263935089111	-3.37772512435913	-3.11333560943604	-2.95280694961548	-6.48056697845459	-2.81652736663818	-1.22903156280518	-0.327533721923828	0.295373916625977
O60508	0.00755554616356785	0.0137468964920471	0.000891832962415563	0.136313863822355	0.0179801269543475	0.180719692753499	large	1.78382160663605	0.332464292775029	2.11628589941108	-2.73465645313263	-0.950834846496582	-0.618370553721553	-9.51536178588867	-2.69391083717347	-1.83897185325622	-1.15870666503906	-0.978711128234863	-2.80528259277344	-1.48953890800476	-0.803296089172363	-0.23942232131958	0.463554859161377	-2.42705869674683	-1.11237359046936	-0.488585472106934	-0.138236999511719	0.508890628814697
O60512	NA	NA	NA	NA	NA	NA	NA	NA	0.248501247829862	NA	NA	-2.43339406119453	-2.18489281336466	NA	NA	NA	NA	NA	-3.18490028381348	-2.91944456100464	-2.38123989105225	-2.08727073669434	-1.76685428619385	-5.32968711853027	-2.60194969177246	-1.93160891532898	-1.42753601074219	-1.13353824615479
O60518	NA	NA	NA	NA	NA	NA	NA	NA	0.248276087972852	NA	NA	-2.2094701661004	-1.96119407812754	NA	NA	NA	NA	NA	-3.90727710723877	-2.39831256866455	-2.15361404418945	-1.49910354614258	-0.795012474060059	-3.61074352264404	-2.5820140838623	-2.18066716194153	-0.961797237396242	-0.277175903320313
O60524	2.98172699466323e-05	0.000220687993114052	4.03673097350253e-06	0.249550942093968	0.000132128428688198	0.409583600169747	large	1.51139608025551	0.192988008260727	1.70438408851624	-1.60007834434509	-0.0886822640895841	0.104305744171142	-2.32756328582764	-2.08489322662354	-1.55584406852722	-1.23067951202393	-0.903145790100098	-1.79485511779785	-0.547197341918946	-0.132685661315918	0.375278472900391	1.24401617050171	-1.303297996521	-0.352405071258545	0.108025550842285	0.56626844406128	1.63376235961914
O60547	0.0832177621630809	0.113770282818084	0.0249087779670556	0.392373429824205	0.0195602879980952	0.0632465730384326	moderate	0.316258265213533	0.0896923243999477	0.405950589613481	-0.156262441114946	0.159995824098587	0.249688148498535	-0.696938514709473	-0.533862590789795	-0.299398422241211	0.160054922103882	0.447861671447754	-1.56139802932739	-0.293149709701538	0.472513675689697	0.672924995422363	0.946524620056152	-1.09996557235718	-0.183679342269898	0.343446731567383	0.550602436065674	1.76884317398071
O60548	NA	NA	NA	NA	NA	NA	NA	NA	-0.6369047164917	NA	NA	-2.43096351623535	-3.06786823272705	NA	NA	NA	NA	NA	-2.43096351623535	-2.43096351623535	-2.43096351623535	-2.43096351623535	-2.43096351623535	-3.06786823272705	-3.06786823272705	-3.06786823272705	-3.06786823272705	-3.06786823272705
O60551	0.571923079504123	0.618141530185438	0.485972491701891	0.159750144104513	0.209832436919269	-0.0196110767539336	small	0.309672586845628	-0.952452413963549	-0.64277982711792	-1.88289681347934	-1.57322422663371	-2.52567664059726	-3.68188858032227	-2.45974850654602	-1.5952205657959	-1.28405117988587	-1.08154964447021	-4.07660436630249	-2.29644775390625	-1.35649013519287	-0.855945825576782	0.794463157653809	-17.3824062347412	-2.88535356521606	-1.88607048988343	-1.05553722381592	-0.086249828338623
O60563	NA	NA	NA	NA	NA	NA	NA	NA	0.0298281719810074	NA	NA	-1.56816530227661	-1.5383371302956	NA	NA	NA	NA	NA	-2.56975221633911	-2.20913410186768	-1.5160264968872	-1.13725709915161	-0.760163307189941	-3.21536064147949	-2.04675626754761	-1.56217622756958	-1.23186039924621	1.16947078704834
O60566	NA	NA	NA	NA	NA	NA	NA	NA	1.24376266002655	NA	NA	-4.1176244020462	-2.87386174201965	NA	NA	NA	NA	NA	-9.37328720092773	-7.04785108566284	-3.90687108039856	-1.18739771842957	0.716531753540039	-5.16068267822266	-4.27620124816895	-2.98772811889649	-1.37522983551025	-0.732985496520996
O60568	3.50003042051587e-06	0.000118959598964543	3.84610031410755e-07	0.152415188728966	8.04689682783271e-05	0.492031442465137	large	2.07539482821118	0.284388152153594	2.35978298036477	0.293610702861439	2.36900553107262	2.65339368322621	-0.360674858093262	-0.222646236419678	0.159524917602539	0.768087148666382	1.35499048233032	0.944294929504395	1.37356376647949	2.46970081329346	2.96385908126831	4.12657165527344	1.19316434860229	2.37961816787719	2.76095008850098	3.10869312286377	3.94437026977539
O60573	0.00205521758035815	0.00458119834993447	0.00113433028085851	0.287858934380761	0.000449542044054567	0.225537980787778	large	1.0063412964344	-0.0571355184783108	0.949205777956092	-1.23191790580749	-0.225576609373093	-0.282712127851403	-2.79009389877319	-2.17971229553223	-1.6150381565094	-1.28210544586182	3.96381759643555	-1.98270225524902	-1.02547693252563	-0.309591054916382	0.261770248413086	2.34506416320801	-1.51112222671509	-1.00506234169006	-0.704140663146973	0.0458872318267822	3.60981559753418
O60583	NA	NA	NA	NA	NA	NA	NA	NA	-1.33115497893758	NA	NA	-1.90154605441623	-3.23270103335381	NA	NA	NA	NA	NA	-3.30240535736084	-2.13697338104248	-1.88005352020264	-1.5810809135437	-0.825543880462646	-17.0685081481934	-3.16758728027343	-2.19016361236572	-1.60721182823181	-0.992855072021484
O60603	NA	NA	NA	NA	NA	NA	NA	-3.36821403503418	-0.0134899020195014	-3.38170393705368	2.09174146652222	-1.27647256851196	-1.28996247053146	1.548095703125	1.55488967895508	2.03697490692139	2.32283639907837	2.99591064453125	-3.50843524932861	-1.81432962417602	-1.23860001564026	-0.576831102371215	0.55617618560791	-3.61092615127563	-1.98601031303406	-1.43476462364197	-0.981327295303347	2.53453826904297
O60610	0.00504351891100493	0.00975665964268239	0.000939530428950614	0.404527849846332	0.00337676437346665	0.182538350804118	large	0.742116621949456	0.0906188656454489	0.832735487594905	0.0657465241172099	0.807863146066666	0.898482011712115	-1.00840091705322	-0.12490439414978	0.177901268005371	0.392179012298584	0.620676517486572	-0.0145401954650879	0.391877651214599	0.759900569915771	1.22176647186279	1.67041492462158	-0.897331237792969	0.317804813385009	0.943462371826172	1.35150408744812	2.56043481826782
O60610-2	NA	NA	NA	NA	NA	NA	NA	NA	1.16903384832235	NA	NA	-1.74825751781463	-0.579223669492282	NA	NA	NA	NA	NA	-2.1897988319397	-2.00083327293396	-1.80867528915405	-1.49568176269531	-1.18588066101074	-2.60741329193115	-1.25393390655518	-0.761664390563965	0.0802478790283203	0.886089324951172
O60613	3.29983916471575e-06	0.000118959598964543	1.69476268607558e-06	0.46441051422912	4.88090718707007e-06	0.494537737389128	large	2.04465066573837	-0.0141252810540409	2.03052538468432	-1.69037606499412	0.354274600744248	0.340149319690207	-2.51429653167725	-2.14637708663941	-1.62730407714844	-1.26767373085022	-1.00754928588867	-0.725445747375488	-0.117463111877441	0.414047479629516	0.671161890029907	1.71897888183594	-0.942226409912109	-0.0152463912963867	0.298628330230713	0.651016473770142	1.72583961486816
O60637	0.000360369822423864	0.00114712113567821	4.12439877332994e-05	0.20339817046419	0.00122464256419164	0.301233903013001	large	-2.2459878385067	-0.3018996650758	-2.5478875035825	3.59698495864868	1.35099712014198	1.04909745506618	1.3703441619873	2.48530864715576	3.31504774093628	5.22109031677246	5.97465705871582	-0.0414252281188965	0.685276508331299	1.39568376541137	2.17642331123352	3.12198448181152	-0.625614166259766	0.129419326782226	0.629962921142578	2.07090711593628	4.40765571594238
O60645	0.033037129053572	0.0499368912232838	0.00722271295691426	0.48446992454209	0.0120050427977905	0.102558435198148	moderate	0.529619046232917	0.0931300222873686	0.622749068520286	0.0342176177284935	0.563836663961411	0.656966686248779	-2.6876163482666	-0.0715665817260745	0.221161842346191	0.565824747085572	0.698105335235596	-1.68127632141113	0.423989057540893	0.617408514022827	0.967400074005127	1.45987987518311	-0.0624885559082031	0.353814840316772	0.662901878356934	0.973828315734866	1.54495620727539
O60664	0.0821558348776196	0.112438832142984	0.110735472794565	0.014315051215717	0.249932550315379	0.0637930812725394	moderate	0.0852185135537926	-0.373605431421943	-0.28838691786815	2.55227596109564	2.63749447464943	2.26388904322749	2.17450714111328	2.25143456459045	2.49184560775757	2.69219088554383	3.22062492370605	2.17504835128784	2.40542030334472	2.65283298492432	2.80862903594971	3.18573570251465	0.181766510009766	1.98188734054565	2.24200534820557	2.63296747207642	3.59372997283936
O60667	NA	NA	NA	NA	NA	NA	NA	NA	0.749212622642515	NA	NA	-1.46885013580322	-0.719637513160705	NA	NA	NA	NA	NA	-1.46885013580322	-1.46885013580322	-1.46885013580322	-1.46885013580322	-1.46885013580322	-1.98032522201538	-1.13615655899047	-0.639472007751465	-0.441908597946167	0.658299446105957
O60671	NA	NA	NA	NA	NA	NA	NA	NA	0.264297485351566	NA	NA	-3.25629444122315	-2.99199695587158	NA	NA	NA	NA	NA	-3.95854711532593	-3.39758491516113	-3.19037199020386	-3.06339550018311	-2.72013378143311	-4.04638433456421	-3.72883033752441	-2.88919591903687	-2.79011535644531	-0.915117263793945
O60674	NA	NA	NA	NA	NA	NA	NA	0.976692983082367	0.593610615957349	1.57030359903972	-3.79153156280518	-2.81483857972281	-2.22122796376546	-4.12180328369141	-4.12180328369141	-3.79153156280518	-3.46125984191895	-3.46125984191895	-4.60003185272217	-3.78056240081787	-2.80819511413574	-2.02395534515381	-0.953190803527832	-3.70966339111328	-3.13216185569763	-2.16026401519775	-1.53438806533813	-0.687543392181396
O60675	0.0925251483217477	0.124791706118218	0.0584749207069523	0.0263044381959506	0.461756664140632	0.0657273713174335	moderate	0.369619922978537	0.488693145188418	0.858313068166955	-1.39082874570574	-1.0212088227272	-0.532515677538785	-4.61783123016357	-1.74820780754089	-0.820568561553955	-0.522411346435547	0.243836879730225	-2.70835971832275	-1.38235688209534	-0.936402320861817	-0.414481163024903	-0.0490784645080566	-1.53589630126953	-0.856077194213867	-0.430187463760376	-0.267802238464355	0.538274765014648
O60678	NA	NA	NA	NA	NA	NA	NA	NA	0.0305679575963448	NA	NA	0.116511778397994	0.147079735994338	NA	NA	NA	NA	NA	-0.368134498596191	-0.0760264396667479	0.0391459465026855	0.254581212997437	0.762738704681396	-1.7855339050293	-0.115442276000977	0.370537996292114	0.563387393951416	1.25584030151367
O60683	NA	NA	NA	NA	NA	NA	NA	NA	0.786776542663574	NA	NA	-3.02951502799988	-2.2427384853363	NA	NA	NA	NA	NA	-4.32378005981445	-3.71092224121093	-2.95009803771972	-2.34810781478882	-1.89408397674561	-2.97540950775146	-2.33702373504639	-2.12597966194152	-2.03070116043091	-1.86133718490601
O60684	9.63299661549611e-06	0.000137135719035669	8.05835379069609e-06	0.343007945143339	6.13803582396739e-06	0.448949625767387	large	1.34316504272548	-0.0304345475590746	1.3127304951664	0.315541830929843	1.65870687365532	1.62827232609624	-0.621003150939941	0.139738798141479	0.414410591125488	0.615761280059814	0.722847938537598	0.532309532165527	1.42717146873474	1.74165558815002	1.97689104080201	2.25250291824341	0.519241333007813	1.32537078857422	1.54117774963379	1.97625637054443	2.68274593353271
O60687	0.00462790063736947	0.00906940711788286	0.0310180299692148	0.0407881416116892	0.000524239956220368	0.213446436086185	large	-1.50064654783769	0.531610689665142	-0.969035858172549	1.69431586699052	0.193669319152832	0.725280008817974	-0.551821708679199	1.14998197555542	1.96986150741577	2.496169090271	3.30316257476807	-0.527256965637207	-0.202793121337891	0.0296227931976318	0.287215232849121	1.61320114135742	-1.32818841934204	0.233391284942627	0.789797782897949	1.33916044235229	2.37228488922119
O60701	0.103637448238291	0.137385501569649	0.0170422475934923	0.281516189855796	0.0664640237200766	0.0539087891484909	small	0.365699711171064	0.27310563299967	0.638805344170734	1.87213286486539	2.23783257603645	2.51093820903612	1.39554405212402	1.55992269515991	1.81336688995361	1.88910555839539	2.94427394866943	1.06924533843994	1.78459596633911	2.11476278305053	2.76181554794312	3.48186731338501	0.812019824981689	1.79503107070923	2.5265588760376	2.94998168945312	5.44469547271729
O60704	NA	NA	NA	NA	NA	NA	NA	NA	-0.113646912574767	NA	NA	-2.00297820568085	-2.11662511825562	NA	NA	NA	NA	NA	-3.65212965011597	-3.09622502326966	-1.80001616477966	-0.909731388092043	-0.759750843048096	-4.91499042510986	-2.50226306915283	-1.91339802742005	-0.97222900390625	-0.649314403533936
O60711	NA	NA	NA	NA	NA	NA	NA	NA	0.571500039100647	NA	NA	0.0107492446899409	0.582249283790588	NA	NA	NA	NA	NA	-2.02114772796631	-0.605007171630859	-3.09944152832031e-05	1.02590894699097	2.06653451919556	-1.63627243041992	-0.2146315574646	0.754136800765991	1.31001138687134	2.25440740585327
O60716-5	0.000960548870912682	0.00247695634967978	0.00040973299402197	0.0029876408977938	0.198536440584496	0.253106625376583	large	-0.434997694058852	-0.347215826096741	-0.782213520155593	2.7891110940413	2.35411339998245	2.00689757388571	1.87801170349121	2.38579297065735	2.91587114334106	3.1328957080841	3.53769493103027	-3.59966421127319	2.38629293441773	2.73228478431701	2.85730528831482	4.55033302307129	0.614833831787109	1.6879665851593	1.99570274353027	2.53907251358032	3.95037937164307
O60725	NA	NA	NA	NA	NA	NA	NA	-0.0351128896077488	0.0527407922606535	0.0176279026529047	-1.07414150238037	-1.10925439198812	-1.05651359972746	-1.37203216552734	-1.3124828338623	-0.933265686035156	-0.926970481872559	-0.825956344604492	-2.86325740814209	-1.36840009689331	-1.19155979156494	-0.568936347961426	-0.340633869171143	-3.55332517623901	-1.37438583374024	-0.974032878875732	-0.602147579193115	0.119108200073242
O60732	NA	NA	NA	NA	NA	NA	NA	NA	-2.07690572738648	NA	NA	1.19469261169434	-0.882213115692139	NA	NA	NA	NA	NA	1.19469261169434	1.19469261169434	1.19469261169434	1.19469261169434	1.19469261169434	-3.043297290802	-2.13730478286743	-0.752602100372316	0.674004554748535	0.718523025512695
O60733	NA	NA	NA	NA	NA	NA	NA	NA	0.260295867919916	NA	NA	-4.9228343963623	-4.66253852844238	NA	NA	NA	NA	NA	-4.9228343963623	-4.9228343963623	-4.9228343963623	-4.9228343963623	-4.9228343963623	-4.723464012146	-4.723464012146	-4.66253852844238	-4.60161304473877	-4.60161304473877
O60749	0.127104773047278	0.16444119663169	0.0225518151207764	0.149199530699833	0.155994360509617	0.0452231297026417	small	0.396548528562893	0.237633379905119	0.634181908468012	2.06330312382091	2.45985165238381	2.69748503228892	1.50053119659424	1.81163024902344	2.17771577835083	2.33491349220276	2.60319519042969	0.677953720092773	1.97482967376709	2.19228053092956	2.66782784461975	5.46174621582031	0.617659568786621	2.09487795829773	2.37576770782471	3.46570491790771	4.6622896194458
O60759	NA	NA	NA	NA	NA	NA	NA	NA	-0.024003361210676	NA	NA	-3.03269704182943	-3.0567004030401	NA	NA	NA	NA	NA	-4.47056484222412	-3.39351320266723	-2.31646156311035	-2.31376314163208	-2.31106472015381	-17.3858547210693	-2.42579698562622	-1.46367740631104	-1.02364921569824	-0.687871932983398
O60760	NA	NA	NA	NA	NA	NA	NA	1.07984574635823	0.448779265085856	1.52862501144409	-0.990024089813232	0.089821656545003	0.538600921630859	-0.990024089813232	-0.990024089813232	-0.990024089813232	-0.990024089813232	-0.990024089813232	-0.710476398468018	-0.187874555587769	0.33472728729248	0.489970684051514	0.645214080810547	0.410541534423828	0.410541534423828	0.538600921630859	0.666660308837891	0.666660308837891
O60762	0.90291240267921	0.916728828554865	0.429842904160041	0.373364263690885	0.332188091357071	-0.0382072452225361	small	-0.260300601070578	0.199454720901407	-0.0608458801691714	0.705599481409246	0.445298880338669	0.644753601240075	0.25191593170166	0.487433195114136	0.670829772949219	0.743654489517212	1.54990863800049	-2.07605361938477	0.0112905502319335	0.59599757194519	1.03409266471863	1.73170757293701	-0.474514007568359	0.31324815750122	0.681669235229492	0.937793970108033	1.7732458114624
O60763	0.0239169638649775	0.0375974671957447	0.00775802497662047	0.0195496907940612	0.291053364389404	0.116304990922447	moderate	0.20298965681683	0.229500085115432	0.432489741932263	2.16870225559581	2.37169191241264	2.60119199752808	1.06940364837646	2.04778885841369	2.19168853759766	2.49220824241638	2.65688133239746	1.83602905273438	2.0440788269043	2.31320452690125	2.47330832481384	3.62782526016235	0.863574028015137	2.40998840332032	2.6240062713623	2.91942477226257	3.46259498596191
O60779	NA	NA	NA	NA	NA	NA	NA	NA	0.869535514286587	NA	NA	-1.15076971054077	-0.281234196254186	NA	NA	NA	NA	NA	-2.17903900146484	-1.60458087921143	-1.08798170089722	-1.06301021575928	0.180763244628906	-2.73038768768311	-0.398348331451416	-0.0852460861206055	0.451478481292724	0.740734100341797
O60783	0.00026185983382863	0.000893397476723702	0.000713849541673477	0.117607612028793	3.37946886313095e-05	0.322120052566481	large	1.48186769485474	-0.399233341217041	1.08263435363769	-1.65686740875244	-0.174999713897705	-0.574233055114746	-2.37428760528564	-2.32233715057373	-1.57270312309265	-1.12037754058838	-0.917298316955566	-1.60955381393433	-0.384781837463379	-0.00275874137878415	0.204932451248169	0.37652063369751	-3.86351585388184	-0.886407852172852	-0.478329420089722	0.268814086914063	1.04721450805664
O60784	0.000287418386447327	0.000958499044621014	0.00023394100638042	0.272884906749689	7.9510993185561e-05	0.304449855798008	large	1.26595073667439	-0.222021881652915	1.04392885502148	0.574469002810392	1.84041973948479	1.61839785783187	-0.383914947509766	0.0752816200256348	0.79322338104248	0.94405460357666	1.41817283630371	1.15759611129761	1.61024737358093	1.71523427963257	2.01135873794556	2.9878978729248	-0.925897598266602	1.03879499435425	1.83964824676514	2.26352047920227	3.37251949310303
O60825	NA	NA	NA	NA	NA	NA	NA	NA	2.59014616012573	NA	NA	-2.88708839416504	-0.296942234039307	NA	NA	NA	NA	NA	-5.61829948425293	-5.18338775634766	-2.51942586898804	-1.86500120162964	0.750672340393066	-1.85468244552612	-1.58145904541016	-0.726245164871215	1.08122444152832	2.02575397491455
O60825-2	0.00327878072799632	0.00677915448779167	0.00139321021863168	0.35104221321952	0.000914236048948283	0.200863134253785	large	2.10349311340939	-0.114628489898599	1.98886462351079	-1.58252941478382	0.520963698625565	0.406335208726966	-4.35394716262817	-3.03155517578125	-1.16854476928711	-0.7547607421875	2.02800607681274	-0.743917942047119	-0.0376110076904295	0.543090105056762	0.766422986984253	2.10912418365479	-2.10170793533325	-0.484783411026001	0.35802173614502	1.09829974174499	3.07347393035889
O60826	5.34037916012915e-06	0.000128148476180429	5.24095949418672e-07	0.123232774346287	0.000155254040227339	0.474051655478439	large	1.34563881971619	0.158738617015921	1.50437743673211	-0.587693431160667	0.757945388555527	0.916684005571448	-2.05650043487549	-0.729474782943726	-0.46652889251709	-0.278552055358886	-0.000131607055664063	-0.405080795288086	0.452941656112671	0.800106763839721	0.967325448989868	2.26904296875	-0.229060173034668	0.719913721084595	0.965333938598633	1.23013544082642	1.56070804595947
O60828	0.00125505430821379	0.00307828730708797	0.000227132851070543	0.434719034991957	0.000686715358842733	0.258208019720797	large	1.36392143368721	-0.248621747545574	1.11529968614164	-0.954176306724549	0.409745126962662	0.161123379417088	-1.79217338562012	-1.41899228096009	-0.899280071258545	-0.557778120040894	-0.0891361236572266	-1.38726997375488	0.235044956207276	0.454675197601318	0.751668214797973	1.11033391952515	-4.29329967498779	0.199594259262085	0.597488403320313	0.841528415679932	1.45695114135742
O60828-2	NA	NA	NA	NA	NA	NA	NA	NA	NA	NA	NA	-3.89632415771484	NA	NA	NA	NA	NA	NA	-3.89632415771484	-3.89632415771484	-3.89632415771484	-3.89632415771484	-3.89632415771484	NA	NA	NA	NA	NA
O60830	0.000417435433446078	0.00128784881007006	0.000138138984540464	0.484429979959574	0.000287692733336738	0.308244576184615	large	1.26304076512655	-0.0506180082048689	1.21242275692168	-0.789828300476074	0.473212464650472	0.422594456445603	-2.13640213012695	-1.29796123504639	-0.674873352050781	-0.217902660369873	0.178027153015137	-0.602025985717773	0.00199174880981445	0.472494602203369	0.991644620895384	2.03472661972046	-0.822298049926758	-0.0626201629638672	0.540321826934814	0.819470405578613	1.21279144287109
O60831	1.48146899636787e-05	0.000159008930723602	1.28412203115816e-06	0.0831768463379602	0.000574780075175446	0.430633672525439	large	0.786615203727376	0.404268998166789	1.19088420189416	-0.232929359782826	0.55368584394455	0.957954842111339	-0.540835380554199	-0.428249597549438	-0.232174873352051	-0.0643129348754883	0.0813241004943848	-2.00832653045654	0.215815782546998	0.503186464309692	1.14577126502991	2.30365467071533	-0.0488357543945313	0.60274338722229	0.980781555175781	1.2821581363678	1.92529487609863
O60832	0.00025472646511851	0.000874007730215223	0.00055640091299653	0.140463775262856	3.94522342998452e-05	0.309588096781055	large	0.843045074831356	-0.0867573191290321	0.756287755702324	0.901300560344349	1.74434563517571	1.65758831604667	0.136317253112793	0.639589786529541	1.07010459899902	1.14586091041565	1.47905731201172	-0.192323684692383	1.55532479286194	1.85232257843017	2.09380745887756	2.43203353881836	0.819186210632324	1.21219682693481	1.63619804382324	1.96913003921509	2.8237419128418
O60841	0.00101450619736186	0.0025933057413849	0.00030792450897099	0.464638051599319	0.000520929478518708	0.250780991060961	large	1.17694242704998	-0.0232836694821061	1.15365875756788	-0.213285316120495	0.963657110929488	0.940373441447382	-1.50120258331299	-0.658609867095947	-0.405231952667236	-0.189210891723632	2.84849691390991	-0.156580924987793	0.386193513870239	1.18764877319336	1.52113938331604	1.94981241226196	-1.16942310333252	0.660701513290405	0.965345859527588	1.47881269454956	2.13228130340576
O60861	0.000976004818471227	0.00250573297365301	0.00291438658496496	0.0816174312952826	0.000111366499272639	0.263646357093562	large	1.75670873324076	-0.617610696433247	1.13909803680752	-1.06520886421204	0.691499869028727	0.0738891725954807	-1.72862815856934	-1.354567527771	-1.01889538764954	-0.899083137512207	-0.255896091461182	-0.884593963623047	-0.0788397789001466	0.863837718963623	1.28993558883667	2.44718503952026	-3.15481853485107	-0.73360013961792	0.384306907653809	1.01565027236938	2.79642486572266
O60869	NA	NA	NA	NA	NA	NA	NA	1.1871765943674	0.154860714932421	1.34203730929982	-2.96207427978516	-1.77489768541776	-1.62003697048534	-2.96207427978516	-2.96207427978516	-2.96207427978516	-2.96207427978516	-2.96207427978516	-3.57021236419678	-2.2010293006897	-2.0325403213501	-1.35059356689453	0.853976249694824	-3.17040920257568	-2.54418563842773	-1.5618007183075	-0.885201930999756	0.69840145111084
O60870	NA	NA	NA	NA	NA	NA	NA	NA	0.542802611986798	NA	NA	-4.53680753707886	-3.99400492509206	NA	NA	NA	NA	NA	-5.46053981781006	-5.25243854522705	-4.83193111419678	-4.0280442237854	-3.111083984375	-5.87772750854492	-4.4207489490509	-4.16004228591919	-3.314786195755	-2.48545837402344
O60879	0.263482711436199	0.31312704645907	0.115195639227501	0.269421351602899	0.0522651523664495	0.014511631495698	small	-0.852161234617234	0.246899067059807	-0.605262167557427	-0.783168220520019	-1.63532945513725	-1.38843038807745	-2.59360885620117	-1.79786157608032	-0.620769739151001	-0.0434226989746094	1.67416667938232	-4.20289134979248	-1.81446409225464	-1.52321982383728	-1.16651272773743	-0.883698463439941	-2.37021064758301	-1.65480995178223	-1.3307671546936	-1.13010001182557	-0.0500679016113281
O60880	NA	NA	NA	NA	NA	NA	NA	-1.3321262995402	0.96217469942002	-0.36995160012018	-1.28009287516276	-2.61221917470296	-1.65004447528294	-4.10412979125977	-2.33463287353516	-0.565135955810547	0.131925582885742	0.828987121582031	-5.5066499710083	-3.77266693115234	-2.88469791412354	-0.874388217926025	0.0782642364501953	-4.38168716430664	-2.86370468139648	-1.58421039581299	-0.476443290710449	0.784104824066162
O60884	0.137418070691697	0.176001234184979	0.0233156592472042	0.205622249466431	0.119152140767659	0.0419032931480557	small	0.47043629938906	0.0842748634193251	0.554711162808385	0.786277597600763	1.25671389698982	1.34098876040915	-2.20566844940186	0.731510400772095	1.03029489517212	1.35472965240478	1.81180000305176	0.620449066162109	1.00233721733093	1.24015378952027	1.50973510742188	1.82462739944458	0.433171272277832	1.1179563999176	1.3753490447998	1.60399150848388	2.27424430847168
O60885	6.97695771959971e-05	0.000352475230995647	8.55870115191353e-06	0.242157012539501	0.000223452225901976	0.380902777777778	large	2.44887419872814	0.147863653690919	2.59673785241905	-2.99086242251926	-0.541988223791123	-0.394124570100204	-4.34789943695068	-3.09958600997925	-2.8007116317749	-2.40852451324463	-2.22600936889648	-2.05403757095337	-1.16580319404602	-0.544134616851807	0.278633832931518	0.76918888092041	-4.76464557647705	-0.600632667541504	-0.0876569747924805	0.202102184295655	1.26758050918579
O60890	NA	NA	NA	NA	NA	NA	NA	0.749136090278628	-1.30075469811757	-0.551618607838946	-3.35140419006348	-2.60226809978485	-3.90302279790243	-3.35140419006348	-3.35140419006348	-3.35140419006348	-3.35140419006348	-3.35140419006348	-5.47792148590088	-2.98336696624756	-2.53698635101318	-1.86856126785278	-0.562394142150879	-10.0354232788086	-4.48265051841736	-3.46008014678955	-2.33902478218079	-1.61228370666504
O60906	NA	NA	NA	NA	NA	NA	NA	NA	0.502776886199737	NA	NA	-1.52420429749922	-1.02142741129949	NA	NA	NA	NA	NA	-2.66946983337402	-2.22024965286255	-1.60715198516846	-1.0832850933075	0.0836024284362793	-2.96406602859497	-1.51161289215088	-0.635674476623535	-0.322454929351807	0.42912769317627
O60911	NA	NA	NA	NA	NA	NA	NA	-2.78045206178318	-2.0727122426033	-4.85316430438648	1.49151789058338	-1.2889341711998	-3.3616464138031	-0.70215892791748	1.20967078208923	1.43249464035034	2.15456700325012	2.44726943969727	-4.34931182861328	-2.15160083770752	-1.20954513549805	0.0237913131713865	0.712547779083252	-4.70600318908691	-4.70600318908691	-3.3616464138031	-2.01728963851929	-2.01728963851929
O60921	NA	NA	NA	NA	NA	NA	NA	2.15686002373695	0.281888823617588	2.43874884735454	-3.7064026594162	-1.54954263567925	-1.26765381206166	-5.56637668609619	-4.53352737426757	-3.29264259338379	-2.87927794456482	-2.67394876480103	-5.07415676116943	-1.73581242561341	-1.30199885368348	-0.843943357467651	-0.265779495239258	-3.82753658294678	-1.55732822418213	-1.02416563034058	-0.598804473876953	0.0616588592529297
O60925	NA	NA	NA	NA	NA	NA	NA	NA	0.180270937356083	NA	NA	-0.856207549571991	-0.675936612215908	NA	NA	NA	NA	NA	-2.04910945892334	-1.75293207168579	-0.775651693344116	-0.552571773529053	1.36176013946533	-2.03123092651367	-1.54792857170105	-0.646222114562988	-0.328754901885986	2.20163488388062
O60927	0.000157365737838862	0.000614195228891328	6.62610860822116e-05	0.4223696371463	9.21126576167675e-05	0.330082464741005	large	2.01578850908713	-0.222808333842651	1.79298017524448	-1.43091349168257	0.584875017404556	0.362066683561905	-4.25000429153442	-1.73879718780517	-1.02351856231689	-0.636357545852661	0.00379228591918945	-1.05873203277588	0.204799175262451	0.562610149383545	1.13587260246277	1.83535051345825	-2.95212745666504	0.281513690948486	0.659929275512695	0.957817554473877	1.39739513397217
O60928	NA	NA	NA	NA	NA	NA	NA	NA	-2.03977680206299	NA	NA	0.17414379119873	-1.86563301086426	NA	NA	NA	NA	NA	0.17414379119873	0.17414379119873	0.17414379119873	0.17414379119873	0.17414379119873	-4.2112512588501	-2.57365798950195	-0.936064720153809	-0.692823886871338	-0.449583053588867
O60930	NA	NA	NA	NA	NA	NA	NA	NA	-1.49981411298116	NA	NA	-1.8180689016978	-3.31788301467896	NA	NA	NA	NA	NA	-2.9269437789917	-2.88678550720215	-1.79981589317322	-1.40905570983887	-0.0859966278076172	-4.10373115539551	-4.10373115539551	-3.31788301467896	-2.5320348739624	-2.5320348739624
O60934	0.00781707462241645	0.0141521737228652	0.000948014234125469	0.253908599075522	0.00633916974846426	0.187875360176527	large	1.12012316385905	0.168784889276476	1.28890805313553	-2.87832005818685	-1.7581968943278	-1.58941200505132	-3.71236324310303	-3.40939331054688	-3.02979111671448	-2.40623474121094	-1.6823468208313	-2.72246122360229	-2.24563407897949	-1.80731439590454	-1.28503441810608	-0.959766387939453	-2.98979043960571	-2.2357234954834	-1.4376745223999	-1.08858108520508	-0.145868301391602
O60936-3	0.0147821361020041	0.0247691836238073	0.00307090679838968	0.472753592209511	0.00587523302519135	0.139753732494888	moderate	-2.75845472812653	-0.011695804803268	-2.77015053292979	10.3347828865051	7.5763281583786	7.56463235357533	5.12264728546143	9.60566139221191	10.9042820930481	11.9680233001709	12.9296627044678	2.9748215675354	7.03135585784912	7.89889907836914	8.78938055038452	10.7768278121948	2.073805809021	6.07550740242004	7.31717967987061	8.42626571655273	12.8890371322632
O60938	NA	NA	NA	NA	NA	NA	NA	-6.4935859044393	5.82192376454672	-0.671662139892575	-1.61072111129761	-8.10430701573691	-2.28238325119018	-1.61072111129761	-1.61072111129761	-1.61072111129761	-1.61072111129761	-1.61072111129761	-17.2968502044678	-11.9204812049866	-6.54411220550537	-3.50803542137146	-0.471958637237549	-17.367862701416	-3.78102493286133	-1.45132398605347	1.63933563232422	2.93101024627686
O60941	0.489218746025986	0.539714656326228	0.259024993738696	0.119505539900174	0.350717045485038	-0.0126690863935759	small	0.184803391044791	0.264866779247919	0.449670170292711	-0.906663114374335	-0.721859723329544	-0.456992944081624	-3.4367847442627	-1.75866842269898	-0.354279518127441	-0.0907979011535645	0.444890022277832	-1.69437217712402	-1.10015201568603	-0.804912090301513	-0.346528768539429	0.351415634155273	-2.32684230804443	-0.759970664978027	-0.503157615661621	0.0809669494628906	0.804548263549805
O60942	NA	NA	NA	NA	NA	NA	NA	NA	-0.135635794912064	NA	NA	-2.3891852242606	-2.52482101917267	NA	NA	NA	NA	NA	-4.36766624450684	-2.84627962112427	-2.29317498207092	-2.16671705245972	-0.812266826629639	-3.81261825561523	-2.92770791053772	-2.43860030174255	-2.04658079147339	-1.40462207794189
O75022	NA	NA	NA	NA	NA	NA	NA	1.77511809666952	-0.809027613845528	0.96609048282399	-3.8919792175293	-2.11686112085978	-2.92588873470531	-3.8919792175293	-3.8919792175293	-3.8919792175293	-3.8919792175293	-3.8919792175293	-4.68426656723022	-3.46027278900146	-2.40503168106079	-0.825169801712036	1.01267337799072	-17.4989166259766	-3.74590444564819	-2.98658847808838	0.108847618103027	1.23392295837402
O75023	0.617650968418043	0.659748860055986	0.353875229883466	0.163132790393163	0.322559025142968	-0.0272720127845746	small	-1.20388646352858	0.514058756449866	-0.689827707078718	-1.71162923177083	-2.91551569529942	-2.40145693884955	-3.11440515518188	-2.15583181381226	-1.65376949310303	-1.44493103027344	0.179877758026123	-17.0912933349609	-3.18769550323486	-2.24155592918396	-0.583013534545898	0.356886863708496	-17.1120166778564	-2.10058212280273	-1.2756724357605	-0.64210033416748	0.0475220680236816
O75027	9.51085996700749e-05	0.000428491918619411	2.19649343124418e-05	0.409193741724544	0.000139941945114804	0.351510262333846	large	1.05664535815066	0.028180704168651	1.08482606231931	-0.607754403894598	0.448890954256058	0.477071658424709	-0.886669158935547	-0.772393703460693	-0.625954151153564	-0.477628707885743	-0.195916652679443	-1.58275890350342	0.140279769897461	0.360466957092285	0.814820766448975	1.82836723327637	-1.03551959991455	0.115511178970337	0.480765342712402	0.919864654541016	1.43487167358398
O75030-10	NA	NA	NA	NA	NA	NA	NA	2.55173646410306	0.361363428831101	2.91309989293416	-3.03841718037923	-0.486680716276169	-0.125317287445068	-4.71151256561279	-3.48360919952392	-2.25570583343506	-2.20186948776245	-2.14803314208984	-4.89832973480225	-0.791265726089478	-0.309866189956665	0.199572086334229	1.03874588012695	-1.46118307113647	-0.530800104141235	-0.243431091308594	0.389574766159058	1.06160163879395
O75044	4.91059732010981e-05	0.000290709637409513	5.2999278795963e-06	0.162336246089118	0.000476833196200123	0.379639569224376	large	1.15589920770038	0.345543790122737	1.50144299782312	-1.25396264683116	-0.0980634391307833	0.247480350991954	-1.85186958312988	-1.47330856323242	-1.30191612243652	-0.96419835090637	-0.733796119689941	-1.55937385559082	-0.616294384002686	-0.240652084350586	0.578163862228394	1.51071977615356	-2.42294359207153	-0.392168760299683	0.294125556945801	0.67474889755249	2.19891452789307
O75051	NA	NA	NA	NA	NA	NA	NA	NA	0.277796983718877	NA	NA	-4.28266453742981	-4.00486755371093	NA	NA	NA	NA	NA	-5.25590515136719	-4.81085538864136	-4.11411905288696	-3.75447368621827	-3.64651489257813	-4.3259162902832	-4.3259162902832	-4.00486755371093	-3.68381881713867	-3.68381881713867
O75054	0.329849928296167	0.382045632207009	0.145937192203032	0.0837872154300458	0.436869720976372	0.0053228044242163	small	0.172537899017333	-0.783684163344534	-0.6111462643272	-0.30336503982544	-0.130827140808106	-0.91451130415264	-1.98738384246826	-0.955042839050293	-0.415894746780395	0.701475143432617	0.97026538848877	-1.1781177520752	-0.748257398605346	-0.424244403839111	0.344606399536133	2.28968238830566	-4.54800891876221	-1.51178359985351	-0.731779098510742	0.109972953796387	1.03765869140625
O75063	NA	NA	NA	NA	NA	NA	NA	NA	-1.43147562940916	NA	NA	-0.205294052759805	-1.63676968216896	NA	NA	NA	NA	NA	-2.65877342224121	-1.47565627098083	-0.610393047332763	0.852344989776612	4.81856727600098	-3.37071800231934	-1.90097093582153	-1.69831514358521	-1.15688347816468	-0.714900016784668
O75064	NA	NA	NA	NA	NA	NA	NA	6.98699270884198	0.466812972746032	7.45380568158801	-9.07629521687827	-2.08930250803629	-1.62248953529026	-17.0520572662354	-11.2563638687134	-5.46067047119141	-5.08841419219971	-4.71615791320801	-4.12611246109009	-2.87353897094726	-1.70160865783691	-1.29925274848938	-0.935319900512695	-3.22936153411865	-2.05324721336365	-1.5008225440979	-1.14207267761231	0.535036087036133
O75083	2.93109903329308e-06	0.000118959598964543	7.56118969917945e-06	0.199164246123177	1.00820298066785e-06	0.499580132279975	large	1.73076432130554	-0.177838329387749	1.55292599191779	2.34130690314553	4.07207122445107	3.89423289506332	1.73214817047119	2.19408512115479	2.36692190170288	2.48015975952148	2.91401290893555	2.914626121521	3.77230739593506	4.19540786743164	4.49690866470337	4.76774740219116	2.61028575897217	3.45067644119263	3.95298004150391	4.22853136062622	5.12158870697021
O75084	NA	NA	NA	NA	NA	NA	NA	NA	NA	NA	NA	NA	NA	NA	NA	NA	NA	NA	NA	NA	NA	NA	NA	NA	NA	NA	NA	NA
O75094	0.00255962832163348	0.00551545385711744	0.00200238483102687	0.474885609681742	0.00161179628425666	0.413991101491102	large	-2.98142921382731	0.941065669059754	-2.04036354476755	-0.102583711797541	-3.08401292562485	-2.14294725656509	-2.30036020278931	-0.313007831573486	0.129047870635986	0.464848041534424	0.957104682922363	-11.6943941116333	-2.88217401504517	-2.42121648788452	-0.875186443328857	-0.620555400848389	-3.81404542922974	-3.16884756088256	-2.26762771606445	-1.39300394058227	0.329425811767578
O75095	0.0635988273997707	0.0893882831321674	0.00969365258804773	0.063752146024701	0.160578940313896	0.113236144897842	moderate	-0.437836597492169	-1.4237742726765	-1.86161087016867	-0.485601815310391	-0.92343841280256	-2.34721268547906	-2.43888664245605	-0.999899864196778	-0.103689670562744	0.116786956787109	0.908418655395508	-2.29985523223877	-1.68057870864868	-1.02065348625183	-0.385472297668457	1.10493183135986	-5.32046031951904	-4.1669750213623	-2.34872436523438	-0.912706851959229	1.06180667877197
O75110	0.00101468353435671	0.0025933057413849	0.000113181299888278	0.0627491120105947	0.00897283252004574	0.280627547805512	large	1.02888902028402	0.482408558112988	1.51129757839701	-2.53104448318482	-1.5021554629008	-1.01974690478781	-3.50825595855713	-2.88943362236023	-2.57839965820313	-2.08862709999085	-1.6745343208313	-2.41823768615723	-1.84547662734985	-1.56628608703613	-1.08293795585633	-0.518609046936035	-2.75046062469482	-1.85600256919861	-0.852107048034668	-0.357326507568359	0.64256477355957
O75112	0.745815289290184	0.777467927562447	0.272301734316607	0.451058296553627	0.234799741967854	-0.0455950121984275	small	-0.00122514565785448	-0.679817835489909	-0.681042981147763	-2.7714105129242	-2.77263565858205	-3.45245349407196	-15.2285089492798	-3.2616081237793	-1.27347564697266	-0.236260890960693	0.0310449600219727	-9.44342231750488	-2.99755954742432	-1.78735160827636	-0.904785394668579	0.0187797546386719	-16.7944107055664	-5.01490330696106	-1.34110951423645	-0.499205589294433	0.16559886932373
O75113	0.494455892187378	0.54495381352603	0.203947452577179	0.31287694166942	0.117890908929788	-0.0159839281790501	small	-0.614830613136293	0.221264070934722	-0.393566542201571	-1.21989929676056	-1.83472990989685	-1.61346583896213	-3.67478036880493	-2.73853206634521	-1.19100475311279	0.25842547416687	1.25780868530273	-3.75891208648682	-2.52880096435547	-1.97343921661377	-1.09631681442261	0.838104248046875	-3.06639385223389	-2.3789005279541	-1.96705365180969	-1.0082426071167	0.732707977294922
O75116	0.000678182636016027	0.0018759258729864	7.07728710087117e-05	0.140847343751999	0.00382699648004884	0.267918890708247	large	0.371761216358705	0.237229599900868	0.608990816259573	0.300840334458785	0.672601550817489	0.909831150718358	-0.650130271911621	0.185477256774903	0.388861179351807	0.464227199554443	0.748841285705566	-1.49472427368164	0.508717060089111	0.81961989402771	1.0288097858429	1.80903911590576	0.211882591247559	0.712596416473388	0.956029891967773	1.15934514999389	1.35311031341553
O75122	5.36450806827742e-05	0.000302174991409364	5.7317649324903e-06	0.159122315119609	0.00052461540732384	0.375877480249522	large	1.53970086303624	0.342655452697173	1.88235631573341	-2.10897168246182	-0.569270819425583	-0.22661536672841	-3.49044322967529	-2.88587498664856	-1.63301420211792	-1.57808017730712	-1.21853923797607	-3.52359962463379	-0.900839567184448	-0.585564136505127	-0.011443614959717	1.25734090805054	-2.10991907119751	-0.393404483795166	-0.225420951843262	0.145640134811401	1.53305721282959
O75122-3	NA	NA	NA	NA	NA	NA	NA	NA	0.0902596882411411	NA	NA	-1.14286820093791	-1.05260851269677	NA	NA	NA	NA	NA	-2.43227005004883	-1.52220320701599	-1.15107560157776	-0.678040981292724	-0.142051696777344	-2.75262832641602	-1.36677885055542	-0.997949600219727	-0.641602516174316	0.0547075271606445
O75127	NA	NA	NA	NA	NA	NA	NA	NA	-2.62480760472161	NA	NA	0.275114715099333	-2.34969288962228	NA	NA	NA	NA	NA	-2.85397481918335	-1.84409856796265	0.364690542221068	2.4555652141571	3.10257816314697	-6.83015537261963	-2.42880153656006	-1.99189686775208	-1.25272035598755	-0.805544853210449
O75128	NA	NA	NA	NA	NA	NA	NA	-2.94732284545898	2.5795563062032	-0.367766539255778	-1.47843170166016	-4.42575454711914	-1.84619824091594	-3.94792747497559	-3.94792747497559	-1.47843170166016	0.991064071655273	0.991064071655273	-4.42575454711914	-4.42575454711914	-4.42575454711914	-4.42575454711914	-4.42575454711914	-2.55613994598389	-2.19073939323425	-1.82533884048462	-1.49122738838196	-1.1571159362793
O75131	0.110025307300219	0.144913455786755	0.151083189184215	0.0920111645063751	0.0192316837064595	0.0513636116291616	small	0.451922451907937	-0.218658946130586	0.233263505777351	2.5886418169195	3.04056426882744	2.82190532269685	1.83008193969727	2.31190848350525	2.72457981109619	2.84518957138062	3.14710474014282	2.54798030853271	2.68401551246643	2.95163750648498	3.37300729751587	3.95510005950928	1.72424411773682	2.45786952972412	2.84176349639893	3.05587077140808	4.87201309204102
O75140	NA	NA	NA	NA	NA	NA	NA	NA	0.350688960335472	NA	NA	-1.95014403083108	-1.59945507049561	NA	NA	NA	NA	NA	-3.09840202331543	-2.5203983783722	-2.21045541763306	-1.57302927970886	-0.215155124664307	-3.57302570343018	-2.27953362464905	-1.75759673118591	-0.977462530136109	0.703216552734375
O75143	NA	NA	NA	NA	NA	NA	NA	0.722032123141817	0.975150002373591	1.69718212551541	-4.0810604095459	-3.35902828640408	-2.38387828403049	-4.0810604095459	-4.0810604095459	-4.0810604095459	-4.0810604095459	-4.0810604095459	-10.0274753570557	-3.12716484069824	-2.55992889404297	-2.32129240036011	-0.655492782592773	-4.09360408782959	-2.57753944396973	-2.35192155838013	-2.13118934631348	-0.370002746582031
O75144	0.0105554695661988	0.0185064838756725	0.00419932714502708	0.5	0.00419932714502708	0.273162393162393	large	-2.78732708825006	-0.12383098602294	-2.911158074273	-2.88687525855171	-5.67420234680177	-5.7980333328247	-4.64410781860352	-3.07474660873413	-2.71514987945557	-2.55478096008301	-1.78567504882813	-11.3114395141602	-6.55161762237549	-4.55854463577271	-4.06558275222778	-2.21071147918701	-17.8827209472656	-6.22092819213867	-4.26601529121399	-3.57309436798096	-3.0788197517395
O75145	NA	NA	NA	NA	NA	NA	NA	-2.90995849262585	-0.816160326293021	-3.72611881891887	-2.40137672424316	-5.31133521686901	-6.12749554316203	-2.40137672424316	-2.40137672424316	-2.40137672424316	-2.40137672424316	-2.40137672424316	-10.0977115631104	-6.27392506599426	-4.63520860671997	-4.35520005226135	-1.69357824325562	-12.2118072509766	-8.31332159042358	-5.19245433807373	-4.28134560585022	-1.33987140655518
O75146	0.668105615910705	0.705670416380312	0.277920662858936	0.196921963238572	0.435385309964225	-0.0265195995425586	small	0.00195831060409579	-0.912170963627952	-0.910212653023856	-0.54427194595337	-0.542313635349274	-1.45448459897723	-1.68185138702393	-1.02986741065979	-0.38338565826416	-0.0762178897857666	0.233306884765625	-3.20356607437134	-0.904039859771727	-0.416553258895874	0.100174188613892	0.948301315307617	-17.8383483886719	-1.20169687271118	-0.768216133117676	-0.242339134216309	1.09015560150146
O75147	NA	NA	NA	NA	NA	NA	NA	NA	0.620176267623902	NA	NA	-2.41614408493042	-1.79596781730652	NA	NA	NA	NA	NA	-4.71108341217041	-3.65650844573975	-1.65978288650513	-1.06204795837402	-0.991297721862793	-3.53563833236694	-2.91524314880371	-1.94099807739258	-1.21075296401978	0.75239086151123
O75150	4.48078513869457e-05	0.000275148212422964	7.0457477886055e-06	0.282676902491778	0.000167592850648818	0.383537326796836	large	1.28966363993558	0.114082035811052	1.40374567574663	-1.81635626879605	-0.526692628860474	-0.412610593049422	-4.30012083053589	-1.98521947860718	-1.53311634063721	-1.329185962677	-0.969448566436768	-1.78685283660889	-0.86025333404541	-0.422343730926514	-0.162455797195435	0.515463829040527	-2.12251234054565	-0.67582654953003	-0.328524589538574	-0.103166341781616	0.51893138885498
O75151	NA	NA	NA	NA	NA	NA	NA	0.699105149223689	-0.37031223485758	0.328792914366109	-1.65063158671061	-0.951526437486921	-1.3218386723445	-2.08269357681274	-1.99864864349365	-1.91460371017456	-1.43460059165955	-0.954597473144531	-1.98888731002808	-1.20929431915283	-0.941777229309082	-0.719833850860595	0.128235816955566	-4.62409210205078	-2.88239097595215	-0.803985595703125	-0.59328556060791	0.993063926696777
O75152	0.00201705590587307	0.00450990749370046	0.000664768217338861	0.348758297218442	0.000424223770224752	0.242144944328141	large	1.82585287945611	-0.246900395206784	1.57895248424933	-2.87200362341745	-1.04615074396133	-1.29305113916812	-4.65956687927246	-3.512131690979	-2.35688877105713	-2.08369565010071	-1.89591503143311	-2.65371131896973	-1.24262738227844	-0.902202129364014	-0.611281394958496	-0.171608924865723	-5.15996026992798	-1.60875511169434	-1.17103624343872	-0.524247169494628	-0.0340614318847656
O75153	0.000542365489598989	0.00158158977532034	5.41327745545289e-05	0.115586567155756	0.00429248903267292	0.277428529733313	large	1.57895107973706	0.444694108289221	2.02364518802628	-0.85528646815907	0.723664611577988	1.16835871986721	-2.36661243438721	-1.6462528705597	-0.482959747314453	-0.102761268615722	0.256001949310303	-1.4756965637207	-0.147023439407348	0.799358129501343	1.58991622924805	2.46354103088379	-2.74659204483032	0.876835584640503	1.42706394195557	2.18522357940674	2.93049621582031
O75154-3	0.0050361382920738	0.00974607217204736	0.0369145114296943	0.0668072012688581	0.000573945251887072	0.295939013964092	large	-3.0179976940155	0.85283747586337	-2.16516021815213	1.58356184959412	-1.43443584442139	-0.581598368558016	-1.8072566986084	0.564907550811768	2.26024031639099	2.84156227111816	3.45878505706787	-3.07712745666504	-1.98186826705932	-1.79487752914429	-1.46543407440186	2.65882110595703	-3.43327331542969	-1.49986171722412	-0.823176860809326	0.137958765029907	3.60880756378174
O75155	NA	NA	NA	NA	NA	NA	NA	NA	7.33414704459056	NA	NA	-9.78444385528566	-2.4502968106951	NA	NA	NA	NA	NA	-17.2540550231934	-17.2540550231934	-9.78444385528566	-2.31483268737793	-2.31483268737793	-4.5923023223877	-3.38559174537659	-2.46855306625366	-1.61170768737793	-0.096623420715332
O75157	8.00186276360568e-05	0.000384586235740935	7.39504343932776e-06	0.126708475158378	0.000843442535839977	0.383329595679272	large	1.13420875337389	0.265161290376083	1.39937004374997	-2.03150775697496	-0.897299003601074	-0.632137713224991	-2.8722095489502	-2.43062686920166	-2.17845058441162	-1.6481761932373	-0.874607086181641	-1.38306665420532	-1.15048718452454	-0.800135612487793	-0.73212194442749	-0.150134086608887	-1.43897771835327	-0.999737977981566	-0.761296272277832	-0.384875297546387	1.39778804779053
O75164	NA	NA	NA	NA	NA	NA	NA	NA	0.590806245803838	NA	NA	-1.44284550348918	-0.852039257685342	NA	NA	NA	NA	NA	-1.75710201263428	-1.54429650306702	-1.33149099349976	-1.28571724891663	-1.2399435043335	-2.326988697052	-1.37391090393066	-1.03914976119995	-0.476385116577148	1.14334869384766
O75165	3.70392398680851e-06	0.000118959598964543	7.35774293831215e-07	0.310189315868304	2.11099225898938e-05	0.489622032481314	large	1.35349732908336	0.107482833706815	1.46098016279017	-0.869774254885587	0.483723074197769	0.591205907904584	-1.53721809387207	-1.13929915428161	-0.704761505126953	-0.602537393569947	-0.427320957183838	-0.556621551513672	0.152711868286133	0.549700975418091	0.772979736328125	1.95532894134521	-0.200218200683594	0.16584300994873	0.601362228393555	0.803947448730469	2.01182270050049
O75167	NA	NA	NA	NA	NA	NA	NA	0.450679838657384	1.09420843766286	1.54488827632024	-3.76227378845215	-3.31159394979477	-2.21738551213191	-3.76227378845215	-3.76227378845215	-3.76227378845215	-3.76227378845215	-3.76227378845215	-5.58610725402832	-3.71685695648193	-3.26111936569214	-2.66790843009948	-1.61487483978271	-5.66125869750977	-2.70026016235352	-1.77111577987671	-1.44684648513794	-0.399918079376221
O75170	0.21401634941537	0.260851319398562	0.232369308523062	0.0400640908430831	0.249082140201871	0.0240756830107248	small	-0.196220732397504	0.406810194253922	0.210589461856418	-0.765043788486056	-0.961264520883561	-0.554454326629639	-1.82134819030762	-1.06464290618896	-0.723119735717773	-0.443655967712402	-0.0115303993225098	-2.89470195770264	-1.31853103637695	-0.868103504180909	-0.503935813903808	0.0788388252258301	-2.62250900268555	-1.14519572257996	-0.41459846496582	-0.089813470840454	1.54077529907227
O75173	NA	NA	NA	NA	NA	NA	NA	NA	1.24967376391093	NA	NA	-2.50809359550476	-1.25841983159383	NA	NA	NA	NA	NA	-5.39780950546265	-2.64722061157227	-2.19241976737976	-1.8101806640625	-0.808511257171631	-2.50893306732178	-2.16783475875854	-1.624587059021	-1.00159454345703	1.4951057434082
O75175	0.00045346387838788	0.00137888528433982	0.000157845913841805	0.426083021022691	0.000203745824376066	0.291243258361945	large	1.04996165633202	-0.173953000618064	0.876008655713952	-0.909003734588623	0.140957921743393	-0.0329950788746708	-1.6542797088623	-1.06097221374512	-0.896968364715578	-0.710732460021973	-0.290832996368408	-0.996365547180176	-0.382020473480225	0.0136919021606446	0.423845767974854	2.81328105926514	-1.3096284866333	-0.405220985412597	-0.0147056579589844	0.39049243927002	0.890472412109375
O75179	0.000379251240830408	0.00119090017787496	0.0174714229605293	0.00597627782530261	5.16365919797653e-05	0.319874961299549	large	2.13558162848155	-0.795594200189563	1.33998742829198	-2.17218863964081	-0.0366070111592611	-0.832201211348824	-3.48101711273193	-3.04051065444946	-2.33089256286621	-1.54397082328797	-0.0657439231872559	-1.32194995880127	-0.387412786483765	0.164283752441406	0.308336019515992	1.47052383422852	-3.46867227554321	-1.08722734451294	-0.654560089111328	-0.306945085525513	1.0724048614502
O75182	NA	NA	NA	NA	NA	NA	NA	NA	0.679892411598793	NA	NA	-2.76503443717956	-2.08514202558077	NA	NA	NA	NA	NA	-3.85076522827148	-3.65270853042603	-2.54363846778869	-2.16900825500488	-1.83044767379761	-4.48518085479736	-2.60341739654541	-2.42532253265381	-1.18960952758789	0.92388916015625
O75190	0.5281181519816	0.576166507349744	0.45026205939297	0.137546650793653	0.21472365863843	-0.0153857341439649	small	0.0212145312265919	-0.180208026067071	-0.158993494840479	0.703112645582719	0.724327176809311	0.54411915074224	-0.148494720458984	0.171427965164185	0.51648998260498	0.968915939331052	2.33948040008545	0.243044376373291	0.615551948547364	0.726595878601074	0.932814359664917	1.18853092193604	-0.508374214172363	0.0599424839019776	0.633432388305664	0.908180713653564	1.55693435668945
O75191	0.0293067361046794	0.0449364089912386	0.00404618119275385	0.231602994142499	0.0278014501284302	0.120473232771369	moderate	-0.108417267269557	1.26434711274647	1.15592984547691	-1.64836300743951	-1.75678027470907	-0.4924331619626	-2.64265060424805	-1.84038543701172	-1.64164733886719	-1.58942413330078	-0.414565086364746	-17.0940818786621	-1.11856889724731	-0.907478332519531	-0.166426420211792	1.38818502426147	-2.91515350341797	-1.29278230667114	-0.458395004272461	0.246439933776855	1.37715721130371
O75204	NA	NA	NA	NA	NA	NA	NA	-0.0718480904897021	0.0756019910176597	0.00375390052795765	-2.27406477928162	-2.34591286977132	-2.27031087875366	-2.66582822799683	-2.66582822799683	-2.27406477928162	-1.88230133056641	-1.88230133056641	-4.62819957733154	-2.95267581939698	-2.47582721710205	-1.6662290096283	-0.170276641845703	-3.63725709915161	-3.14224243164063	-2.53898239135742	-1.78359794616699	-0.400733947753906
O75208	0.000298333579648541	0.000985890205966622	5.73404746965527e-05	0.374231916637131	0.000413410918701737	0.302863757562566	large	0.967100698839534	0.140149695717771	1.1072503945573	-0.150594581257213	0.816506117582321	0.956655813300092	-1.1783447265625	-0.290576457977295	-0.118805885314941	0.161668062210083	0.384552955627441	-0.859860420227051	0.467921257019043	0.842831611633301	1.33969283103943	2.37415838241577	-0.764307975769043	0.498961925506591	0.882989883422852	1.27165627479553	3.0644998550415
O75251	0.586312708469882	0.631423192995917	0.151951253469734	0.390613922794515	0.23225987412182	-0.0198339574665962	small	0.0751970274881879	0.0801750304906261	0.155372057978814	2.12900642915206	2.20420345664024	2.28437848713087	1.50165843963623	1.76759910583496	2.10818386077881	2.46404695510865	2.95958852767944	0.501975059509277	1.86216974258423	2.29552626609803	2.67581605911255	3.16615104675293	1.26968955993652	1.99642610549927	2.35136604309082	2.58370304107666	3.21367645263672
O75298	0.50141663760771	0.551148365218974	0.227633315502156	0.279743700102015	0.120229442574891	-0.0162990572892895	small	0.345492550304958	-0.0421131212908527	0.303379429014105	-0.953360199928284	-0.607867649623326	-0.649980770914178	-1.61196231842041	-1.29866886138916	-1.05128812789917	-0.606354713439942	-0.102295875549316	-3.07492637634277	-0.835095405578613	-0.722596168518067	0.0863637924194336	1.01405191421509	-1.99905633926392	-1.15538048744202	-0.784733772277832	-0.034465789794922	1.39729499816895
O75306	0.41026614412733	0.463010764379618	0.0922683256956268	0.267958477612193	0.233476938898539	-0.00464045966549097	small	0.0530319186774182	0.179565933735473	0.232597852412891	1.89654007824984	1.94957199692726	2.12913793066274	1.24778270721436	1.69462275505066	2.04903984069824	2.08759903907776	2.2888298034668	-0.434834480285645	1.79577302932739	2.03578424453735	2.25546336174011	3.3773946762085	1.20579242706299	1.88932228088379	2.09341716766357	2.31597876548767	3.16274166107178
O75312	0.00580327038438462	0.0109892173438921	0.000789682736475505	0.30946111807018	0.00438106967034249	0.188606075498276	large	2.15616944432258	0.205879865781121	2.36204931010371	-2.35391569137573	-0.197746247053147	0.00813361872797431	-5.7997841835022	-3.34704399108886	-2.51586103439331	-1.66282558441162	2.01991987228394	-2.51975250244141	-0.86100172996521	-0.350239515304565	0.696157455444336	1.66068935394287	-1.50118064880371	-0.491853237152099	0.101967334747314	0.404247760772705	1.40613269805908
O75317	0.0028920022176645	0.00609791140323894	0.000525309876824637	0.388417688835131	0.00231896747955316	0.206204519483346	large	1.23279536854137	0.33846490279488	1.57126027133625	-3.04541982303966	-1.81262445449829	-1.47415955170341	-10.2595233917236	-2.88373398780823	-2.53022384643555	-1.84706306457519	-1.39892959594727	-6.89573192596436	-1.85142540931701	-1.48544192314148	-1.1580376625061	-0.835504531860352	-2.50426149368286	-1.83353400230407	-1.54948139190674	-1.07264304161072	-0.405258178710938
O75323	0.000145314515717198	0.000580007109545902	4.27863427977282e-05	0.485383036716035	0.000133085186036027	0.333472769816025	large	1.18827881867235	-0.0703728211962669	1.11790599747609	1.92323333566839	3.11151215434074	3.04113933314448	1.15670680999756	1.78851270675659	1.99593830108643	2.09179878234864	2.44233655929565	1.53201007843018	2.82558512687684	3.09121036529541	3.33923101425171	4.37918949127197	1.19504642486572	2.87117886543274	3.25149250030518	3.51114749908447	4.06053066253662
O75326	NA	NA	NA	NA	NA	NA	NA	NA	1.17770385742187	NA	NA	-2.75559663772583	-1.57789278030395	NA	NA	NA	NA	NA	-3.93324565887451	-3.93053340911865	-3.35263347625732	-1.36601209640503	-1.19555854797363	-2.44578742980957	-1.82317876815796	-1.51573157310485	-1.30248928070068	-0.864438056945801
O75339	0.0342001569281334	0.0514967880182238	0.383980696514949	0.0105673940066711	0.0139011832814892	0.103283697668791	moderate	-0.0231442538174749	1.14859076375547	1.12544650993799	-1.09458169070157	-1.11772594451904	0.0308648192364233	-16.5276832580566	-0.831080198287963	0.151087760925293	1.1542181968689	2.94223833084106	-5.00163745880127	-1.87024569511414	-0.799055576324463	-0.445087909698486	2.08697319030762	-1.46749639511108	-0.671146154403687	-0.328207015991211	0.874106407165527	2.49214267730713
O75340	0.0210141860158795	0.033624013891365	0.0111204187549883	0.261398229703941	0.00378191005295978	0.121810959351363	moderate	0.525622966614637	-0.0671203667702891	0.458502599844348	1.16313323107633	1.68875619769096	1.62163583092068	0.419939041137695	0.893342733383178	1.21199560165405	1.41527843475342	1.65377378463745	0.653088569641113	1.41694235801697	1.737224817276	2.11193084716797	2.40556049346924	0.222471237182617	1.35770964622498	1.56931114196777	1.96816349029541	2.98734855651855
O75340-2	NA	NA	NA	NA	NA	NA	NA	NA	0.413832346598306	NA	NA	-1.79216647148132	-1.37833412488302	NA	NA	NA	NA	NA	-2.54656410217285	-2.51302671432495	-1.84367418289184	-1.07130622863769	-0.93475341796875	-2.61828422546387	-2.1847243309021	-1.82561445236206	-1.39909744262695	1.58333015441895
O75342	3.80594070552913e-06	0.000118959598964543	1.08524556996053e-06	0.000438913676159639	0.0610828585161884	0.5599486521181	large	-2.32636148279363	-1.62761309272365	-3.95397457551728	0.0521095449274247	-2.27425193786621	-3.90186503058986	-1.41951274871826	-0.618640661239624	0.0375356674194336	0.847630739212038	1.4793758392334	-17.3440780639648	-2.40239763259888	-1.63012290000916	0.113527774810791	2.22451400756836	-5.87649250030518	-4.6087646484375	-3.94655227661133	-3.24117398262024	-1.74568367004395
O75347	4.24331936610832e-05	0.00026632823883842	1.16842909551731e-05	0.44172783156344	6.22115804891266e-05	0.385854452452918	large	2.34273193370212	0.0583329654258236	2.40106489912795	-0.957946907390248	1.38478502631187	1.4431179917377	-1.80922222137451	-1.17745542526245	-0.855039596557617	-0.699860334396362	-0.27748441696167	-0.526951313018799	0.914581298828125	1.68989419937134	2.12236261367797	2.47955560684204	-1.14235401153564	1.03995680809021	1.81651401519775	2.34168243408203	3.07659721374512
O75348	5.18951647313668e-06	0.000128148476180429	1.58876988959588e-06	0.425958443818623	1.30285301556292e-05	0.47527106511598	large	3.11810767921534	-0.0604355970154633	3.05767208219988	-0.0326398936184968	3.08546778559685	3.02503218858138	-0.651351928710938	-0.359531402587891	-0.0381007194519043	0.0588955879211424	1.23452138900757	0.90950345993042	2.56681394577027	3.31611561775208	3.69150018692017	4.82106399536133	0.12782096862793	2.55374670028687	3.37142753601074	3.78772783279419	4.66295909881592
O75351	0.00280007313662054	0.00594826347401013	0.110456235659846	0.00559523934831654	0.000568773531727131	0.207579137954063	large	0.727357731624083	-0.601322354181953	0.12603537744213	0.627263112501665	1.35462084412575	0.753298489943795	-0.265787124633789	0.475435495376587	0.694111824035645	0.748328685760498	1.49418687820435	0.729629039764404	1.04023623466492	1.30829763412475	1.73320174217224	2.19935703277588	-1.28571128845215	0.48245906829834	0.908271789550781	1.32181692123413	1.85980701446533
O75354	NA	NA	NA	NA	NA	NA	NA	NA	-1.25545525550842	NA	NA	-0.936551570892334	-2.19200682640076	NA	NA	NA	NA	NA	-2.87909603118896	-1.56690359115601	-0.200305938720703	-0.0475091934204102	0.0110569000244141	-3.72140026092529	-3.25904178619385	-1.85783910751343	-1.38060665130615	-0.737159729003906
O75356	NA	NA	NA	NA	NA	NA	NA	NA	0.387351512908935	NA	NA	-0.841662565867107	-0.454311052958173	NA	NA	NA	NA	NA	-1.40698337554932	-0.98430132865906	-0.561619281768799	-0.559002161026001	-0.556385040283203	-1.67540836334229	-1.42274904251099	-1.34958863258362	-0.572967529296875	3.64443588256836
O75367	0.950499308384484	0.956867185524399	0.433040661209164	0.377056170263767	0.459180311409589	-0.0403928576728814	small	0.0633962994272057	-0.0797387452229215	-0.0163424457957158	4.19077903574163	4.25417533516884	4.17443658994592	3.27557468414307	3.80076050758361	4.37554359436035	4.5194628238678	4.74328327178955	3.51087665557861	3.97445178031921	4.35290622711182	4.53911924362182	4.79254341125488	2.22967720031738	3.78565788269043	4.28945875167847	4.59241294860839	5.93973016738892
O75368	0.531607027668332	0.579842080349596	0.48023813376443	0.143681884630785	0.20104223266032	-0.0156659262813694	small	0.142175969752398	-0.363269724275755	-0.221093754523357	3.45186654004184	3.59404250979424	3.23077278551848	2.75028514862061	2.99085927009583	3.1441535949707	3.91197061538696	4.54910802841187	2.75312328338623	3.44967842102051	3.59346699714661	3.77944564819336	4.36400890350342	0.959847450256348	3.00408720970154	3.49838924407959	3.77053380012512	4.21681070327759
O75369	NA	NA	NA	NA	NA	NA	NA	0.916685700416567	-0.979339173861912	-0.0626534734453454	-1.03603792190552	-0.119352221488953	-1.09869139535086	-1.11505222320557	-1.11505222320557	-1.03603792190552	-0.957023620605469	-0.957023620605469	-1.61459970474243	-0.632417201995849	-0.298521280288696	0.561454772949219	0.87870979309082	-2.90719223022461	-2.2227611541748	-1.31129431724549	0.203214645385742	0.611284732818604
O75369-8	0.293807905010684	0.345469410057442	0.282746819371647	0.12581909048562	0.0680183895709443	0.00956719614933679	small	0.338516227223654	-0.252077953970949	0.0864382732527051	4.75791666724465	5.09643289446831	4.84435494049736	4.07957744598389	4.46258974075317	4.63154220581055	5.077796459198	5.50225830078125	4.10129165649414	4.62821388244629	5.13733315467834	5.5753710269928	6.0276985168457	3.46579837799072	4.58908224105835	4.86344385147095	5.17332792282104	6.09815216064453
O75376	0.00010827038817694	0.000467190382766879	1.55732992831953e-05	0.265512167982382	0.000365752206198028	0.345994845335325	large	-2.0855692977255	-0.196384340524673	-2.28195363825018	2.74367839639837	0.658109098672867	0.461724758148194	2.00168228149414	2.47458839416504	2.84108400344849	2.99833750724792	3.66833972930908	-1.87032699584961	0.182611465454101	0.732242584228516	1.36672949790955	2.17903614044189	-2.08573532104492	-0.520059108734131	-0.022057056427002	1.41223096847534	5.12285614013672
O75379	NA	NA	NA	NA	NA	NA	NA	NA	-0.03307233651479	NA	NA	-1.16737194856008	-1.20044428507487	NA	NA	NA	NA	NA	-2.37357807159424	-1.85662531852723	-1.1565797328949	-0.835748672485349	0.633926391601563	-2.49934387207031	-1.70480918884277	-1.14650201797485	-0.484542846679688	-0.139906883239746
O75380	0.80165763855621	0.826072786483194	0.330759578282387	0.375183115411633	0.253069540735505	-0.0346189490288869	small	-0.112898890177409	-0.0543916439664534	-0.167290534143863	0.203502750396728	0.0906038602193191	0.0362122162528657	-2.93535280227661	-0.523234844207764	0.432071924209595	0.757846355438232	2.89509105682373	-1.91845941543579	-0.31404185295105	0.276398658752441	0.472100019454956	2.2795238494873	-2.99031448364258	-0.35114049911499	0.386774063110352	0.631944179534912	0.913071155548096
O75381-2	NA	NA	NA	NA	NA	NA	NA	-1.36455169090858	0.200091638765136	-1.16446005214344	-0.628259658813477	-1.99281134972206	-1.79271971095692	-0.628259658813477	-0.628259658813477	-0.628259658813477	-0.628259658813477	-0.628259658813477	-3.30199193954468	-2.60518741607666	-2.04355478286743	-1.35642719268799	-0.805423259735107	-4.677170753479	-2.15974855422974	-1.68143129348755	-0.937950611114502	-0.509707450866699
O75382	0.0590779939854901	0.0835167325046677	0.0312472654219804	0.228555369755578	0.00982807862508494	0.0812843011600775	moderate	0.630745363235473	-0.104106712341309	0.526638650894164	-1.23163046836853	-0.600885105133057	-0.704991817474366	-2.21653366088867	-2.07786798477173	-1.54115104675293	-0.97622537612915	1.24924468994141	-1.47510147094727	-1.11032700538636	-0.970082759857178	-0.0305519104003907	0.708099842071533	-2.36013174057007	-1.36630964279174	-0.941011428833008	-0.568638563156128	2.19312572479248
O75386	NA	NA	NA	NA	NA	NA	NA	3.47279640038808	-1.20688672860463	2.26590967178345	-3.81365776062012	-0.340861360232035	-1.54774808883667	-3.81365776062012	-3.81365776062012	-3.81365776062012	-3.81365776062012	-3.81365776062012	-2.05737638473511	-1.34821271896362	-0.59197735786438	-0.0479927062988285	3.54942893981934	-3.0720796585083	-2.08398675918579	-1.63335132598877	-0.870615720748901	-0.227870941162109
O75390	0.0014288783738953	0.00343212957791776	0.000330449905281134	0.460998891710403	0.000948765435849439	0.236207042399837	large	0.657163920727643	0.03272498820139	0.689888908929033	2.79509219256314	3.45225611329079	3.48498110149218	2.09562587738037	2.57766604423523	2.86228656768799	3.00600719451904	3.23247814178467	2.09860038757324	3.03203582763672	3.60513138771057	3.95315909385681	4.3220682144165	2.44924354553223	3.19042253494263	3.49713134765625	3.81104278564453	4.22319984436035
O75391	4.1597158241812e-05	0.000263345578014148	1.09823792302466e-05	0.452337350923598	4.9897591525637e-05	0.395107769761969	large	4.31013407707214	-0.0464405806168259	4.26369349645532	-4.60554566383362	-0.295411586761475	-0.341852167378301	-11.5735664367676	-5.79395389556885	-3.11784386634826	-2.32460832595825	-1.72918510437012	-1.98530912399292	-0.913599014282227	0.00596141815185545	0.202299594879151	0.785046100616455	-3.92708587646484	-0.416059017181396	-0.0356969833374023	0.312954902648926	0.848354339599609
O75394	NA	NA	NA	NA	NA	NA	NA	NA	-1.62706333398819	NA	NA	-3.32743799686432	-4.95450133085251	NA	NA	NA	NA	NA	-17.0418300628662	-5.01370859146118	-2.79566740989685	0.0989849567413332	3.54347515106201	-17.2974948883057	-8.35265398025515	-4.00981616973877	-2.8111743927002	3.39050197601318
O75396	1.69720636985178e-06	0.000118959598964543	1.49377329879492e-07	0.0894851311631772	0.000117067437151699	0.522830934913701	large	2.18496149507436	0.406959236963935	2.59192073203829	1.04234925183383	3.22731074690819	3.63426998387212	0.149683952331543	0.685852527618408	1.04501628875732	1.41071128845215	2.02999639511108	1.88755512237549	2.81879997253418	3.37395238876343	3.65089082717896	4.72577953338623	2.70217990875244	3.09338665008545	3.80191230773926	4.01531577110291	4.91548347473145
O75400	6.19344945273555e-05	0.000327225877138413	1.3191081745555e-05	0.377926504298671	0.000118907834123893	0.369763117929032	large	1.02548319914124	0.00814753382102368	1.03363073296227	-0.593713023445823	0.431770175695419	0.439917709516442	-2.22224521636963	-0.563315629959106	-0.370887756347656	-0.261478424072266	0.129580497741699	-0.666836738586426	0.211371660232544	0.457154273986817	0.646618366241455	1.19397926330566	-1.36948871612549	0.296416282653808	0.596884727478027	0.839224576950073	1.05531120300293
O75410	5.89068462635733e-05	0.000316129283151887	9.93200145018269e-06	0.327472722359209	0.000132128428688198	0.379980575595077	large	1.98357092738152	0.213155610405881	2.1967265377874	-2.85089673995972	-0.867325812578202	-0.65417020217232	-3.80971622467041	-3.52061939239502	-2.98675513267517	-2.40128946304321	-1.31861734390259	-3.09768199920654	-1.25003838539124	-0.785687208175659	-0.167982578277588	0.110466003417969	-2.52592277526855	-1.19044232368469	-0.486205101013184	-0.070002555847168	0.886423110961914
O75414	NA	NA	NA	NA	NA	NA	NA	-0.365503851572673	-0.244110036932903	-0.609613888505576	-1.43926890691121	-1.80477275848389	-2.04888279541679	-2.63671588897705	-2.58090877532959	-2.52510166168213	-0.840545415878296	0.844010829925537	-3.36489391326904	-2.81064510345459	-1.45112657546997	-0.885752201080322	-0.334127426147461	-4.36442470550537	-2.59150528907776	-1.83645009994507	-1.47015929222107	-0.642288208007813
O75419	NA	NA	NA	NA	NA	NA	NA	NA	0.0939404794148033	NA	NA	-2.70416247844696	-2.61022199903216	NA	NA	NA	NA	NA	-3.57052755355835	-3.31299185752868	-2.98216581344604	-2.09533309936523	-1.2817907333374	-4.05334520339966	-3.51555395126343	-3.06790781021118	-1.82301759719849	-0.47315788269043
O75420	NA	NA	NA	NA	NA	NA	NA	-0.711822782244001	1.44614082404545	0.734318041801453	-2.38157367706299	-3.09339645930699	-1.64725563526154	-2.38157367706299	-2.38157367706299	-2.38157367706299	-2.38157367706299	-2.38157367706299	-17.3619899749756	-2.36382389068604	-2.06870627403259	-1.50390291213989	-0.99012565612793	-2.27362680435181	-2.03552603721619	-1.68737769126892	-1.47470474243164	-0.493562698364258
O75427	NA	NA	NA	NA	NA	NA	NA	-1.8354796051979	0.0516604314679672	-1.78381917372994	0.754474925994872	-1.08100467920303	-1.02934424773507	-2.06850433349609	-1.29243850708008	2.15977811813354	2.32565689086914	2.64788246154785	-2.45164346694946	-1.95524883270263	-1.17852067947387	-0.619994878768921	1.38863945007324	-3.40093755722046	-1.39869070053101	-0.924942016601563	-0.203142404556274	0.604053497314453
O75431	0.000602807262417606	0.0017071742259931	0.00264819427060408	0.0763425858599651	6.21743468213019e-05	0.305424430641822	large	1.60574374927415	-0.578343766927719	1.02739998234643	-1.42148388756646	0.184259861707687	-0.394083905220032	-2.23090553283691	-1.53053855895996	-1.36143970489502	-1.14833641052246	-0.843986511230469	-1.20102834701538	-0.641741752624511	0.312600612640381	0.848816871643064	1.58352565765381	-3.94786834716797	-0.943347215652466	0.00311470031738301	0.421448230743408	0.79464054107666
O75436	0.0204025132599993	0.0327170245591138	0.0116050846986135	0.247080787055854	0.00354234196828342	0.123067965391522	moderate	0.467186968434942	-0.113115532242734	0.354071436192208	2.23855768550526	2.7057446539402	2.59262912169747	1.4783353805542	2.1039342880249	2.24529409408569	2.43385672569275	2.68716096878052	1.5105094909668	2.46175193786621	2.73615431785583	2.93777513504028	4.01398849487305	1.82482147216797	2.34545850753784	2.6698145866394	2.90964341163636	3.18001174926758
O75439	7.25997090938133e-06	0.000132472382410404	2.03317773616041e-06	0.410529251256096	1.85498241408519e-05	0.460984456855654	large	1.46613716808232	0.105211606492166	1.57134877457449	-0.287499037655917	1.17863813042641	1.28384973691857	-0.884723663330078	-0.443922758102417	-0.289736270904541	-0.0594162940979004	0.263782501220703	0.148971080780029	0.46422529220581	1.08064913749695	1.89528155326843	2.56130695343018	-0.0207138061523438	0.764659881591797	1.50444412231445	1.79287481307984	2.26384449005127
O75446	NA	NA	NA	NA	NA	NA	NA	NA	-0.13886070251465	NA	NA	-1.94073390960693	-2.07959461212158	NA	NA	NA	NA	NA	-1.94073390960693	-1.94073390960693	-1.94073390960693	-1.94073390960693	-1.94073390960693	-2.52713871002197	-2.52713871002197	-2.07959461212158	-1.63205051422119	-1.63205051422119
O75448	NA	NA	NA	NA	NA	NA	NA	NA	0.420189944180574	NA	NA	-2.03084993362427	-1.61065998944369	NA	NA	NA	NA	NA	-4.04709339141846	-3.06364750862121	-2.08020162582397	-1.02272820472717	0.0347452163696289	-3.42799806594849	-2.40752363204956	-1.21023654937744	-0.870473861694336	0.197650909423828
O75449	NA	NA	NA	NA	NA	NA	NA	0.496227844556175	-0.257398972995039	0.238828871561136	-2.03213727474213	-1.53590943018595	-1.79330840318099	-2.11933517456055	-2.0924551486969	-2.04141449928284	-1.97181940078736	-1.92638492584229	-2.35376024246216	-1.87427163124085	-1.51243925094604	-1.26527309417724	-0.77479362487793	-3.19236183166504	-2.11783313751221	-1.6103982925415	-1.35359358787536	-0.749539375305176
O75475	0.0313726689150657	0.0477137105184826	0.00445654751032699	0.128651212234968	0.054799291699558	0.117229437229437	moderate	0.586427688598633	0.30113941972906	0.887567108327693	0.3160080909729	0.902435779571533	1.20357519930059	-1.11919212341309	-0.0679121017456054	0.451838731765747	0.876396417617798	1.12661075592041	-0.484183311462402	0.672652959823608	0.902594566345215	1.11823534965515	2.2500524520874	-0.408517837524414	0.714327812194824	1.12538719177246	1.78575897216797	2.67457389831543
O75477	0.494501052947089	0.54495381352603	0.187983960427041	0.339645963168589	0.120544359733654	-0.012586978782767	small	-0.217809809879824	0.160296799048134	-0.0575130108316899	1.24574665589766	1.02793684601784	1.18823364506597	0.470766067504883	0.953118085861206	1.36953067779541	1.55525469779968	1.72303915023804	0.129915714263916	0.698968172073364	1.00139021873474	1.43943905830384	1.75814914703369	0.166630744934082	0.734848022460938	1.15344953536987	1.43976020812989	2.64136409759521
O75489	0.00108218518800708	0.00273707134927138	0.000168037244531387	0.317908867895458	0.00152566464418013	0.248032891905395	large	0.665866421027617	0.137961505547814	0.803827926575431	1.19492344422774	1.86078986525536	1.99875137080317	0.649238586425781	1.03919529914856	1.29720497131348	1.35006785392761	1.68270397186279	-0.0679054260253906	1.49165391921997	1.82472062110901	2.45446944236756	2.93879222869873	0.577481269836426	1.57748079299926	1.91646671295166	2.3743531703949	3.47730159759521
O75494	5.95967337396153e-05	0.000318826924267743	6.90474701591678e-06	0.187697970245005	0.000431563925264283	0.371400416528566	large	0.928584161129864	0.22193649152051	1.15052065265037	0.851434317502109	1.78001847863197	2.00195497015248	-0.497390747070313	0.637768745422363	0.995219707489014	1.17098379135132	1.47171974182129	-0.0491342544555664	1.58735251426697	1.83687520027161	2.09894847869873	2.76533222198486	0.481492042541504	1.77607154846191	1.92740726470947	2.49562358856202	2.7998104095459
O75496	NA	NA	NA	NA	NA	NA	NA	NA	NA	NA	NA	NA	NA	NA	NA	NA	NA	NA	NA	NA	NA	NA	NA	NA	NA	NA	NA	NA
O75508	NA	NA	NA	NA	NA	NA	NA	NA	-5.06393694877624	NA	NA	0.461740493774414	-4.60219645500183	NA	NA	NA	NA	NA	0.461740493774414	0.461740493774414	0.461740493774414	0.461740493774414	0.461740493774414	-5.38890266418457	-5.38890266418457	-4.60219645500183	-3.81549024581909	-3.81549024581909
O75521	0.00566883323567528	0.0107785891332583	0.000810187391416158	0.304005190267103	0.00542080652917568	0.181424867867752	large	0.559228354692459	0.420856684446335	0.980085039138794	-0.00685420036315938	0.5523741543293	0.973230838775635	-1.41476345062256	-0.244472503662109	0.0801563262939455	0.360847949981689	0.643052101135254	-2.89120864868164	0.415063381195068	0.758280754089355	1.16992735862732	1.64004278182983	-0.639094352722168	0.52036190032959	0.916176795959473	1.21789622306824	4.81536388397217
O75525	NA	NA	NA	NA	NA	NA	NA	NA	0.141634492706834	NA	NA	-0.529684321085612	-0.388049828378778	NA	NA	NA	NA	NA	-2.44656658172607	-1.75435543060303	-0.295400142669678	0.632742404937744	1.54547119140625	-2.84653043746948	-0.951604366302488	-0.44623851776123	0.729524850845337	1.28488254547119
O75528	NA	NA	NA	NA	NA	NA	NA	NA	-0.179252077551449	NA	NA	-1.71286416053772	-1.89211623808917	NA	NA	NA	NA	NA	-2.77166795730591	-1.91569423675537	-1.68903112411499	-1.58480072021484	-0.987281322479248	-3.04919672012329	-2.45313405990601	-1.73326683044434	-1.31209897994995	-0.956384181976318
O75529	NA	NA	NA	NA	NA	NA	NA	NA	0.19176959991455	NA	NA	-2.19028434753418	-1.99851474761963	NA	NA	NA	NA	NA	-2.78751277923584	-2.16071891784668	-2.14398765563965	-2.14070796966553	-1.7184944152832	-4.12944889068604	-2.65973711013794	-2.44973182678222	-1.79763126373291	1.73028182983398
O75530	NA	NA	NA	NA	NA	NA	NA	NA	0.485229758473186	NA	NA	-1.66901673589434	-1.18378697742115	NA	NA	NA	NA	NA	-4.35982084274292	-1.99475193023682	-1.70340943336487	-0.835699558258057	-0.3254714012146	-2.61487483978271	-1.6361141204834	-1.11778950691223	-0.801827430725098	-0.202924728393555
O75531	0.164507744134159	0.206859479394885	0.25474789284041	0.0859775960531867	0.0345257728934729	0.0383236968133996	small	0.796104341564757	-0.62928804765668	0.166816293908077	-2.28541734001853	-1.48931299845378	-2.11860104611046	-3.78282356262207	-2.61072325706482	-2.27542066574097	-1.92096924781799	-1.03911924362183	-3.3879075050354	-2.34091091156006	-1.50545978546143	-0.601176500320434	0.41657543182373	-3.88582801818848	-2.60010361671448	-1.82759761810303	-1.51117205619812	-0.758980751037598
O75533	8.79759679006739e-05	0.000408608381822312	2.51777527906043e-05	0.467141709632167	9.73529429253179e-05	0.354827526502991	large	0.815770520405335	0.0160397485546442	0.831810268959979	1.75705810026689	2.57282862067223	2.58886836922687	0.869997024536133	1.6391613483429	1.87322664260864	1.9062602519989	2.53221225738525	1.30371284484863	2.36684107780456	2.67791628837585	2.75513172149658	3.26484298706055	1.64613819122314	2.31356501579284	2.6405143737793	2.85378098487854	3.26235771179199
O75534	0.128434145687753	0.165992929501323	0.112421521343267	0.142646720515719	0.021479620048481	0.0447803825928662	small	0.311321586370469	0.00804511749226083	0.319366703862729	0.0847592353820799	0.396080821752548	0.404125939244809	-0.937210083007813	-0.00888824462890625	0.0850696563720703	0.442750930786132	0.602836608886719	-2.501389503479	0.277515649795532	0.400817394256591	0.957903861999512	1.14324045181274	-0.459975242614746	0.174788475036621	0.295100212097168	0.646376609802246	1.49840068817139
O75554	9.6856365378669e-05	0.000432930158109904	3.8171629500981e-05	0.449195721491858	6.99388518238746e-05	0.350735380688311	large	3.99731523069469	-0.100637014793312	3.89667821590137	-5.20171252163974	-1.20439729094505	-1.30503430573837	-17.8308982849121	-4.31908655166626	-3.38205909729004	-2.5152359008789	-1.90535449981689	-2.67839336395264	-2.27621912956238	-1.03104972839355	-0.259182691574097	0.373647689819336	-5.51406574249268	-1.728120803833	-0.97674560546875	-0.675204515457153	0.18868350982666
O75558	NA	NA	NA	NA	NA	NA	NA	-1.64323261380196	0.0340537301131651	-1.60917888368879	-0.522215843200683	-2.16544845700264	-2.13139472688947	-1.47844314575195	-1.11841297149658	-0.758382797241211	-0.0441021919250491	0.670178413391113	-5.36109733581543	-2.97397375106812	-1.84861159324646	-0.983227968215943	-0.332547187805176	-17.5465145111084	-2.26165771484375	-1.60048866271973	-0.143478393554688	0.518051147460938
O75563	NA	NA	NA	NA	NA	NA	NA	NA	0.533792720900641	NA	NA	-2.70379777749379	-2.17000505659315	NA	NA	NA	NA	NA	-5.56353950500488	-4.70896935462951	-2.16744804382324	-0.887895107269287	-0.375123977661133	-5.21659088134766	-3.35912179946899	-1.73525881767273	-1.15294456481934	-0.252645492553711
O75569	0.543767606228262	0.590458809823633	0.214350762897517	0.157462142382265	0.462340941193427	-0.0166283694539118	small	-0.107951898466458	0.0248975896317034	-0.0830543088347548	0.76207243312489	0.654120534658431	0.679018124290135	-0.292336463928223	0.639045000076294	0.813395023345947	1.03148031234741	1.31584167480469	-2.73159980773926	0.480769157409668	0.794764518737793	1.17066025733947	1.74621248245239	-0.123199462890625	0.466387271881104	0.706222534179688	0.881195783615112	1.47951889038086
O75570	NA	NA	NA	NA	NA	NA	NA	NA	0.447646796703344	NA	NA	-5.57569092512131	-5.12804412841797	NA	NA	NA	NA	NA	-17.1035442352295	-5.21181106567383	-4.33088541030884	-2.91162061691284	-2.59334897994995	-17.5991516113281	-4.97307682037354	-4.047119140625	-2.72340106964111	2.62160301208496
O75578	NA	NA	NA	NA	NA	NA	NA	NA	0.747009396553037	NA	NA	-2.34852075576782	-1.60151135921478	NA	NA	NA	NA	NA	-2.34852075576782	-2.34852075576782	-2.34852075576782	-2.34852075576782	-2.34852075576782	-2.40231037139893	-2.24459457397461	-1.932781457901	-0.958428144454956	-0.138172149658203
O75582	NA	NA	NA	NA	NA	NA	NA	1.71198164621989	1.13859128043765	2.85057292665754	-5.1437873840332	-3.43180573781331	-2.29321445737566	-5.6213321685791	-5.31030654907226	-4.99928092956543	-4.90501499176025	-4.81074905395508	-17.6197471618652	-3.84868335723877	-1.56015729904175	-1.09722781181335	0.858664035797119	-17.7939758300781	-2.66919279098511	-1.15034484863281	-0.900078296661377	1.71980667114258
O75586	NA	NA	NA	NA	NA	NA	NA	NA	0.0583464117611163	NA	NA	-1.16206932067871	-1.1037229089176	NA	NA	NA	NA	NA	-2.08970832824707	-1.68090009689331	-1.07105875015259	-0.877040386199951	0.0758800506591797	-2.97532749176025	-1.64976787567139	-1.13201665878296	-0.588938236236572	-0.0210981369018555
O75592	0.121968474165475	0.159113828391557	0.0324357048283209	0.0661093011031743	0.316798560246933	0.0469784117498647	small	-0.103259934620424	-0.436878291161163	-0.540138225781587	-0.783720449967818	-0.886980384588242	-1.32385867574941	-3.27819633483887	-1.34480762481689	-0.594008445739746	0.116469860076904	0.876298427581787	-2.61755180358887	-1.30548739433288	-0.927022457122803	-0.341846466064453	0.829252243041992	-2.58065462112427	-1.96351218223572	-1.20100116729736	-0.679234027862548	0.177987575531006
O75594	NA	NA	NA	NA	NA	NA	NA	-0.85689701352801	-0.486677122967585	-1.3435741364956	-1.50175285339355	-2.35864986692156	-2.84532698988915	-1.50175285339355	-1.50175285339355	-1.50175285339355	-1.50175285339355	-1.50175285339355	-17.5610179901123	-4.6447057723999	-0.588495969772339	0.0613498687744141	4.39153385162354	-17.3703022003174	-4.839595079422	-2.32125616073608	-0.292951822280884	4.63048362731934
O75600	NA	NA	NA	NA	NA	NA	NA	NA	-1.41425021489461	NA	NA	0.0450385411580399	-1.36921167373657	NA	NA	NA	NA	NA	-1.74856567382813	-1.49279069900513	-1.23701572418213	0.941840648651125	3.12069702148438	-4.18545389175415	-2.79051494598389	-0.284944534301758	0.041961669921875	0.372893333435059
O75607	4.37527311099333e-05	0.000271607172831895	2.57497824980357e-05	0.356422685136141	2.05156490926201e-05	0.392911153119093	large	2.06985594630241	-0.13515637361485	1.93469957268756	-0.179846096038818	1.8900098502636	1.75485347664875	-2.74095630645752	-0.411226272583008	0.0431749820709229	0.208748817443848	1.540114402771	0.812497615814209	1.21081066131592	1.9241840839386	2.54038190841674	3.21017265319824	0.462685585021973	0.991437196731566	1.93213748931885	2.5394401550293	3.12295818328857
O75608	0.0447359680256475	0.0652830793039226	0.0291961867186381	0.205785276159371	0.00706375686866281	0.0896586147704392	moderate	0.463277494365519	-0.0680185569369276	0.395258937428592	2.74881427938288	3.2120917737484	3.14407321681147	2.08632946014404	2.34270071983337	2.64561367034912	3.10580468177795	3.56248569488525	1.31706523895264	3.10113501548767	3.32109189033508	3.46908116340637	3.79926776885986	2.31907939910889	2.80239295959473	3.14951705932617	3.55747318267822	3.9211254119873
O75616	NA	NA	NA	NA	NA	NA	NA	16.0110290050506	0.442055604037117	16.4530846090878	-17.8091411590576	-1.79811215400696	-1.35605654996984	-17.8091411590576	-17.8091411590576	-17.8091411590576	-17.8091411590576	-17.8091411590576	-3.67174339294434	-2.55917310714722	-1.68526387214661	-1.06652927398682	-0.0509705543518066	-2.44394016265869	-1.98769426345825	-1.83345890045166	-0.785028457641602	0.407148361206055
O75629	0.36530971154009	0.418280438426338	0.0879338777220017	0.190439066916616	0.286295232749901	0.000304772192430515	small	0.646720010042191	0.357952502758606	1.0046725128008	-0.922084379196167	-0.275364369153976	0.0825881336046304	-3.86882972717285	-1.34141206741333	-0.446115493774414	-0.0446596145629883	1.11504507064819	-3.74235200881958	-1.67883396148682	-0.321534633636475	0.989716529846193	3.64435195922852	-10.7303066253662	-1.49279975891114	0.485424041748047	1.76628303527832	4.99287605285645
O75635	0.000489819621396134	0.00146859650570003	0.000114944158509535	0.081167853155616	0.00325041422682039	0.529717868338558	large	-2.79039088162509	-1.92800430818038	-4.71839518980547	0.742358164353805	-2.04803271727129	-3.97603702545166	-1.3305606842041	0.12118935585022	0.637447834014893	1.47091293334961	3.27508592605591	-5.43599033355713	-3.58393931388855	-1.92626237869263	-0.25840425491333	0.912109375	-6.92061614990234	-5.50026321411133	-3.45052337646484	-2.95040321350098	-1.58389282226563
O75636	0.016565842105259	0.0273545207872554	0.00284477363101241	0.288467959545344	0.015257949874022	0.172245133783595	large	-0.974917605206683	-1.24587041414701	-2.22078801935369	-0.405095273798163	-1.38001287900485	-2.62588329315185	-2.12458086013794	-0.904727458953858	-0.0241270065307617	0.15368914604187	0.413528442382813	-4.25956439971924	-2.13183832168579	-1.40868139266968	-1.16843032836914	1.74289321899414	-17.5986003875732	-2.7589864730835	-1.58174610137939	-0.984869480133056	1.49685668945313
O75638-2	NA	NA	NA	NA	NA	NA	NA	NA	-1.63557243347168	NA	NA	0.546712875366211	-1.08885955810547	NA	NA	NA	NA	NA	0.546712875366211	0.546712875366211	0.546712875366211	0.546712875366211	0.546712875366211	-2.68472194671631	-1.95062637329102	-1.48735809326172	-0.701455831527709	1.8542275428772
O75643	7.67481580859115e-06	0.00013362201758681	6.58237972905276e-07	0.0816100955233399	0.000377844798777611	0.458619841006792	large	-1.525643421845	-0.227459400892258	-1.75310282273726	3.70968918366866	2.18404576182365	1.9565863609314	2.19820213317871	3.29577302932739	3.38360500335693	4.23787498474121	5.45916795730591	0.180975914001465	1.99599313735962	2.31422376632691	2.44253206253051	3.12867403030396	0.966965675354004	1.6122031211853	2.0926342010498	2.24382162094116	2.68538999557495
O75648	NA	NA	NA	NA	NA	NA	NA	NA	0.399546963827952	NA	NA	-2.25617957115173	-1.85663260732378	NA	NA	NA	NA	NA	-4.69012832641602	-2.68420028686523	-1.92258143424988	-1.85505104064941	-1.07927131652832	-3.26678466796875	-2.87336444854736	-1.53225708007812	-1.35355949401855	-0.642549514770508
O75663	5.80638610425221e-05	0.000315615041220858	5.77086339002467e-06	0.132695312489668	0.000737752132972209	0.372509238326564	large	0.897894282232632	0.218351914830829	1.11624619706346	0.179660927165638	1.07755520939827	1.2959071242291	-0.868626594543457	-0.141872644424439	0.240156173706055	0.539840459823609	0.874085426330566	0.0700931549072266	0.764633178710938	1.04748511314392	1.37542915344239	1.74119281768799	0.0364465713500977	0.952331304550171	1.26749992370605	1.61417746543884	2.4050989151001
O75665	0.0821267578903052	0.112434549780554	0.0258721417076556	0.37531737882897	0.0185433052648048	0.0638081445680621	moderate	-0.386837132952428	0.0695458430310949	-0.317291289921333	3.18721506812356	2.80037793517113	2.86992377820222	2.66452360153198	2.95635032653809	3.23307418823242	3.3979754447937	3.66163921356201	1.81259202957153	2.51343488693237	2.8227071762085	3.10202050209045	3.4732780456543	1.6989574432373	2.42324352264404	2.85368919372559	3.20532035827636	3.9138069152832
O75674	NA	NA	NA	NA	NA	NA	NA	NA	-0.0589780092239384	NA	NA	-0.534533381462097	-0.593511390686035	NA	NA	NA	NA	NA	-1.2300591468811	-0.761871814727783	-0.514500617980957	-0.229624032974243	-0.034214973449707	-1.79950523376465	-1.12124013900757	-0.833399534225464	0.107784271240234	0.977470397949219
O75676	0.250401329990854	0.299408369344461	0.0507986206946518	0.382876382112559	0.0971860848758307	0.0167256664480533	small	1.70198794007301	-0.232733222453491	1.46925471761952	-3.03718023300171	-1.3351922929287	-1.56792551538219	-16.3002243041992	-2.0017466545105	-1.75127840042115	-1.18541288375854	-0.945577621459961	-3.63052463531494	-1.81270599365235	-1.23751282691955	-0.621106863021851	1.03021574020386	-9.4003734588623	-1.92457938194275	-1.11299514770508	-0.457743644714355	0.273845195770264
O75683	0.00251288900819387	0.00543077408750528	0.00142561595565141	0.228508288812914	0.000367581208051899	0.231921962253481	large	1.80421851362501	-1.12955599764119	0.674662515983818	-1.76908240999494	0.0351361036300661	-1.09441989401113	-2.37808322906494	-2.03019046783448	-1.6416916847229	-1.55327224731445	-1.19687652587891	-2.22433233261108	-0.584832191467285	0.285686254501342	0.701428174972535	1.1359806060791	-16.9847164154053	-0.622726202011109	-0.0637445449829102	0.606819868087769	2.26846981048584
O75688	4.61737150314155e-05	0.000279173384728404	1.09034898105875e-05	0.401646184696063	8.27466478616994e-05	0.382259568531812	large	2.66572108864784	0.00773446067519679	2.67345554932304	-1.55350780487061	1.11221328377724	1.11994774445243	-9.82007694244385	-1.97666621208191	-0.923840045928955	-0.0382583141326905	0.714334487915039	-0.623895645141602	0.830266237258912	1.22484874725342	1.53498148918152	2.62997150421143	-0.800079345703125	0.85641622543335	1.37507438659668	1.53245115280151	1.76580333709717
O75689	NA	NA	NA	NA	NA	NA	NA	3.46828484535217	0.978315663337708	4.44660050868988	-5.79448223114013	-2.32619738578796	-1.34788172245026	-7.87843036651611	-7.87843036651611	-5.79448223114013	-3.71053409576416	-3.71053409576416	-10.3487844467163	-3.40121865272522	-2.07882833480835	-0.791188716888428	1.81240081787109	-5.1937198638916	-1.89572143554688	-1.31634902954102	-0.381506443023682	1.5876636505127
O75691	5.59322105752449e-05	0.000310944139095676	1.39055822038428e-05	0.465552866756945	5.0765282577759e-05	0.390727561153286	large	2.62450625830226	0.000194797049397843	2.62470105535166	-3.77012162738376	-1.1456153690815	-1.1454205720321	-7.10498905181885	-4.55672550201416	-2.99722337722778	-2.81265830993652	-2.56393623352051	-2.54191923141479	-1.84446144104004	-1.09543395042419	-0.376863718032837	-0.0864629745483398	-3.49590873718262	-1.46286869049072	-1.08758068084717	-0.567359924316406	0.0703392028808594
O75694	2.80207704814731e-05	0.000212341188893674	9.27020617187351e-06	0.480361996528341	3.64509168136929e-05	0.403513383824643	large	1.44695710864934	0.0524752101172581	1.4994323187666	-0.521553603085605	0.925403505563735	0.977878715680993	-0.995849609375	-0.917757987976074	-0.778906345367432	-0.29236888885498	0.455448150634766	-0.719112396240234	0.484975814819336	0.895776510238647	1.65648245811462	2.08121299743652	-0.278858184814453	0.439316987991333	0.843562126159668	1.77275943756104	2.09844303131104
O75695	0.0108711831867524	0.0189559300003816	0.00149425236497368	0.262330333086068	0.0122244132843529	0.149857009997675	large	0.727865294976667	0.128715831300487	0.856581126277155	-1.44302745298906	-0.715162158012391	-0.586446326711904	-2.18084335327148	-1.8483304977417	-1.49588680267334	-1.14275455474853	-0.421289920806885	-2.0081582069397	-1.39238405227661	-0.805611371994019	-0.0581035614013672	0.79329776763916	-1.97376728057861	-1.00440549850464	-0.656160831451416	-0.174400329589844	1.03920364379883
O75716	NA	NA	NA	NA	NA	NA	NA	0.929489710392098	0.287894057227182	1.21738376761928	-3.49096139272054	-2.56147168232845	-2.27357762510126	-4.0443811416626	-3.72783327102661	-3.41128540039063	-3.21425151824952	-3.0172176361084	-4.38086795806885	-2.73869466781616	-2.35048866271973	-2.05057287216187	-1.5653247833252	-3.89413547515869	-2.81674098968506	-2.0104992389679	-1.77409410476685	-1.2756233215332
O75717	NA	NA	NA	NA	NA	NA	NA	NA	0.81413221359253	NA	NA	-2.09547805786133	-1.2813458442688	NA	NA	NA	NA	NA	-2.09547805786133	-2.09547805786133	-2.09547805786133	-2.09547805786133	-2.09547805786133	-1.2813458442688	-1.2813458442688	-1.2813458442688	-1.2813458442688	-1.2813458442688
O75718	0.0552776848692091	0.078754515336528	0.0081838187694455	0.250237306226206	0.0465127060267889	0.0842393769101843	moderate	0.54117480913798	0.172551315418188	0.713726124556167	0.347894525527954	0.889069334665934	1.06162065008412	-0.576211452484131	-0.186108589172363	0.308053970336914	0.891956806182861	1.14951324462891	-0.387371063232422	0.511502265930176	0.963747978210449	1.28210067749023	2.12363529205322	-0.800156593322754	0.666040182113647	1.10667085647583	1.61700820922851	2.71811199188232
O75746	0.000450444575508924	0.00137146682733915	0.000104526019200132	0.440372176415825	0.000410455194345308	0.285330873077513	large	1.32373362508687	0.104959942724393	1.42869356781126	1.26571217450229	2.58944579958916	2.69440574231355	-0.0914363861083984	1.00286459922791	1.34209251403809	1.66001415252686	1.97437572479248	0.75565242767334	1.92794704437256	2.67037153244019	3.05015063285828	4.30439138412476	0.786453247070313	1.96778011322021	2.58628559112549	3.4000678062439	4.83700656890869
O75751	0.0303812823785893	0.0463891128727474	0.456364079214094	0.00853084155426054	0.0166196347243059	0.155870535714286	large	-1.11038504044215	1.63504580656687	0.524660766124726	-0.9919793009758	-2.10236434141795	-0.467318534851075	-2.30044317245483	-1.23631381988526	-1.09382796287537	-0.409320831298828	-0.156466007232666	-3.97409057617188	-3.17157983779907	-1.66035532951354	-1.18464612960815	-0.587586879730225	-3.00893974304199	-1.67974853515625	-0.721651077270508	0.976748466491701	3.97849941253662
O75764	NA	NA	NA	NA	NA	NA	NA	NA	NA	NA	NA	NA	0.894643783569335	NA	NA	NA	NA	NA	NA	NA	NA	NA	NA	0.286079406738281	0.286079406738281	0.894643783569335	1.50320816040039	1.50320816040039
O75771	2.5321646588103e-05	0.000202771618211	1.15993395419511e-05	0.42346114418865	1.63848775129091e-05	0.456373853889382	large	1.66118304994371	-0.0450540905907046	1.61612895935301	1.10513422224257	2.76631727218628	2.72126318159558	0.683588027954102	1.03481864929199	1.12855195999146	1.21392250061035	1.56685638427734	1.91815233230591	2.44007158279419	2.87739419937134	3.15972828865051	3.31768131256104	1.66908645629883	2.33156490325928	2.91695642471313	3.14198780059814	3.54459238052368
O75781	0.00535509495433868	0.010273819046833	0.00720978102004314	0.194765518938976	0.000808411894309348	0.211485342166849	large	-2.00676249301795	0.470889908659692	-1.53587258435826	0.41019816832109	-1.59656432469686	-1.12567441603717	-0.918613910675049	-0.113245964050293	0.46436595916748	1.01857542991638	1.61070775985718	-6.10116386413574	-2.24098896980286	-0.852243423461914	-0.168150663375855	0.192556858062744	-4.32995223999023	-2.04466962814331	-0.253790855407715	0.156472206115723	1.05257701873779
O75787	0.0624693893754529	0.0879460210303634	0.0206578934538293	0.293243246143196	0.0104433620626983	0.0864916396199529	moderate	0.844221703211466	-0.185485747240592	0.658735955970874	-1.59685142834981	-0.752629725138346	-0.938115472378938	-2.45932912826538	-1.8341588973999	-1.66413211822509	-1.27576065063477	-0.683595657348633	-1.96636819839478	-1.16077995300293	-0.803615570068359	-0.334869623184205	0.355066299438477	-2.95951557159424	-1.3370475769043	-0.903395652770996	-0.446074247360229	0.459368705749512
O75791	NA	NA	NA	NA	NA	NA	NA	0.265219639509152	1.44335690726582	1.70857654677497	-2.94232972462972	-2.67711008512057	-1.23375317785475	-3.42382526397705	-3.32417964935302	-3.224534034729	-2.70158195495605	-2.17862987518311	-17.2333984375	-2.34901905059814	-1.65036821365356	-0.911730289459229	0.608631134033203	-4.46252250671387	-2.5629186630249	-0.907822847366335	0.178223609924316	1.78793859481812
O75792	0.182748000688663	0.226586924014951	0.0696647898967201	0.279591211087369	0.0337211720254297	0.0341291278320101	small	0.707735738300142	-0.621270373373322	0.0864653649268194	-2.49366726194109	-1.78593152364095	-2.40720189701427	-3.14516592025757	-2.68775177001953	-2.3777813911438	-2.23586678504944	-2.08548641204834	-4.224289894104	-2.49810886383057	-1.73420000076294	-0.963262796401978	0.573957443237305	-11.4556217193604	-2.40438556671143	-1.96069073677063	-1.57024192810059	-0.705961227416992
O75808	0.209844150356485	0.256297815962534	0.144714417837147	0.169855319710717	0.0392982083545232	0.0255177347703337	small	1.2826562292046	-0.524541922590949	0.758114306613653	1.17695336871677	2.45960959792137	1.93506767533042	-2.03783321380615	0.903508186340332	1.20168972015381	2.327880859375	3.40339469909668	-0.378119468688965	1.39875173568725	2.57146120071411	3.52426314353943	5.12984275817871	-0.267560958862305	1.24727153778076	1.99477338790894	2.45191669464111	3.97208786010742
O75815	NA	NA	NA	NA	NA	NA	NA	NA	-0.142332590543307	NA	NA	-2.5636510848999	-2.70598367544321	NA	NA	NA	NA	NA	-4.26660346984863	-3.21828746795654	-2.48546934127808	-1.85354042053223	-1.07253646850586	-11.7568359375	-2.87451553344727	-1.74782085418701	-1.00289535522461	0.131624221801758
O75817	0.618781906445564	0.660818720742138	0.225503325437433	0.356537229467143	0.164178737722691	-0.0247617904544721	small	1.60574446632749	-0.154221689528313	1.45152277679917	-2.40660442624774	-0.800859959920247	-0.955081649448561	-5.52843570709229	-5.2301688194275	-1.83710050582886	-0.136312484741211	1.25226783752441	-1.64660692214966	-1.3063747882843	-0.817205905914307	-0.668991565704346	0.926377296447754	-2.09936332702637	-1.50591087341309	-0.820156097412109	-0.425199031829834	0.0166120529174805
O75821	0.000235926501721135	0.000825016083020726	7.64778710634621e-05	0.478536893985813	0.000166318878431289	0.312850648290601	large	0.934608781879597	0.0227959013503538	0.957404683229951	1.86757976358587	2.80218854546547	2.82498444681582	1.21050834655762	1.56451153755188	1.90092754364014	2.17958521842956	2.35169887542725	1.23555755615234	2.5065336227417	2.86318254470825	3.22108626365662	3.63545894622803	1.46936511993408	2.53109669685364	2.67572402954102	3.3454430103302	4.03748416900635
O75822	4.95750803168975e-05	0.000292649866371891	3.84106873505219e-05	0.338585960948278	2.27896728114786e-05	0.387479228845689	large	2.005542952906	-0.118159318512137	1.88738363439387	-1.00400005687367	1.00154289603233	0.883383577520197	-2.13954544067383	-1.57821464538574	-1.07395553588867	-0.468357563018798	0.108022689819336	-0.551304817199707	0.948330879211426	1.10828208923339	1.49571347236634	1.74419403076172	-1.25719499588013	0.73491382598877	1.01959872245788	1.48663139343262	1.95560932159424
O75828	0.0342563476290936	0.0515510103201883	0.0141791027024672	0.0180255223985379	0.37847546995115	0.101016314859978	moderate	-0.0888795554637902	-0.431341076674671	-0.520220632138462	1.78604173660278	1.69716218113899	1.26582110446432	1.22238826751709	1.68919897079468	1.82860374450684	1.9268250465393	2.18077945709229	-1.30001449584961	1.46561551094055	1.78933143615723	2.28127479553223	3.86217403411865	-0.261849403381348	0.724786281585693	1.2695460319519	1.65644836425782	3.67545509338379
O75832	NA	NA	NA	NA	NA	NA	NA	NA	-0.113713443279267	NA	NA	-0.947323679924011	-1.06103712320328	NA	NA	NA	NA	NA	-1.99644804000854	-1.56128978729248	-1.14575910568238	-0.307618379592896	0.447193145751953	-2.39130687713623	-1.34054017066955	-1.00886964797974	-0.55246925354004	-0.293231964111328
O75843	0.0489396121739878	0.0706306436714418	0.0113332669557582	0.478336392677473	0.0144317113696222	0.0877029628486556	moderate	0.85677805542946	-0.0402295317338852	0.816548523695575	-0.912156343460084	-0.0553782880306244	-0.0956078197645095	-1.70126295089722	-1.5562162399292	-1.35936093330383	-0.884677886962891	1.10861873626709	-2.35323905944824	-0.809585809707641	-0.269483089447021	0.441456079483032	2.31072044372559	-4.02846908569336	-0.981891155242919	-0.121803283691406	0.889258861541749	1.79613018035889
O75844	0.000533123713072092	0.00156626167342456	0.000154998889129974	0.426586661200054	0.000186779336225187	0.297125320620637	large	2.15153738856316	-0.149472582599391	2.00206480596376	-1.53632789850235	0.615209490060806	0.465736907461415	-5.9346170425415	-1.65407729148865	-0.998268127441404	-0.391604900360107	-0.268105506896973	-0.96674919128418	0.444275379180908	0.637257814407349	0.956524848937989	2.21954250335693	-1.3836030960083	-0.12932801246643	0.692517280578613	1.08314108848572	1.50878620147705
O75864	NA	NA	NA	NA	NA	NA	NA	17.286839167277	-0.433240497321414	16.8535986699556	-17.9101257324219	-0.623286565144856	-1.05652706246627	-17.9101257324219	-17.9101257324219	-17.9101257324219	-17.9101257324219	-17.9101257324219	-2.04901027679443	-0.767741203308105	-0.698076725006104	-0.440349578857422	0.534971237182617	-2.69154930114746	-1.70028591156006	-0.934666633605957	-0.546172618865967	1.29881572723389
O75874	0.100628471762528	0.134022643961094	0.0161563730953133	0.190331107418454	0.101195532560168	0.0551625549723717	small	0.19046408208934	0.234673724226329	0.425137806315669	1.95250567522916	2.1429697573185	2.37764348154483	1.59766101837158	1.75708794593811	1.87095165252686	2.13020396232605	2.48959398269653	1.17509746551514	2.04785919189453	2.1402952671051	2.25126433372498	3.15408802032471	0.626012802124023	1.82775783538818	2.32496023178101	2.72011280059814	5.08110427856445
O75879	0.00190765666669619	0.00430486656808782	0.000257554657970433	0.366943659855872	0.00109884996927197	0.256677056889146	large	2.06025195121765	0.0988937115323723	2.15914566275002	-3.49354513486226	-1.43329318364461	-1.33439947211224	-4.53916645050049	-3.52492332458496	-3.45558595657348	-3.2117862701416	-2.77422285079956	-4.04869222640991	-1.96605491638184	-1.39229536056519	-0.732938528060913	0.273470401763916	-3.89397382736206	-1.75469589233398	-1.26293754577637	-0.684746265411377	0.20208740234375
O75880	NA	NA	NA	NA	NA	NA	NA	-0.503425184885657	0.42525960831415	-0.0781655765715072	1.65540790557861	1.15198272069295	1.5772423290071	1.65540790557861	1.65540790557861	1.65540790557861	1.65540790557861	1.65540790557861	-3.25533676147461	0.919711589813232	1.39818668365479	1.75949692726136	3.28862047195435	0.0673656463623047	0.926704406738281	1.03647470474243	1.50191783905029	6.03704738616943
O75881	0.0718102402665366	0.0998037316435625	0.0392138229243236	0.0191825645261261	0.449399623305854	0.0796940580976055	moderate	0.384695405671089	-1.10692671669854	-0.722231311027449	-0.619753967631948	-0.235058561960858	-1.3419852786594	-1.61269569396973	-0.725858449935914	-0.582332611083984	-0.369815826416016	-0.0219821929931641	-1.74230241775513	-1.57836985588074	-0.378747940063477	1.05086851119995	2.59167957305908	-4.3530421257019	-2.16882610321045	-1.56983375549316	-0.656051635742188	2.27466201782227
O75882	0.0154214653695632	0.0257141862183742	0.00193666965799705	0.155402992135895	0.0313788813396112	0.134978505740872	moderate	-0.493474421176043	-0.336746592884478	-0.830221014060521	0.749759283932772	0.256284862756729	-0.0804617301277494	-0.74537181854248	0.546116590499878	0.803718566894531	1.12519097328186	1.86845588684082	-1.05888748168945	-0.48240065574646	0.098311185836792	0.899727344512937	2.27005672454834	-0.910683155059814	-0.509160041809082	-0.188008308410645	0.267832279205322	1.73387241363525
O75891	NA	NA	NA	NA	NA	NA	NA	-5.74617445468902	8.17432332038879	2.42814886569977	-1.82614934444427	-7.5723237991333	0.601999521255493	-2.10016298294067	-2.09567284584045	-2.06863689422607	-1.5566258430481	-1.06716060638428	-17.2252502441406	-17.2243824005127	-1.85987758636475	-1.71133708953857	0.159228324890137	-2.5389347076416	-2.2218976020813	-0.892389297485354	3.42589664459229	6.73171138763428
O75896	NA	NA	NA	NA	NA	NA	NA	NA	-0.272420666434547	NA	NA	-2.18912267684937	-2.46154334328391	NA	NA	NA	NA	NA	-4.7644157409668	-2.69146728515625	-1.89815711975098	-1.43996620178223	-0.735209941864014	-4.66161918640137	-3.18338537216187	-2.04217672348022	-1.55318570137024	-1.06916522979736
O75907	0.125901742989671	0.16325685404422	0.0284823896084774	0.0925150864115225	0.223413870100071	0.0476557108350587	small	0.262644502851698	0.225285613018534	0.487930115870232	-1.34430334303114	-1.08165884017944	-0.85637322716091	-2.56716728210449	-1.74708938598633	-1.13010787963867	-1.00142097473145	-0.53824520111084	-1.8645715713501	-1.48856520652771	-1.05639219284057	-0.735857486724854	-0.385115146636963	-1.42293405532837	-1.12061238288879	-0.878410339355469	-0.596124172210693	-0.0427064895629883
O75909	7.45193886591892e-06	0.000132472382410404	8.59384903082319e-07	0.00905629555991365	0.00290738702251811	0.491228923135144	large	4.10751673579216	0.821968401255815	4.92948513704798	-5.11098378896714	-1.00346705317497	-0.181498651919157	-16.2482891082764	-4.91520023345947	-3.42929577827453	-2.89923810958862	-2.15211296081543	-2.45039367675781	-1.87930583953858	-0.765115022659302	-0.274247884750366	0.286735534667969	-2.87815523147583	-0.468335151672364	-0.0231537818908691	0.269906044006348	0.786785125732422
O75911	0.541898175490016	0.589059754885657	0.14030534616734	0.26964170943435	0.295236606145714	-0.0203854124583413	small	-0.241027023111073	-0.0612434552128147	-0.302270478323887	-1.68342024087906	-1.92444726399013	-1.98569071920295	-2.52628612518311	-2.15568804740905	-1.69462871551513	-1.18148994445801	-0.877462387084961	-3.70447540283203	-2.32770919799805	-1.90401911735535	-1.3364200592041	-0.0201163291931152	-4.68935585021973	-3.31431841850281	-1.97426700592041	-1.55529165267945	1.70631694793701
O75915	0.340587095515565	0.3933226652326	0.0796342115498862	0.184019125710459	0.284604227597231	0.00328018719050973	small	-0.120471588589927	-0.150576014881549	-0.271047603471477	3.2011697509072	3.08069816231728	2.93012214743573	2.66414070129395	2.98103332519532	3.12536525726318	3.44627499580383	3.70917510986328	2.29379177093506	2.80924797058106	3.05790162086487	3.41200160980225	3.72450637817383	1.83770847320557	2.44820690155029	2.85971069335938	3.47462749481202	3.9114875793457
O75920	NA	NA	NA	NA	NA	NA	NA	NA	NA	NA	NA	NA	-4.61713027954102	NA	NA	NA	NA	NA	NA	NA	NA	NA	NA	-4.61713027954102	-4.61713027954102	-4.61713027954102	-4.61713027954102	-4.61713027954102
O75923-10	0.236733244917745	0.285589173148704	0.0475954175398539	0.184476510534612	0.207531530748861	0.0187583540690687	small	0.341257650743832	0.262203878682593	0.603461529426425	-0.676823485981335	-0.335565835237503	-0.0733619565549099	-1.76481533050537	-1.18171906471252	-0.52923583984375	-0.451245307922364	0.52065896987915	-1.66260433197021	-1.15642547607422	-0.296674251556396	-0.0415196418762209	2.24105930328369	-4.67586183547974	-1.09514451026917	0.164917945861816	1.2030508518219	3.01334381103516
O75928	NA	NA	NA	NA	NA	NA	NA	6.01784057844252	0.271708172637145	6.28954875107966	-7.73844591776529	-1.72060533932277	-1.44889716668563	-15.9456453323364	-10.1533551216125	-4.36106491088867	-3.63484621047973	-2.9086275100708	-3.51230525970459	-3.01608943939209	-2.19371008872986	-1.53559970855713	2.47651481628418	-3.82653522491455	-2.42143201828003	-1.90133261680603	-0.644290447235107	2.73422622680664
O75934	NA	NA	NA	NA	NA	NA	NA	3.88528022766114	0.0207605361938477	3.90604076385499	-4.42038450241089	-0.535104274749756	-0.514343738555908	-10.8361511230469	-3.66189575195313	-2.97891092300415	-2.96970844268799	-1.6552562713623	-2.78359794616699	-0.961923122406005	-0.200358152389527	-0.0305211544036865	0.486602783203125	-2.92291641235352	-0.735493659973145	-0.282578468322754	-0.028432846069336	0.440680027008057
O75935	NA	NA	NA	NA	NA	NA	NA	NA	-0.512017746164341	NA	NA	-0.0864728821648491	-0.59849062832919	NA	NA	NA	NA	NA	-1.48698616027832	-0.210902214050293	0.0188374519348145	0.328298568725586	0.932760238647461	-2.45317697525024	-1.28426575660706	-0.4515700340271	0.290652036666871	0.895167350769043
O75936	NA	NA	NA	NA	NA	NA	NA	-2.03825933949931	-8.41996673437266	-10.458226073872	0.843860496174205	-1.1943988433251	-9.61436557769776	-0.140754222869873	0.360871315002442	1.0394344329834	1.16077113151551	1.62616920471191	-2.88734102249146	-2.21252822875977	-1.543212890625	-0.473183631896973	1.285400390625	-17.3172035217285	-17.1886882781982	-11.5113062858582	-2.04004287719726	1.88235378265381
O75937	3.24791305771424e-05	0.000229638709979878	2.98652762220914e-06	0.10346573798818	0.000715275660090964	0.39723033238188	large	0.854759034785358	0.203169551880463	1.05792858666582	0.147047432986173	1.00180646777153	1.20497601965199	-0.402926445007324	-0.0909798145294189	0.0785999298095703	0.346730709075928	1.03400182723999	0.287947177886963	0.575079441070556	0.921152830123901	1.43739414215088	1.90979146957397	0.217484474182129	0.956964015960694	1.18022441864014	1.42934656143189	1.90940189361572
O75940	NA	NA	NA	NA	NA	NA	NA	0.394876003265383	-0.0135098695755018	0.381366133689881	-1.94765472412109	-1.55277872085571	-1.56628859043121	-4.29727363586426	-4.29727363586426	-1.94765472412109	0.40196418762207	0.40196418762207	-4.15749645233154	-2.48090553283691	-1.56476211547852	-0.8264000415802	1.25210189819336	-4.16995620727539	-2.34366655349731	-1.45946669578553	-0.810982704162597	0.439962863922119
O75943	NA	NA	NA	NA	NA	NA	NA	NA	0.249210895191538	NA	NA	-3.25935430526733	-3.0101434100758	NA	NA	NA	NA	NA	-4.92106103897095	-4.59539651870728	-3.11628675460815	-2.12569713592529	-1.538330078125	-5.2995138168335	-4.1667537689209	-3.07867336273193	-1.7479522228241	-0.514970779418945
O75955	0.00100816977763011	0.00258053075847307	0.00010513812869959	0.0567433683815759	0.0156407342268007	0.251047603971367	large	0.692241492596538	0.523089664137881	1.21533115673442	0.85258063403043	1.54482212662697	2.06791179076485	-0.0809268951416016	0.529436349868774	0.866529941558838	1.12975645065308	1.97188949584961	-0.835544586181641	1.08665466308593	1.49800252914428	2.1966302394867	3.04032421112061	-0.0687131881713867	1.73745632171631	2.11237239837646	2.71545553207398	3.71371173858643
O75962	NA	NA	NA	NA	NA	NA	NA	0.315492439270019	-0.73312136332194	-0.417628924051921	-1.30590534210205	-0.990412902832031	-1.72353426615397	-3.66609954833984	-3.07939291000366	-2.49268627166748	-0.125808238983155	2.24106979370117	-3.43542289733887	-2.65060758590699	-1.51770401000977	-0.0170488357543945	2.89379978179932	-4.060218334198	-2.52907991409302	-1.46250343322754	-1.07919073104858	0.198241233825684
O75964	NA	NA	NA	NA	NA	NA	NA	4.32425524393718	0.322563489278157	4.64681873321534	-5.53108129501343	-1.20682605107625	-0.884262561798096	-16.410758972168	-4.23867988586426	-4.09568881988525	-3.50745391845703	0.597175121307373	-5.00788974761963	-1.78849315643311	-1.01671171188354	-0.158422470092773	0.590169906616211	-4.53032398223877	-1.44456958770752	-0.595659255981445	-0.159688949584961	0.645020484924316
O75970	NA	NA	NA	NA	NA	NA	NA	NA	0.742688322067261	NA	NA	-0.327716302871703	0.414972019195558	NA	NA	NA	NA	NA	-3.29189682006836	-1.66684818267822	0.0693175792694091	1.22071743011475	1.59593963623047	-3.34729671478271	-1.41324019432068	1.00541973114014	2.24591422080994	3.18993949890137
O75971	NA	NA	NA	NA	NA	NA	NA	NA	1.62637217261575	NA	NA	-1.58059129714966	0.0457808754660876	NA	NA	NA	NA	NA	-4.33294486999512	-2.03916931152344	-0.729542255401611	-0.675065994262695	-0.12623405456543	-2.90209770202637	-1.69158983230591	0.0964679718017578	1.00100374221802	5.86222648620605
O75976	0.00010691480443694	0.000462512900819921	9.7761575623047e-06	0.104258473319735	0.00164430715192397	0.361932367149758	large	1.2757474899292	0.511772570402726	1.78752006033193	-2.26432771682739	-0.988580226898194	-0.476807656495468	-2.91874980926514	-2.59905242919922	-2.28334736824036	-1.88264560699463	-1.67851591110229	-2.42050170898438	-1.64199948310852	-1.19152355194092	-0.0667505264282227	0.789965629577637	-2.56569385528564	-1.04760456085205	-0.187437057495117	0.149878025054932	1.30551195144653
O75995	NA	NA	NA	NA	NA	NA	NA	NA	0.619146254327562	NA	NA	-1.16909021801419	-0.549943963686626	NA	NA	NA	NA	NA	-2.49788093566895	-1.33456611633301	-1.13585901260376	-0.990838527679443	0.528384208679199	-2.89606904983521	-0.951556444168092	-0.319336891174317	0.0417652130126951	0.730878829956055
O76003	0.0060280291973076	0.011360088959441	0.000895809384077394	0.03779803400618	0.0740981088281853	0.174950432111286	large	0.205034524202347	0.276205706855526	0.481240231057872	0.150526523590088	0.355561047792434	0.63176675464796	-0.240004539489746	-0.000286102294921851	0.132000923156738	0.301803827285766	0.583498477935791	-0.998003005981445	0.158089399337768	0.361734628677368	0.669233798980713	1.14267253875732	-0.359427928924561	0.365881204605102	0.685700416564941	1.00198030471802	1.33451271057129
O76009	NA	NA	NA	NA	NA	NA	NA	NA	16.6522274017334	NA	NA	-17.0776519775391	-0.425424575805664	NA	NA	NA	NA	NA	-17.0776519775391	-17.0776519775391	-17.0776519775391	-17.0776519775391	-17.0776519775391	-0.425424575805664	-0.425424575805664	-0.425424575805664	-0.425424575805664	-0.425424575805664
O76011	NA	NA	NA	NA	NA	NA	NA	NA	-1.53296740849813	NA	NA	-1.31213442484538	-2.84510183334351	NA	NA	NA	NA	NA	-1.41385459899902	-1.39040780067443	-1.36696100234985	-1.26127433776856	-1.15558767318726	-2.84510183334351	-2.84510183334351	-2.84510183334351	-2.84510183334351	-2.84510183334351
O76014	NA	NA	NA	NA	NA	NA	NA	NA	1.0501561164856	NA	NA	-3.19344472885132	-2.14328861236572	NA	NA	NA	NA	NA	-3.19344472885132	-3.19344472885132	-3.19344472885132	-3.19344472885132	-3.19344472885132	-3.19084167480469	-2.59133100509644	-1.99182033538818	-1.61951208114624	-1.2472038269043
O76021	0.000271820847810165	0.000920300007595847	0.000336771086042284	0.207747571884286	5.68942240477049e-05	0.306824142826755	large	1.25716015154665	-0.203615726336189	1.05354442521046	-0.0864216631109063	1.17073848843575	0.967122762099556	-0.784652233123779	-0.395252704620361	-0.121665000915527	0.163870096206665	0.694140434265137	-0.112309455871582	0.857468128204345	1.23884081840515	1.6943359375	2.20032215118408	-0.823264122009277	0.662196636199951	1.019211769104	1.53837585449219	2.50569534301758
O76024	0.0282861648283937	0.0435283181048986	0.00860050400119465	0.39921201619253	0.00730179764265946	0.109165211455031	moderate	0.853506158698689	0.0324693114861197	0.885975470184808	-0.758598934520375	0.0949072241783139	0.127376535664434	-3.04124593734741	-0.702106475830078	-0.424115180969238	-0.262697935104371	0.601005554199219	-3.36422872543335	-0.225052833557129	-0.0595951080322265	0.879216194152832	2.16058778762817	-1.0500659942627	-0.421238899230957	0.181389808654785	0.628309011459351	1.67145538330078
O76027	NA	NA	NA	NA	NA	NA	NA	-0.368395328521728	1.27866888046265	0.910273551940918	0.0728473663330077	-0.29554796218872	0.983120918273925	-1.75541114807129	-0.0208792686462402	0.260625839233398	0.572699546813965	0.901076316833496	-1.4924898147583	-1.16707324981689	-0.562744140625	-0.110122680664063	2.66448783874512	0.101308822631836	0.343726634979248	0.58614444732666	1.42402696609497	2.26190948486328
O76031	0.000182805594868563	0.000683214180090337	2.14852514737176e-05	0.236103635048844	0.000396778060262827	0.353818013623749	large	1.65116959810257	0.212489588694139	1.86365918679671	-2.322340965271	-0.671171367168427	-0.458681778474288	-5.26745223999023	-2.65891218185425	-1.75146484375	-1.52447366714477	-1.44157409667969	-1.45205497741699	-1.22954487800598	-0.757546424865723	-0.0217728614807129	0.532157421112061	-1.88646602630615	-1.10774326324463	-0.244291305541992	-0.0665340423583984	0.824785232543945
O76041	NA	NA	NA	NA	NA	NA	NA	1.4044094697023	-0.351971460349394	1.05243800935291	-2.75638612111409	-1.35197665141179	-1.70394811176118	-3.51776313781738	-3.20923376083374	-2.9007043838501	-2.37569761276245	-1.8506908416748	-2.77773571014404	-1.91095590591431	-1.54224634170532	-0.741867542266846	-0.154397964477539	-4.86576271057129	-2.28095293045044	-1.72714996337891	-0.769150733947754	1.34341335296631
O76041-2	NA	NA	NA	NA	NA	NA	NA	-2.9574179649353	NA	NA	-2.42592439651489	-5.3833423614502	NA	-2.65715217590332	-2.55956220626831	-2.48280334472656	-2.28166770935059	-2.14843654632568	-17.1221809387207	-4.00166416168213	-2.17401218414307	-2.13163661956787	-1.48721790313721	NA	NA	NA	NA	NA
O76054	NA	NA	NA	NA	NA	NA	NA	NA	-0.388454134567924	NA	NA	-1.2692476272583	-1.65770176182622	NA	NA	NA	NA	NA	-2.92275238037109	-1.71525883674621	-1.10600662231445	-0.837608337402344	-0.188032627105713	-3.54847002029419	-2.62007808685303	-1.95306348800659	-1.22305178642273	3.87754058837891
O76062	0.00107742584820728	0.00272990381997854	0.000190069109132509	0.327387093127711	0.00146216745739602	0.271310723568538	large	-1.53359353325584	-0.383407282829283	-1.91700081608512	1.11410691521384	-0.419486618041993	-0.802893900871276	0.451315879821777	0.849867582321167	1.11125087738037	1.35474014282226	1.71819257736206	-3.18080568313599	-1.52637028694153	0.135170936584473	0.732156991958618	1.13867664337158	-3.17079591751099	-2.41890811920166	-0.886618375778197	0.600864887237549	2.34566879272461
O76071	NA	NA	NA	NA	NA	NA	NA	0.909289175271988	0.164111682902212	1.0734008581742	-1.72436895370483	-0.815079778432846	-0.650968095530634	-3.14581298828125	-2.42878437042236	-1.21752214431763	-0.933284759521484	-0.896440505981445	-2.0153923034668	-1.28144907951355	-0.676696300506592	-0.372740030288697	0.138240814208984	-2.24538850784302	-1.02390336990356	-0.726404190063477	-0.0807137489318848	0.533370018005371
O76075	NA	NA	NA	NA	NA	NA	NA	NA	0.246595900399345	NA	NA	-1.77202309880938	-1.52542719841003	NA	NA	NA	NA	NA	-3.67075872421265	-2.43896436691284	-1.77741861343384	-1.01185989379883	0.0463314056396484	-3.30466318130493	-2.32326769828796	-1.35297179222107	-0.885900259017945	-0.0730056762695313
O76076	NA	NA	NA	NA	NA	NA	NA	-2.26804375648499	0.199229892094932	-2.06881386439006	-0.393338044484457	-2.66138180096944	-2.46215190887451	-1.68863868713379	-1.40392112731934	-0.681311368942261	0.171986103057861	1.92316818237305	-4.79787063598633	-4.61836433410645	-2.15946960449219	-1.65738105773926	-0.575735569000244	-5.06986427307129	-3.60276460647583	-2.2060284614563	-2.03629493713379	0.604192733764648
O76080	NA	NA	NA	NA	NA	NA	NA	NA	NA	NA	NA	-3.02749045689901	NA	NA	NA	NA	NA	NA	-3.38075160980225	-3.29265570640564	-3.20455980300903	-2.85085988044739	-2.49715995788574	NA	NA	NA	NA	NA
O76081-6	NA	NA	NA	NA	NA	NA	NA	NA	0.00582350624932165	NA	NA	-0.398113621605767	-0.392290115356446	NA	NA	NA	NA	NA	-1.24834537506104	-0.91887378692627	-0.519134044647217	-0.152560234069824	1.07357215881348	-3.17443656921387	-0.883529663085938	0.141280651092529	0.51579761505127	0.905866622924805
O76087	NA	NA	NA	NA	NA	NA	NA	NA	-5.51789736747743	NA	NA	-0.541010618209841	-6.05890798568727	NA	NA	NA	NA	NA	-1.29102468490601	-1.29102468490601	-0.541010618209841	0.209003448486328	0.209003448486328	-17.060173034668	-9.00224900245668	-0.944324970245361	-0.5582754611969	-0.172225952148438
O76094	1.16951193475652e-05	0.000145378016415354	5.43851320460542e-06	0.434574104629035	9.92700600445251e-06	0.450275606650978	large	1.66729278564453	-0.0014782677526059	1.66581451789193	-1.9838032245636	-0.316510438919067	-0.317988706671673	-2.77552604675293	-2.32828569412231	-1.83218455314636	-1.73662853240967	-1.00640726089478	-1.61314344406128	-0.565083026885987	-0.346152782440186	0.130223274230957	0.343411445617676	-1.47324085235596	-0.635905265808105	-0.234275817871094	-0.0324749946594238	0.575751304626465
O76095	NA	NA	NA	NA	NA	NA	NA	NA	0.120154691779095	NA	NA	1.1029167175293	1.22307140930839	NA	NA	NA	NA	NA	-1.26279449462891	0.818023920059204	1.26860427856445	1.61080002784729	2.19895648956299	-0.239356994628906	0.704794406890869	1.35709285736084	1.72489356994629	2.38548469543457
O76096	NA	NA	NA	NA	NA	NA	NA	NA	0.630784487724306	NA	NA	0.267987370491027	0.898771858215332	NA	NA	NA	NA	NA	-0.86413049697876	-0.444595575332642	0.0854802131652833	0.980570316314695	1.7651195526123	-1.40212059020996	0.123407363891602	1.14347362518311	1.25478935241699	3.37430953979492
O77932	NA	NA	NA	NA	NA	NA	NA	NA	-0.542805361747742	NA	NA	-3.43477697372437	-3.97758233547211	NA	NA	NA	NA	NA	-4.92965126037598	-4.07782077789307	-3.48312187194824	-2.9788875579834	-1.70440340042114	-11.1454544067383	-4.30809020996093	-3.37154293060302	-2.14868116378784	-1.01857566833496
O94760	0.000717106235793124	0.00195605753265727	0.000376109525969833	0.337760418951597	0.000230991559188219	0.265544108989993	large	-1.98367757959799	0.75128760933876	-1.23238997025923	1.81194691224532	-0.171730667352676	0.579556941986084	1.21116256713867	1.67012333869934	1.7988338470459	1.98582816123962	2.27857780456543	-4.29369354248047	-1.16502404212951	-0.132641077041626	1.50998210906983	2.67621660232544	-1.29811334609985	-0.0467917919158936	0.61872673034668	1.03768205642701	4.22077178955078
O94762	NA	NA	NA	NA	NA	NA	NA	NA	0.273257827758789	NA	NA	-1.61160671710968	-1.33834888935089	NA	NA	NA	NA	NA	-3.27784442901611	-2.96682691574097	-2.0921323299408	-0.162037611007691	0.826984405517578	-4.48770713806152	-3.23920822143555	-1.90395736694336	0.677643299102784	2.83339023590088
O94763	0.0596275660839305	0.0841539323543648	0.00969351198685712	0.107646194092553	0.123363068563431	0.077431374197985	moderate	0.283446084369311	0.526999934859898	0.810446019229209	-1.20203412662853	-0.918588042259217	-0.391588107399318	-1.69167804718018	-1.49995160102844	-1.2966947555542	-0.904164552688599	-0.546798706054688	-3.99183559417725	-1.49116277694702	-0.793909311294555	0.0170135498046875	0.312673568725586	-1.7898120880127	-1.31543874740601	-0.462531089782715	0.408533096313476	1.70799827575684
O94766	4.09215206616942e-05	0.000260358716140219	2.88851625886968e-05	0.289950995037698	1.41965826956865e-05	0.413811566170493	large	2.8261253674825	-0.211904292175736	2.61422107530677	-2.11188697814941	0.71423838933309	0.502334097157353	-2.74158000946045	-2.31006145477295	-2.01450395584106	-1.92961740493774	-1.7572193145752	-0.77520751953125	0.302294731140137	0.724876880645752	1.18016862869263	2.02603626251221	-2.22251749038696	-0.167532682418823	0.605426788330078	0.972092390060424	2.33610725402832
O94769	0.00217814165669125	0.00481112223261374	0.000995092349163955	0.420365223539943	0.00101834320094794	0.284960178710179	large	-1.67513340530973	0.0579367180665336	-1.6171966872432	-0.640868923880838	-2.31600232919057	-2.25806561112404	-2.03365230560303	-1.27039122581482	-0.38187313079834	-0.11209511756897	0.388094902038574	-3.81671619415283	-3.22525525093078	-2.36705017089843	-1.42596650123596	-0.441874504089355	-5.5303201675415	-2.94219326972962	-2.402667760849	-1.58374428749084	1.749342918396
O94776	0.00110482548215354	0.00277783139189095	0.00025770881103678	0.458953278937833	0.000776663966618623	0.247151825156941	large	0.822469204664231	0.0318448945232055	0.854314099187437	0.603739261627197	1.42620846629143	1.45805336081463	-0.124991416931152	0.291156053543091	0.724680423736572	0.871664047241211	1.1580638885498	0.0242376327514648	1.04323863983154	1.51455855369568	1.82996082305908	2.49152755737305	0.163812637329102	1.1049575805664	1.64681339263916	1.78498506546021	2.65852069854736
O94804	1.1810894524322e-05	0.000146106198849301	9.7936654902936e-07	0.0822920302196005	0.00033255510342005	0.459843919451839	large	2.1364130642679	0.40463989454767	2.54105295881557	-2.05580213334825	0.0806109309196471	0.485250825467317	-3.72337818145752	-3.18491744995117	-1.62821912765503	-1.24887037277222	-0.808819770812988	-1.11979627609253	-0.424705743789673	0.240638971328736	0.482574939727783	1.01544427871704	-0.814087867736816	-0.441694259643555	0.64708423614502	1.13417625427246	1.67245817184448
O94806	0.00628208568190616	0.0117478681364783	0.000729342246704174	0.156998208547621	0.0163986740673436	0.180891255052746	large	0.587393474578857	0.193056156324303	0.780449630903161	-0.817408657073974	-0.230015182495117	-0.0369590261708137	-1.95450639724731	-0.961319923400879	-0.843996286392212	-0.500077247619629	-0.201972961425781	-1.49248647689819	-0.64977502822876	-0.0872445106506348	0.287570238113403	0.872690200805664	-2.41573143005371	-0.363330602645874	0.0463776588439941	0.624186038970947	1.51430511474609
O94808	NA	NA	NA	NA	NA	NA	NA	NA	0.459947790418353	NA	NA	-3.22561475208827	-2.76566696166992	NA	NA	NA	NA	NA	-5.08414363861084	-4.2920687198639	-2.68484115600586	-2.25490713119506	-1.7163667678833	-6.14439296722412	-3.73625206947326	-2.13456916809082	-1.68029761314392	-1.06224346160889
O94811	0.43446426053155	0.486878242389929	0.299866386522036	0.179297666315853	0.108984149465238	-0.00792182895702624	small	-1.28687160280016	1.01891108467466	-0.267960518125502	-1.06853681140476	-2.35540841420492	-1.33649732953026	-2.47143220901489	-1.34449672698975	-1.15808582305908	-0.445687294006348	-0.0676393508911133	-10.6521797180176	-3.1386513710022	-1.78213882446289	-0.707652807235718	2.7040433883667	-4.70644378662109	-2.25382900238037	-1.26772308349609	-0.609824180603027	3.80797672271729
[truncated: 8,104 more rows]
